# Supplementary material for: Development of a New Threshold of Toxicological Concern Database of Non-cancer Toxicity Endpoints for Industrial Chemicals
Source: Front Toxicol. 2021 Mar 23;3:626543. doi: 10.3389/ftox.2021.626543 (PMC8915903; doi:10.3389/ftox.2021.626543)
Supplement: Supplementary Data File 1 — (1) HESS TTC dataset used in this study, (2) original dataset for Figure 1, (3) original dataset for Figure 2, (4) original dataset for Figure 3, and (5) chemical and toxicological information on organosilicons in the HESS Integrated Platform (version 3.3). [file Data_Sheet_1.xlsx]

## Sheet: README
Tab Name	Column Name	Description
HESS_dataset	CAS No.	Registry number (numeric) for Chemical Abstract CA Database
HESS_dataset	CAS RN	Registry number formatted as in Chemical Abstract CA Database
HESS_dataset	CMS ID	COSMOS DB registry ID where all TTC sets are downloadable.
HESS_dataset	DTXSID	EPA dsstox_substance_id (IDs link to PubChem & EPA Dashboard)
HESS_dataset	Name	Chemical name from HESS database
HESS_dataset	SMILES	Calculated using ChemDraw Professional V19.1.0.8
HESS_dataset	Cramer Class	Cramer class assignment by using Toxtree V 3.01
HESS_dataset	NO(A)EL (mg/kg bw/day)	No Observed (Adverse) Effect Level in mg/kg-bw per day
HESS_dataset	LO(A)EL (mg/kg bw/day)	Lowest Observed (Adverse) Effect Level in mg/kg-bw per day
HESS_dataset	Duration (day)	Study duration in days
HESS_dataset	Duration Factor	Factor used to adjust the effect doses from subacute and subchronic studies to chronic studies
HESS_dataset	POD (mg/kg bw/day)	Point of departure derived from NO(A)EL values defiined in the critical study
HESS_dataset	TDI (mg/kg bw/day)	Tolerable Daily Intake derived from POD in the critical study
HESS_dataset	Target Organ Site	Organ sites where the critical effects from which NO(A)EL was derived
HESS_dataset	Critical Effects Category	Effects associated with the dose where NO(A)EL was derived from a critical study
HESS_dataset	Mortality	Number of animals found dead in the study
HESS_dataset	Data source	CSCL Japan (JECDB and J-CHECK), ISHA Japan, NTP, OECD SIDS and peer-reviewed Journals
HESS_dataset	Study protocol	Study protocols cited in the data sources
Data_Fig.1	CMS ID	COSMOS DB registry ID where all TTC sets are downloadable.
Data_Fig.1	Dataset	Source of TTC datasets - HESS, COSMOS, MUNRO
Data_Fig.1	COL G - COL JJ	Grouping using ToxPrint chemotypes - fingerprints exported from ChemoTyper (https://chemotyper.org)
Data_Fig.2	CMS ID	COSMOS DB registry ID where all TTC sets are downloadable.
Data_Fig.2	PC_1	First Principal component scores of linear combination of 330 ToxPrint chemotypes
Data_Fig.2	PC_2	Second Principal component scores of linear combination of 330 ToxPrint chemotypes
Data_Fig.2	PC_3	Third Principal component scores of linear combination of 330 ToxPrint chemotypes
Data_Fig.2	PC_4	Fourth Principal component scores of linear combination of 330 ToxPrint chemotypes
Data_Fig.2	COL I - COL LZ	ToxPrint fingerprints (330) exported from the Chemotyper for the 1227 dataset in this tab.
Data_Fig.2	Cramer Class	Cramer class assignment assigned in each data source
Data_Fig.2	Data Source	TTC data source for structures - overlaps between datasets were excluded.
Data_Fig. 3	CMS ID	COSMOS DB registry ID where all TTC sets are downloadable.
Data_Fig. 3	Study Guideline & Types
Data_Fig. 3	Species
Data_Fig. 3	Route of Exposure
Data_Fig. 3	Duration with Unit
Data_Fig. 3	Data source
Discussion_organosilicons	CMS ID	COSMOS DB registry ID where all TTC sets are downloadable.
Discussion_organosilicons	SMILES	Calculated using ChemDraw Professional V19.1.0.8
Discussion_organosilicons	Cramer Class	Cramer class assignment by using Toxtree V 3.01
Discussion_organosilicons	NO(A)EL (mg/kg bw/day)	No Observed (Adverse) Effect Level in mg/kg-bw per day
Discussion_organosilicons	LO(A)EL (mg/kg bw/day)	Lowest Observed (Adverse) Effect Level in mg/kg-bw per day
Discussion_organosilicons	Duration (day)	Study duration in days
Discussion_organosilicons	Duration Factor	Factor used to adjust the effect doses from short-term and subchronic studies to chronic studies
Discussion_organosilicons	POD (mg/kg bw/day)	Point of departure derived from NO(A)EL values defiined in the critical study
Discussion_organosilicons	TDI (mg/kg bw/day)	Tolerable Daily Intake derived from POD in the critical study
Discussion_organosilicons	Target Organ Site	Organ sites where the critical effects from which NO(A)EL was derived
Discussion_organosilicons	Critical Effects Category	Effects associated with the dose where NO(A)EL was derived from a critical study
Discussion_organosilicons	Mortality	Number of animals found dead in the study
Discussion_organosilicons	Data source	CSCL Japan (JECDB and J-CHECK) and OECD SIDS
Discussion_organosilicons	Chemical class	Chemical structure class assigned by HESS

## Sheet: HESS_dataset
CAS No.	CAS_RN	CMS ID	DTXSID	Name	SMILES	Cramer Class	NO(A)EL (mg/kg bw/day)	LO(A)EL (mg/kg bw/day)	Duration (day)	Duration Factor	POD (mg/kg bw/day)	TDI (mg/kg bw/day)	Target Organ Site	Critical Effects Category	Mortality	Data source	Study protocol
21542961	21542-96-1	CMS-23673	DTXSID2074588	N,N-Dimethyldocosan-1-ylamine	C(CCCCCCCCCCCCCCCCCCCCC)N(C)C	Low (Class I)	0.5	5	42	6	0.0833333	0.000833333	Lymph node-Mesenteric	Pathology	None	CSCL Japan(J-CHECK: Japan Chemicals Collaborative Knowledge Database)	OECD TG422
100403	100-40-3	CMS-1458	DTXSID3021437	4-Vinylcyclohex-1-ene	C(=C)C1CC=CCC1	Low (Class I)	Not determined (<2)	2	42	6	0.111111	0.00111111		NA	None	CSCL Japan(J-CHECK: Japan Chemicals Collaborative Knowledge Database)	OECD TG422
98511	98-51-1	CMS-3975	DTXSID1024704	p-tert-Butyltoluene	C(C)(C)(C)c1ccc(C)cc1	Low (Class I)	1.5	5	28	6	0.25	0.0025	Liver	Clinical chemistry, Pathology	None	CSCL Japan(JECDB: Japan Existing Chemical Database)	OECD TG407
700130	700-13-0	CMS-30130	DTXSID7052446	2,3,5-Trimethylhydroquinone	OC1=CC(C)=C(O)C(C)=C1C	Low (Class I)	Not determined (<10)	10	42	6	0.555556	0.00555556	Blood	Hematology	300♂(3/12)	CSCL Japan(J-CHECK: Japan Chemicals Collaborative Knowledge Database)	OECD TG422
75661	75-66-1	CMS-4865	DTXSID0026418	2-Methyl-2-propanethiol	SC(C)(C)C	Low (Class I)	Not determined (<10)	10	42	6	0.555556	0.00555556	Kidney | Liver	Organ weight changes, Pathology | Pathology	Not reported	CSCL Japan(JECDB: Japan Existing Chemical Database)	OECD TG422
623916	623-91-6	CMS-5247	DTXSID7027253	Diethyl fumarate	O=C(OCC)/C=C/C(OCC)=O	Low (Class I)	Not determined (<11)	11	46	6	0.611111	0.00611111		NA	None	CSCL Japan(JECDB: Japan Existing Chemical Database)	OECD TG422
112185	112-18-5	CMS-5044	DTXSID1026906	Dodecyldimethylamine	C(CCCCCCCCCCC)N(C)C	Low (Class I)	4	20	28	6	0.666667	0.00666667	Heart	Pathology	None	CSCL Japan(J-CHECK: Japan Chemicals Collaborative Knowledge Database)	OECD TG407
2439352	2439-35-2	CMS-4171	DTXSID5025100	2-(Dimethylamino)ethyl acrylate	C(=O)(C=C)OCCN(C)C	Low (Class I)	4	20	43	6	0.666667	0.00666667	Lymph node-pancreatico-duodenal	Pathology	None	CSCL Japan(JECDB: Japan Existing Chemical Database)	OECD TG422
7580850	7580-85-0	CMS-72971	DTXSID4073384	2-tert-Butoxyethanol	C(C)(C)(C)OCCO	Low (Class I)	4	20	35	6	0.666667	0.00666667	Liver | Spleen	Pathology	None	CSCL Japan(JECDB: Japan Existing Chemical Database)	OECD TG422
1879090	1879-09-0	CMS-8865	DTXSID6041551	6-tert-Butyl-2,4-xylenol	C(C)(C)(C)c1c(O)c(C)cc(C)c1	Low (Class I)	6	30	45	6	1	0.01	Liver	Organ weight changes, Pathology	None	CSCL Japan(JECDB: Japan Existing Chemical Database)	OECD TG422
102705	102-70-5	CMS-4760	DTXSID5026174	2-Propen-1-amine, N,N-di-2-propen-1-yl-	C=CCN(CC=C)CC=C	Low (Class I)	6	25	28	6	1	0.01	Liver | Kidney	Organ weight changes, Pathology | Pathology	None	CSCL Japan(JECDB: Japan Existing Chemical Database)	OECD TG407
51796	51-79-6	CMS-1447	DTXSID9021427	Urethane	O=C(N)OCC	Low (Class I)	Not determined (<11)	11	91	3	1.22222	0.0122222	Bone marrow	Hematology, Pathology	3300♀(1/10), 10000♂(7/10), 10000♀(4/10)	NTP: National Toxicology Program	NTP
75503	75-50-3	CMS-4794	DTXSID2026238	N,N-Dimethylmethanamine	CN(C)C	Low (Class I)	8	40	42	6	1.33333	0.0133333	Epididymis	Pathology	200♂(2/13)	CSCL Japan(JECDB: Japan Existing Chemical Database)	OECD TG422
89838	89-83-8	CMS-7285	DTXSID6034972	Thymol	c1(O)c(C(C)C)ccc(C)c1	Low (Class I)	8	40	43	6	1.33333	0.0133333		NA	200♂(1/10)	CSCL Japan(JECDB: Japan Existing Chemical Database)	OECD TG422
2219821	2219-82-1	CMS-11755	DTXSID4047468	2-(1,1-Dimethylethyl)-6-methyl-phenol	OC1=C(C)C=CC=C1C(C)(C)C	Low (Class I)	8	40	42	6	1.33333	0.0133333	Liver	Organ weight changes, Pathology	Not reported	CSCL Japan(J-CHECK: Japan Chemicals Collaborative Knowledge Database)	OECD TG422
109591	109-59-1	CMS-11753	DTXSID4047466	2-(1-Methylethoxy)ethanol	C(C)(C)OCCO	Low (Class I)	Not determined (<30)	30	28	6	1.66667	0.0166667	Spleen | Bone marrow	Pathology | Pathology	None	CSCL Japan(JECDB: Japan Existing Chemical Database)	OECD TG407
88095	88-09-5	CMS-8732	DTXSID2041418	2-Ethylbutyric acid	C(=O)(O)C(CC)CC	Low (Class I)	10	50	42	6	1.66667	0.0166667	Blood	Hematology	None	CSCL Japan(JECDB: Japan Existing Chemical Database)	OECD TG422
90028	90-02-8	CMS-1783	DTXSID1021792	2-Hydroxybenzaldehyde	c1(O)c(C=O)cccc1	Low (Class I)	10	40	49	6	1.66667	0.0166667	Liver	Pathology	None	CSCL Japan(JECDB: Japan Existing Chemical Database)	OECD TG422
111886	111-88-6	CMS-5036	DTXSID4026894	1-Octanethiol	C(S)CCCCCCC	Low (Class I)	10	50	35	6	1.66667	0.0166667	Liver	Organ weight changes, Pathology	None	CSCL Japan(JECDB: Japan Existing Chemical Database)	OECD TG422
119062	119-06-2	CMS-4238	DTXSID2025214	Ditridecyl phthalate	C(=O)(c1c(C(=O)OCCCCCCCCCCCCC)cccc1)OCCCCCCCCCCCCC	Low (Class I)	10	50	42	6	1.66667	0.0166667	Liver	Pathology	None	CSCL Japan(JECDB: Japan Existing Chemical Database)	OECD TG422
868779	868-77-9	CMS-2075	DTXSID7022128	2-Hydroxyethyl methacrylate	C(=O)(C(=C)C)OCCO	Low (Class I)	Not determined (<30)	30	49	6	1.66667	0.0166667	Kidney	Clinical chemistry, Pathology	1000♂(1/12)	CSCL Japan(JECDB: Japan Existing Chemical Database)	OECD TG422
527606	527-60-6	CMS-2001	DTXSID7022049	Phenol, 2,4,6-teimethyl-	OC1=C(C)C=C(C)C=C1C	Low (Class I)	10	60	42	6	1.66667	0.0166667		NA	None	CSCL Japan(J-CHECK: Japan Chemicals Collaborative Knowledge Database)	OECD TG422
903195	903-19-5	CMS-200540	DTXSID7052733	2,5-Bis(2,4,4-trimethylpentan-2-yl)benzene-1,4-diol	C(C)(C)(c1c(O)cc(C(C)(C)CC(C)(C)C)c(O)c1)CC(C)(C)C	Low (Class I)	10	50	42	6	1.66667	0.0166667	Liver	Organ weight changes, Pathology	None	CSCL Japan(J-CHECK: Japan Chemicals Collaborative Knowledge Database)	OECD TG422
1460022	1460-02-2	CMS-200548	DTXSID50163255	Benzene, 1,3,5-tris(1,1-dimethylethyl)-	C(C)(C)(C)c1cc(C(C)(C)C)cc(C(C)(C)C)c1	Low (Class I)	10	50	42	6	1.66667	0.0166667	Liver	Organ weight changes, Pathology	None	CSCL Japan(JECDB: Japan Existing Chemical Database)	OECD TG422
120956	120-95-6	CMS-5089	DTXSID9026974	Phenol, 2,4-bis (1,1-dimethylpropyl)	CCC(C)(C)c1ccc(O)c(C(C)(C)CC)c1	Low (Class I)	10	50	42	6	1.66667	0.0166667	Liver	Organ weight changes, Pathology	250/100♂(9/13)	CSCL Japan(JECDB: Japan Existing Chemical Database)	OECD TG422
89725	89-72-5	CMS-2274	DTXSID2022331	o-sec-Butylphenol	c1(O)c(C(C)CC)cccc1	Low (Class I)	12	60	42	6	2	0.02	Liver	Organ weight changes, Pathology	None	CSCL Japan(JECDB: Japan Existing Chemical Database)	OECD TG422
3452979	3452-97-9	CMS-6392	DTXSID7029661	3,5,5-Trimethylhexanol	C(C)(C)(C)CC(C)CCO	Low (Class I)	12	60	46	6	2	0.02	Liver	Organ weight changes, Pathology	None	CSCL Japan(JECDB: Japan Existing Chemical Database)	OECD TG422
1896624	1896-62-4	CMS-4500	DTXSID1031626	Methyl trans-styryl ketone	CC(=O)C=Cc1ccccc1	Low (Class I)	Not determined (<18)	18	91	3	2	0.02	Nose	Pathology	None	NTP: National Toxicology Program	NTP
4904614	4904-61-4	CMS-5500	DTXSID8027581	1,5,9-Cyclododecatriene	C1CC=CCCC=CCCC=C1	Low (Class I)	12	60	42	6	2	0.02	Blood	Hematology	None	CSCL Japan(JECDB: Japan Existing Chemical Database)	OECD TG422
88608	88-60-8	CMS-4906	DTXSID2026529	6-tert-Butyl-m-cresol	C(C)(C)(C)c1c(O)cc(C)cc1	Low (Class I)	12.5	60	42	6	2.08333	0.0208333	Liver	Pathology	None	CSCL Japan(JECDB: Japan Existing Chemical Database)	OECD TG422
6842155	6842-15-5	CMS-5548	DTXSID6027634	Propylenetetramer	CC=CCC=CCC=CCC=C	Low (Class I)	Not determined (<40)	40	42	6	2.22222	0.0222222	Kidney	Organ weight changes, Pathology	None	CSCL Japan(JECDB: Japan Existing Chemical Database)	OECD TG422
140669	140-66-9	CMS-2286	DTXSID9022360	p-tert-Octylphenol	C(C)(C)(c1ccc(O)cc1)CC(C)(C)C	Low (Class I)	15	70	28	6	2.5	0.025	Kidney	Organ weight changes, Pathology	None	CSCL Japan(JECDB: Japan Existing Chemical Database)	OECD TG407
585079	585-07-9	CMS-14597	DTXSID3060405	tert-Butyl methacrylate	C(=O)(C(=C)C)OC(C)(C)C	Low (Class I)	20	100	28	6	3.33333	0.0333333	Liver	Organ weight changes, Pathology	None	CSCL Japan(JECDB: Japan Existing Chemical Database)	OECD TG407
88186	88-18-6	CMS-4902	DTXSID2026525	2-tert-Butylphenol	C(C)(C)(C)c1c(O)cccc1	Low (Class I)	20	100	28	6	3.33333	0.0333333		NA	None	CSCL Japan(JECDB: Japan Existing Chemical Database)	OECD TG407
96764	96-76-4	CMS-4926	DTXSID2026602	2,4-Di-tert-butylphenol	C(C)(C)(C)c1c(O)ccc(C(C)(C)C)c1	Low (Class I)	20	75	28	6	3.33333	0.0333333	Liver	Organ weight changes, Pathology	None	CSCL Japan(JECDB: Japan Existing Chemical Database)	OECD TG407
123115	123-11-5	CMS-5098	DTXSID2026997	4-Methoxybenzaldehyde	c1(C=O)ccc(OC)cc1	Low (Class I)	20	100	42	6	3.33333	0.0333333	Liver | Prostate | Heart	Organ weight changes, Pathology | Pathology | Pathology	None	CSCL Japan(JECDB: Japan Existing Chemical Database)	OECD TG422
4016244	4016-24-4	CMS-88644	DTXSID7063265	Sodium 1-methoxy-1-oxohexadecane-2-sulphonate	[Na+].O=S(=O)([O-])C(C(=O)OC)CCCCCCCCCCCCCC	Low (Class I)	20	80	47	6	3.33333	0.0333333		NA	None	CSCL Japan(JECDB: Japan Existing Chemical Database)	OECD TG422
614459	614-45-9	CMS-3971	DTXSID9024699	tert-Butyl perbenzoate	CC(C)(C)OOC(C1=CC=CC=C1)=O	Low (Class I)	Not determined (<30)	30	91	3	3.33333	0.0333333	NA	Food consumption, Body weight changes	250♀(1/10)	NTP: National Toxicology Program	NTP
80046	80-04-6	CMS-11022	DTXSID0044993	Hydrogenatedbisphenol A	OC1CCC(CC1)C(C)(C)C2CCC(CC2)O	Low (Class I)	20	100	42	6	3.33333	0.0333333	Liver	Organ weight changes, Pathology	None	CSCL Japan(J-CHECK: Japan Chemicals Collaborative Knowledge Database)	OECD TG422
19715196	19715-19-6	CMS-88635	DTXSID2066519	3,5-Bis-tert-butylsalicylic acid	O=C(O)C1=C(O)C(C(C)(C)C)=CC(C(C)(C)C)=C1	Low (Class I)	20	100	42	6	3.33333	0.0333333		NA	Not reported	CSCL Japan(J-CHECK: Japan Chemicals Collaborative Knowledge Database)	OECD TG422
141059	141-05-9	CMS-474	DTXSID8020464	Diethyl maleate	CCOC(=O)C=CC(=O)OCC	Low (Class I)	20	100	42	6	3.33333	0.0333333		NA	None	CSCL Japan(J-CHECK: Japan Chemicals Collaborative Knowledge Database)	OECD TG422
124072	124-07-2	CMS-1671	DTXSID3021645	Octanoic acid	C(=O)(O)CCCCCCC	Low (Class I)	Not determined (<62.5)	62.5	42	6	3.47222	0.0347222		NA	None	CSCL Japan(JECDB: Japan Existing Chemical Database)	OECD TG422
108463	108-46-3	CMS-1253	DTXSID2021238	Resorcinol	C1=CC=C(C=C1O)O	Low (Class I)	Not determined (<32)	32	91	3	3.55556	0.0355556		NA	260♂(2/10), 260♀(4/10), 520♂(8/10), 520♀(10/10)	NTP: National Toxicology Program	NTP
102818	102-81-8	CMS-4087	DTXSID2024953	2-(Di-n-butylamino)ethanol	C(CCC)N(CCCC)CCO	Low (Class I)	25	100	28	6	4.16667	0.0416667	Liver | Kidney | Adrenal	Organ weight changes, Pathology | Organ weight changes, Pathology	400♂(3/10), 400♀(5/10)	CSCL Japan(JECDB: Japan Existing Chemical Database)	OECD TG407
97541	97-54-1	CMS-2327	DTXSID7022413	Isoeugenol	CC=Cc1ccc(O)c(OC)c1	Low (Class I)	Not determined (<37.5)	37.5	91	3	4.16667	0.0416667	Nose	Pathology	None	NTP: National Toxicology Program	NTP
2935902	2935-90-2	CMS-5441	DTXSID6027509	Methyl 3-mercaptpropionate	C(=O)(CCS)OC	Low (Class I)	25	50	28	6	4.16667	0.0416667		NA	None	OECD SIDS: Screening Information Dataset	OECD TG422
7756947	7756-94-7	CMS-88196	DTXSID8052514	Triisobutylene	CC(C)(C)CC(C)(C)CC(C)=C	Low (Class I)	30	150	28	6	5	0.05	Liver | Kidney	Organ weight changes, Pathology | Organ weight changes, Pathology	None	CSCL Japan(JECDB: Japan Existing Chemical Database)	OECD TG407
526738	526-73-8	CMS-19329	DTXSID8047769	1,2,3-Trimethylbenzene	c1(C)c(C)c(C)ccc1	Low (Class I)	30	100	28	6	5	0.05	Blood	Hematology	None	CSCL Japan(JECDB: Japan Existing Chemical Database)	OECD TG407
25321099	25321-09-9	CMS-5694	DTXSID0027858	Diisopropylbenzene	c1(C(C)C)cc(C(C)C)ccc1	Low (Class I)	30	150	28	6	5	0.05	Liver	Pathology	None	CSCL Japan(JECDB: Japan Existing Chemical Database)	OECD TG407
4286231	4286-23-1	CMS-88646	DTXSID90962744	4-(1-Methylethenyl)phenol	C(=C)(C)c1ccc(O)cc1	Low (Class I)	30	100	28	6	5	0.05	NA	Food consumption, Body weight changes	None	CSCL Japan(JECDB: Japan Existing Chemical Database)	OECD TG407
97881	97-88-1	CMS-3969	DTXSID4024696	Butyl methacrylate	C(=O)(C(=C)C)OCCCC	Low (Class I)	30	100	44	6	5	0.05	Spleen	Organ weight changes, Pathology	None	CSCL Japan(JECDB: Japan Existing Chemical Database)	OECD TG422
105055	105-05-5	CMS-4965	DTXSID4026711	1,4-Diethylbenzene	c1(CC)ccc(CC)cc1	Low (Class I)	30	150	44	6	5	0.05	Liver	Clinical chemistry, Pathology	None	CSCL Japan(JECDB: Japan Existing Chemical Database)	OECD TG422
1321740	1321-74-0	CMS-4241	DTXSID2025216	Divinylbenzene	c1(C=C)cc(C=C)ccc1	Low (Class I)	30	100	49	6	5	0.05		NA	None	CSCL Japan(JECDB: Japan Existing Chemical Database)	OECD TG422
6846500	6846-50-0	CMS-5549	DTXSID1027635	2,2,4-Trimethyl-1,3-pentanediol diisobutyrate	C(C)(C)(C(C(C)C)OC(=O)C(C)C)COC(=O)C(C)C	Low (Class I)	30	150	44	6	5	0.05	Liver	Organ weight changes, Pathology	None	CSCL Japan(JECDB: Japan Existing Chemical Database)	OECD TG422
142836	142-83-6	CMS-4336	DTXSID2025391	2,4-Hexadienal	O=C/C=C/C=C/C	Low (Class I)	15	30	98	3	5	0.05	NA	Body weight changes	None	NTP: National Toxicology Program	NTP
75989	75-98-9	CMS-4871	DTXSID8026432	Pivalic acid	C(=O)(O)C(C)(C)C	Low (Class I)	30	100	28	6	5	0.05		NA	None	OECD SIDS: Screening Information Dataset	OECD TG407
141435	141-43-5	CMS-1954	DTXSID6022000	2-Aminoethanol	C(O)CN	Low (Class I)	Not determined (<46)	46	91	3	5.11111	0.0511111	NA	Water consumption, Body weight changes	None	ISHA Japan(Study conducted in accordance with the Industrial Safety and Health Act. https://anzeninfo.mhlw.go.jp/user/anzen/kag/carcino_report.htm)	OECD TG408
764136	764-13-6	CMS-2063	DTXSID3022116	2,5-Dimethylhexa-2,4-diene	C(C)(C)=CC=C(C)C	Low (Class I)	Not determined (<100)	100	42	6	5.55556	0.0555556	Kidney	Organ weight changes, Pathology	Not reported	CSCL Japan(J-CHECK: Japan Chemicals Collaborative Knowledge Database)	OECD TG422
89054	89-05-4	CMS-10502	DTXSID8044466	1,2,4,5-Benzenetetracarboxylic acid	C(=O)(O)c1c(C(=O)O)cc(C(=O)O)c(C(=O)O)c1	Low (Class I)	Not determined (<100)	100	42	6	5.55556	0.0555556		NA	None	CSCL Japan(JECDB: Japan Existing Chemical Database)	OECD TG422
25152845	25152-84-5	CMS-4063	DTXSID6024911	2,4-Decadienal	CCCCCC=CC=CC=O	Low (Class I)	Not determined (<50)	50	91	3	5.55556	0.0555556	Nose	Pathology	None	NTP: National Toxicology Program	NTP
112538	112-53-8	CMS-5053	DTXSID5026918	1-Dodecanol	C(O)CCCCCCCCCCC	Low (Class I)	Not determined (<100)	100	41-45	6	5.55556	0.0555556	Blood	Hematology	Not reported	OECD SIDS: Screening Information Dataset	OECD TG422
108394	108-39-4	CMS-3700	DTXSID6024200	m-Cresol	c1(O)cc(C)ccc1	Low (Class I)	Not determined (<50)	50	91	3	5.55556	0.0555556	NA	Food consumption, Body weight changes	450♂(1/30)	OECD SIDS: Screening Information Dataset	Not reported
106445	106-44-5	CMS-1848	DTXSID7021869	p-Cresol	c1(O)ccc(C)cc1	Low (Class I)	Not determined (<50)	50	91	3	5.55556	0.0555556	NA	Food consumption, Body weight changes	600♀(3/30)	OECD SIDS: Screening Information Dataset	Not reported
110930	110-93-0	CMS-1652	DTXSID5021629	6-Methylhept-5-en-2-one	C(C)(C)=CCCC(C)=O	Low (Class I)	Not determined (<50)	50	90	3	5.55556	0.0555556	Liver | Testes | Epididymis | NA	Organ weight changes, Pathology | Pathology | Pathology | Food consumption, Body weight changes	None	OECD SIDS: Screening Information Dataset	OECD TG408
544763	544-76-3	CMS-5209	DTXSID0027195	n-Hexadecane	C(C)CCCCCCCCCCCCCC	Low (Class I)	40	200	28	6	6.66667	0.0666667	Blood	Hematology	None	CSCL Japan(JECDB: Japan Existing Chemical Database)	OECD TG407
107959	107-95-9	CMS-6590	DTXSID0030823	beta-Alanine	C(=O)(O)CCN	Low (Class I)	40	200	28	6	6.66667	0.0666667		NA	None	CSCL Japan(J-CHECK: Japan Chemicals Collaborative Knowledge Database)	OECD TG407
98839	98-83-9	CMS-4498	DTXSID9025661	1-Methylethenylbenzene	C(=C)(C)c1ccccc1	Low (Class I)	40	200	43	6	6.66667	0.0666667	Liver	Pathology	1000♂(1/10)	CSCL Japan(JECDB: Japan Existing Chemical Database)	OECD TG422
99967	99-96-7	CMS-4944	DTXSID3026647	4-Hydroxybenzoic acid	C(=O)(O)c1ccc(O)cc1	Low (Class I)	40	200	42	6	6.66667	0.0666667	Blood	Hematology	None	CSCL Japan(JECDB: Japan Existing Chemical Database)	OECD TG422
2867472	2867-47-2	CMS-5437	DTXSID1027504	2-(Dimethylamino)ethyl methacrylate	C(=O)(C(=C)C)OCCN(C)C	Low (Class I)	40	200	43	6	6.66667	0.0666667	Blood	Hematology	None	CSCL Japan(JECDB: Japan Existing Chemical Database)	OECD TG422
1132952	1132-95-2	CMS-200543	DTXSID10471707	1,1-Diisopropoxycyclohexane	C1(OC(C)C)(OC(C)C)CCCCC1	Low (Class I)	40	200	42	6	6.66667	0.0666667	Liver	Organ weight changes, Pathology	None	CSCL Japan(J-CHECK: Japan Chemicals Collaborative Knowledge Database)	OECD TG422
91178	91-17-8	CMS-4064	DTXSID1024912	Decahydronaphthalene	C12C(CCCC1)CCCC2	Low (Class I)	40	200	28	6	6.66667	0.0666667	Liver	Organ weight changes, Pathology	None	CSCL Japan(JECDB: Japan Existing Chemical Database)	OECD TG407
281232	281-23-2	CMS-1971	DTXSID5022017	Tricyclo[3.3.1.13,7]decane	C12CC3CC(CC(C3)C1)C2	Low (Class I)	40	200	28	6	6.66667	0.0666667	Liver	Clinical chemistry, Pathology	None	CSCL Japan(JECDB: Japan Existing Chemical Database)	OECD TG407
1678917	1678-91-7	CMS-46934	DTXSID1051779	Ethyl cyclohexane	C1(CC)CCCCC1	Low (Class I)	40	200	28	6	6.66667	0.0666667	Liver	Organ weight changes, Pathology	None	CSCL Japan(JECDB: Japan Existing Chemical Database)	OECD TG407
111762	111-76-2	CMS-3639	DTXSID1024097	2-Butoxyethanol	CCCCOCCO	Low (Class I)	Not determined (<69)	69	91	3	7.66667	0.0766667	Liver | Blood	Pathology | Hematology	None	NTP: National Toxicology Program	NTP
109864	109-86-4	CMS-3690	DTXSID5024182	2-Methoxyethanol	OCCOC	Low (Class I)	Not determined (<70)	70	91	3	7.77778	0.0777778	Bone marrow | Liver | Spleen | Testis | Thymus	Hematology, Pathology | Clinical chemistry, Pathology | Pathology | Pathology | Organ weight changes, Pathology	4500♂(8/10), 4500♀(5/10), 6000♂(10/10), 6000♀(10/10)	NTP: National Toxicology Program	NTP
98293	98-29-3	CMS-3963	DTXSID5024687	p-tert-Butylcatechol	C(C)(C)(C)C1=CC(O)=C(C=C1)O	Low (Class I)	Not determined (<70)	70	98	3	7.77778	0.0777778	Lung | Kidney	Pathology | Pathology	None	NTP: National Toxicology Program	NTP
29836268	29836-26-8	CMS-9529	DTXSID6042234	1-O-octyl-beta-D-glucopyranoside	O[C@@H]1[C@@H](O)[C@H](OCCCCCCCC)O[C@H](CO)[C@H]1O	Low (Class I)	50	150	28	6	8.33333	0.0833333		NA	500♂(2/5), 500♀(1/5)	CSCL Japan(J-CHECK: Japan Chemicals Collaborative Knowledge Database)	OECD TG407
77996	77-99-6	CMS-4879	DTXSID2026448	2-Ethyl-2-(hydroxymethyl)-1,3-propanediol	C(CC)(CO)(CO)CO	Low (Class I)	50	200	45	6	8.33333	0.0833333		NA	None	CSCL Japan(JECDB: Japan Existing Chemical Database)	OECD TG422
105168	105-16-8	CMS-4967	DTXSID4026713	2-(Diethylamino)ethyl methacrylate	C(=O)(C(=C)C)OCCN(CC)CC	Low (Class I)	50	150	44	6	8.33333	0.0833333		NA	None	CSCL Japan(JECDB: Japan Existing Chemical Database)	OECD TG422
110838	110-83-8	CMS-7811	DTXSID9038717	Cyclohexene	C1=CCCCC1	Low (Class I)	50	150	48	6	8.33333	0.0833333		NA	None	CSCL Japan(JECDB: Japan Existing Chemical Database)	OECD TG422
123319	123-31-9	CMS-731	DTXSID7020716	Hydroquinone	C1=C(C=CC(=C1)O)O	Low (Class I)	25	50	91	3	8.33333	0.0833333	Kidney	Pathology	200♀(3/10)，400♂(10/10), 400♀(10/10)	NTP: National Toxicology Program	NTP
6770383	6770-38-3	CMS-10745	DTXSID7044712	1,4-Bis(methoxymethyl)benzene	COCc1ccc(cc1)COC	Low (Class I)	50	200	42	6	8.33333	0.0833333	Testis | Epididymis	Pathology | Pathology	None	CSCL Japan(J-CHECK: Japan Chemicals Collaborative Knowledge Database)	OECD TG422
141106	141-10-6	CMS-6100	DTXSID7029168	Pseudoionone	C/C(C)=C\CC/C(C)=C/C=C\C(C)=O	Low (Class I)	50	250	28	6	8.33333	0.0833333		NA	None	OECD SIDS: Screening Information Dataset	OECD TG407
98544	98-54-4	CMS-229	DTXSID1020221	p-tert-Butylphenol	C(C)(C)(C)c1ccc(O)cc1	Low (Class I)	60	200	42	6	10	0.1		NA	None	CSCL Japan(JECDB: Japan Existing Chemical Database)	OECD TG422
122576	122-57-6	CMS-4499	DTXSID4025662	4-Phenylbutenone	CC(=O)C=Cc1ccccc1	Low (Class I)	60	300	28	6	10	0.1	Liver	Organ weight changes, Pathology	None	CSCL Japan(JECDB: Japan Existing Chemical Database)	OECD TG407
98851	98-85-1	CMS-878	DTXSID1020859	a-Methylbenzyl alcohol	CC(O)C1=CC=CC=C1	Low (Class I)	Not determined (<93)	93	91	3	10.3333	0.103333	Spleen	Pathology	1500♂(1/10), 1500♀(3/10)	NTP: National Toxicology Program	NTP
3648213	3648-21-3	CMS-5951	DTXSID8040779	Diheptyl phthalate	C(=O)(c1c(C(=O)OCCCCCCC)cccc1)OCCCCCCC	Low (Class I)	62.5	250	28	6	10.4167	0.104167	Blood	Hematology	None	CSCL Japan(JECDB: Japan Existing Chemical Database)	OECD TG407
58670896	58670-89-6	CMS-25714	DTXSID60886281	2-Decyltetradecanol	CCCCCCCCCCCCC(CCCCCCCCCC)CO	Low (Class I)	62.5	250	42	6	10.4167	0.104167		NA	None	CSCL Japan(JECDB: Japan Existing Chemical Database)	OECD TG422
1002671	1002-67-1	CMS-42705	DTXSID80883636	1-Ethoxy-2-(2-methoxyethoxy)ethane	CCOCCOCCOC	Low (Class I)	62.5	250	42	6	10.4167	0.104167	Liver	Pathology	None	CSCL Japan(JECDB: Japan Existing Chemical Database)	OECD TG422
3852093	3852-09-3	CMS-52212	DTXSID3052060	Methyl 3-methoxypropanoate	COCCC(=O)OC	Low (Class I)	62.5	250	42	6	10.4167	0.104167		NA	None	CSCL Japan(JECDB: Japan Existing Chemical Database)	OECD TG422
110634	110-63-4	CMS-3953	DTXSID2024666	1,4-Butanediol	C(O)CCCO	Low (Class I)	Not determined (<200)	200	42	6	11.1111	0.111111	Urinary bladder	Urinalysis, Pathology	None	CSCL Japan(JECDB: Japan Existing Chemical Database)	OECD TG422
140885	140-88-5	CMS-594	DTXSID4020583	Ethyl acrylate	C(=O)(C=C)OCC	Low (Class I)	Not determined (<100)	100	90	3	11.1111	0.111111		NA	Not reported	OECD SIDS: Screening Information Dataset	NTP
111842	111-84-2	CMS-4575	DTXSID9025796	n-Nonane	C(C)CCCCCCC	Low (Class I)	Not determined (<100)	100	90	3	11.1111	0.111111	Alimentary tract | Nose	Pathology	Not reported	OECD SIDS: Screening Information Dataset	similar to OECD 408
2216515	2216-51-5	CMS-2127	DTXSID1022180	l-Menthol	C[C@@H]1CC[C@H]([C@@H](C1)O)C(C)C	Low (Class I)	Not determined (<200)	200	28	6	11.1111	0.111111		NA	Not reported	OECD SIDS: Screening Information Dataset	OECD TG407
98920	98-92-0	CMS-949	DTXSID2020929	3-Pyridinecarboxamide	C(N)(=O)c1cccnc1	Low (Class I)	Not determined (<215)	215	28	6	11.9444	0.119444	Liver	Organ weight changes, Pathology	None	OECD SIDS: Screening Information Dataset	OECD TG407
110805	110-80-5	CMS-3637	DTXSID7024087	2-Ethoxyethanol	CCOCCO	Low (Class I)	Not determined (<109)	109	91	3	12.1111	0.121111	Prostate	Pathology	20000♂(5/10), 20000♀(7/10)	NTP: National Toxicology Program	NTP
84742	84-74-2	CMS-1777	DTXSID2021781	Dibutyl phthalate	O=C(OCCCC)C1=CC=CC=C1C(OCCCC)=O	Low (Class I)	Not determined (<138)	138	91	3	15.3333	0.153333	Liver	Clinical chemistry, Pathology	None	NTP: National Toxicology Program	NTP
4390049	4390-04-9	CMS-53024	DTXSID7052101	2,2,4,4,6,8,8-Heptamethylnonane	C(C)(C)(C)CC(C)(C)CC(C)CC(C)(C)C	Low (Class I)	100	300	28	6	16.6667	0.166667	Liver	Organ weight changes, Pathology	None	CSCL Japan(JECDB: Japan Existing Chemical Database)	OECD TG407
99718	99-71-8	CMS-2275	DTXSID7022332	4-(1-Methylpropyl)phenol	c1(C(C)CC)ccc(O)cc1	Low (Class I)	100	300	28	6	16.6667	0.166667	Kidney	Clinical chemistry, Pathology	1000♂(1/10), 1000♀( 1/10)	CSCL Japan(JECDB: Japan Existing Chemical Database)	OECD TG407
95636	95-63-6	CMS-1421	DTXSID6021402	1,2,4-Trimethylbenzene	c1(C)c(C)cc(C)cc1	Low (Class I)	100	300	28	6	16.6667	0.166667		NA	None	CSCL Japan(JECDB: Japan Existing Chemical Database)	OECD TG407
2416946	2416-94-6	CMS-2135	DTXSID6022187	2,3,6-Trimethylphenol	c1(C)c(O)c(C)c(C)cc1	Low (Class I)	100	300	28	6	16.6667	0.166667	Blood	Hematology	None	CSCL Japan(JECDB: Japan Existing Chemical Database)	OECD TG407
123079	123-07-9	CMS-1937	DTXSID4021977	4-Ethylphenol	c1(O)ccc(CC)cc1	Low (Class I)	100	300	28	6	16.6667	0.166667	NA	Food consumption, Body weight changes	None	CSCL Japan(JECDB: Japan Existing Chemical Database)	OECD TG407
99945	99-94-5	CMS-1641	DTXSID6021618	4-Methylbenzoic acid	C(=O)(O)c1ccc(C)cc1	Low (Class I)	100	300	28	6	16.6667	0.166667		NA	None	CSCL Japan(JECDB: Japan Existing Chemical Database)	OECD TG407
103242	103-24-2	CMS-4959	DTXSID3026697	Bis(2-ethylhexyl) azelate	C(=O)(CCCCCCCC(=O)OCC(CCCC)CC)OCC(CCCC)CC	Low (Class I)	100	300	42	6	16.6667	0.166667	Liver	Clinical chemistry, Pathology	None	CSCL Japan(JECDB: Japan Existing Chemical Database)	OECD TG422
115775	115-77-5	CMS-5081	DTXSID2026943	Pentaerythritol	C(CO)(CO)(CO)CO	Low (Class I)	100	300	46	6	16.6667	0.166667		NA	None	CSCL Japan(JECDB: Japan Existing Chemical Database)	OECD TG422
126307	126-30-7	CMS-5116	DTXSID8027036	2,2-Dimethyl-1,3-propanediol	C(C)(C)(CO)CO	Low (Class I)	100	300	42	6	16.6667	0.166667		NA	None	CSCL Japan(JECDB: Japan Existing Chemical Database)	OECD TG422
688846	688-84-6	CMS-5286	DTXSID3027293	2-Ethylhexyl methacrylate	C(=O)(C(=C)C)OCC(CCCC)CC	Low (Class I)	100	300	49	6	16.6667	0.166667	Liver	Organ weight changes, Pathology	None	CSCL Japan(JECDB: Japan Existing Chemical Database)	OECD TG422
5281049	5281-04-9	CMS-5514	DTXSID7027594	3-Hydroxy-4-[(4-methyl-2-sulfophenyl)azo]-2-naphthalenecarboxylic acid calcium salt (1:1)	OC1=C(C([O-])=O)C=C2C(C=CC=C2)=C1/N=N/C3=C(S(=O)([O-])=O)C=C(C)C=C3.[Ca+2]	Low (Class I)	100	300	42	6	16.6667	0.166667	Kidney	Pathology	None	CSCL Japan(JECDB: Japan Existing Chemical Database)	OECD TG422
598550	598-55-0	CMS-852	DTXSID8020834	Methyl carbamate	O=C(OC)N	Low (Class I)	50	100	91	3	16.6667	0.166667	NA	Body weight changes	800♂(5/10), 1000♀(4/10)	NTP: National Toxicology Program	NTP
5989275	5989-27-5	CMS-797	DTXSID1020778	d-Limonene	C=C(C)[C@H]1CC=C(CC1)C	Low (Class I)	Not determined (<150)	150	91	3	16.6667	0.166667	Kidney	Pathology	2400♂(5/10), 2400♀(9/10)	NTP: National Toxicology Program	NTP
697825	697-82-5	CMS-11481	DTXSID3047184	2,3,5-Trimethylphenol	c1(O)c(C)c(C)cc(C)c1	Low (Class I)	100	300	42	6	16.6667	0.166667	Spleen | NA	Organ weight changes, Pathology | Food consumption, Body weight changes	Not reported	CSCL Japan(J-CHECK: Japan Chemicals Collaborative Knowledge Database)	OECD TG422
88619	88-61-9	CMS-11326	DTXSID1047023	M-xylene-4-sulphonic acid	c1(S(=O)(=O)O)c(C)cc(C)cc1	Low (Class I)	100	500	42	6	16.6667	0.166667		NA	None	CSCL Japan(JECDB: Japan Existing Chemical Database)	OECD TG422
2049958	2049-95-8	CMS-48134	DTXSID7051848	tert-Pentylbenzene	C(C)(C)(c1ccccc1)CC	Low (Class I)	100	300	28	6	16.6667	0.166667		NA	None	CSCL Japan(JECDB: Japan Existing Chemical Database)	OECD TG407
115844	115-84-4	CMS-8714	DTXSID8041400	1,3-Propanediol, 2-butyl-2-ethyl	CCCCC(CC)(CO)CO	Low (Class I)	100	500	42	6	16.6667	0.166667		NA	None	CSCL Japan(JECDB: Japan Existing Chemical Database)	OECD TG422
2915493	2915-49-3	CMS-201480	DTXSID50334342	Bis(2-ethylhexan-1-yl) cyclohex-4-ene-1,2-dicarboxylate	O=C(OCC(CC)CCCC)C1C(C(=O)OCC(CC)CCCC)C\C=C/C1	Low (Class I)	100	300	42	6	16.6667	0.166667	Liver	Organ weight changes, Pathology	None	CSCL Japan(JECDB: Japan Existing Chemical Database)	OECD TG422
67762418	67762-41-8	CMS-5063	DTXSID4028331	Alcohols, C10-16	OCCCCCCCCCCCCC	Low (Class I)	100	300	28	6	16.6667	0.166667	NA	Food consumption, Body weight changes	1000♂(1/5: attributed to mis-dosing)	OECD SIDS: Screening Information Dataset	OECD TG407
112345	112-34-5	CMS-1541	DTXSID8021519	Diethylene glycol monobutyl ether	C(CCC)OCCOCCO	Low (Class I)	50	250	91	3	16.6667	0.166667	Blood	Hematology	None	OECD SIDS: Screening Information Dataset	OECD TG408
111660	111-66-0	CMS-4581	DTXSID6025804	1-Octene	C(=C)CCCCCC	Low (Class I)	50	500	90	3	16.6667	0.166667		NA	None	OECD SIDS: Screening Information Dataset	Not reported
1120361	1120-36-1	CMS-5345	DTXSID4027367	1-Tetradecene	C(=C)CCCCCCCCCCCC	Low (Class I)	100	500	51	6	16.6667	0.166667	Liver	Organ weight changes, Pathology	None	OECD SIDS: Screening Information Dataset	OECD TG422
111488	111-48-8	CMS-5028	DTXSID6026878	Thiodiglycol	C(CO)SCCO	Low (Class I)	50	500	91-92	3	16.6667	0.166667	NA	Food consumption, Body weight changes	None	OECD SIDS: Screening Information Dataset	Equivalent to OECD TG408
592416	592-41-6	CMS-4341	DTXSID4025402	1-Hexene	C(=C)CCCC	Low (Class I)	101	1010	28	6	16.8333	0.168333		NA	Not reported	OECD SIDS: Screening Information Dataset	OECD TG407
3268493	3268-49-3	CMS-5457	DTXSID9027528	3-(Methylthio)propionaldehyde	C(=O)CCSC	Low (Class I)	104	521	28	6	17.3333	0.173333	Spleen	Pathology	None	OECD SIDS: Screening Information Dataset	OECD TG407
65405778	65405-77-8	CMS-7760	DTXSID8037750	cis-3-Hexenyl salicylate	CCC=CCCOC(=O)c1ccccc1O	Low (Class I)	120	360	42	6	20	0.2	Bone | Blood	Pathology | Hematology	None	CSCL Japan(JECDB: Japan Existing Chemical Database)	OECD TG422
89043	89-04-3	CMS-61240	DTXSID0047533	1,2,4-Benzenetricarboxylic acid, trioctyl ester	C(=O)(c1c(C(=O)OCCCCCCCC)cc(C(=O)OCCCCCCCC)cc1)OCCCCCCCC	Low (Class I)	125	500	42	6	20.8333	0.208333	Liver	Pathology	None	CSCL Japan(JECDB: Japan Existing Chemical Database)	OECD TG422
1948330	1948-33-0	CMS-228	DTXSID6020220	tert-Butylhydroquinone	OC1=CC=C(C=C1C(C)(C)C)O	Low (Class I)	Not determined (<200)	200	93-94	3	22.2222	0.222222	Spleen	Pathology	None	NTP: National Toxicology Program	NTP
105997	105-99-7	CMS-1845	DTXSID2021866	Dibutyl adipate	C(=O)(CCCCC(=O)OCCCC)OCCCC	Low (Class I)	140	1000	28	6	23.3333	0.233333		NA	None	CSCL Japan(JECDB: Japan Existing Chemical Database)	OECD TG407
115117	115-11-7	CMS-763	DTXSID9020748	2-Methylpropene	C(=C)(C)C	Low (Class I)	148.55		28	6	24.7583	0.247583		NA	None	OECD SIDS: Screening Information Dataset	OECD TG407
123353	123-35-3	CMS-4521	DTXSID6025692	beta-Myrcene	CC(C)=CCCC(=C)C=C	Low (Class I)	Not determined (<250)	250	91	3	27.7778	0.277778	Kidney	Organ weight changes, Pathology	2000♂(2/10), 2000♀(4/10), 4000♂(10/10), 4000♀(10/10)	NTP: National Toxicology Program	NTP
14371109	14371-10-9	CMS-4029	DTXSID6024834	trans-Cinnamaldehyde	O=C/C=C/C1=CC=CC=C1	Low (Class I)	Not determined (<275)	275	98	3	30.5556	0.305556	NA	Food consumption, Body weight changes	None	NTP: National Toxicology Program	NTP
111171	111-17-1	CMS-10268	DTXSID8044200	3,3'-Thiobispropionic acid	C(=O)(O)CCSCCC(=O)O	Low (Class I)	200	1000	28	6	33.3333	0.333333		NA	None	CSCL Japan(JECDB: Japan Existing Chemical Database)	OECD TG407
77907	77-90-7	CMS-4878	DTXSID2026446	Acetyl tributyl citrate	C(=O)(C(CC(=O)OCCCC)(CC(=O)OCCCC)OC(C)=O)OCCCC	Low (Class I)	200	1000	28	6	33.3333	0.333333	Liver	Organ weight changes, Pathology	None	CSCL Japan(J-CHECK: Japan Chemicals Collaborative Knowledge Database)	OECD TG407
81163	81-16-3	CMS-943	DTXSID7020922	2-Amino-1-naphthalenesulfonic acid	c1(N)c(S(=O)(=O)O)c2c(cccc2)cc1	Low (Class I)	200	1000	49	6	33.3333	0.333333		NA	None	CSCL Japan(JECDB: Japan Existing Chemical Database)	OECD TG422
79505	79-50-5	CMS-69940	DTXSID40861637	DL-Lactone	C1(=O)C(O)C(C)(C)CO1	Low (Class I)	200	1000	20	6	33.3333	0.333333		NA	None	OECD SIDS: Screening Information Dataset	Not reported
5392405	5392-40-5	CMS-4030	DTXSID6024836	Citral	O=CC=C(C)CCC=C(C)C	Low (Class I)	Not determined (<335)	335	98	3	37.2222	0.372222	Kidney	Clinical chemistry	31300 ppm♂(10/10), 31300ppm♀(10/10)	NTP: National Toxicology Program	NTP
96480	96-48-0	CMS-232	DTXSID6020224	γ-Butyrolacetone	O=C1OCCC1	Low (Class I)	112	225	91	3	37.3333	0.373333		NA	Not reported	NTP: National Toxicology Program	NTP
1459934	1459-93-4	CMS-5368	DTXSID8027402	1,3-Benzenedicarboxylic acid, dimethyl ester	COC(=O)c1cccc(C(=O)OC)c1	Low (Class I)	250	1000	42	6	41.6667	0.416667		NA	None	CSCL Japan(JECDB: Japan Existing Chemical Database)	OECD TG422
108054	108-05-4	CMS-1451	DTXSID3021431	Vinyl acetate	C(C)(=O)OC=C	Low (Class I)	138	339	91	3	46	0.46	NA	Water consumption, Body weight changes	None	ISHA Japan(Study conducted in accordance with the Industrial Safety and Health Act. https://anzeninfo.mhlw.go.jp/user/anzen/kag/carcino_report.htm)	OECD TG408
5460093	5460-09-3	CMS-5519	DTXSID4027600	Monosodium 4-amino-5-hydroxy-2,7-naphthalenedisulfonate	O=S(c1cc(cc(S(=O)([O-])=O)cc2O)c2c(N)c1)(O)=O.[Na+]	Low (Class I)	300	1000	28	6	50	0.5	Cecum	Pathology	None	CSCL Japan(JECDB: Japan Existing Chemical Database)	OECD TG407
121471	121-47-1	CMS-3841	DTXSID6024462	3-Aminobenzenesulfonic acid	c1(S(=O)(=O)O)cc(N)ccc1	Low (Class I)	300	1000	28	6	50	0.5		NA	None	CSCL Japan(JECDB: Japan Existing Chemical Database)	OECD TG407
88448	88-44-8	CMS-4903	DTXSID7026526	2-Amino-5-methylbenzenesulfonic acid	c1(N)c(S(=O)(=O)O)cc(C)cc1	Low (Class I)	300	1000	28	6	50	0.5	Cecum	Pathology	None	CSCL Japan(JECDB: Japan Existing Chemical Database)	OECD TG407
620177	620-17-7	CMS-2371	DTXSID0022480	m-Ethylphenol	c1(O)cc(CC)ccc1	Low (Class I)	300	1000	28	6	50	0.5		NA	None	CSCL Japan(JECDB: Japan Existing Chemical Database)	OECD TG407
108736	108-73-6	CMS-29453	DTXSID9048354	1,3,5-Trihydroxybenzene	c1(O)cc(O)cc(O)c1	Low (Class I)	300	1000	28	6	50	0.5	Thyroid	Pathology	None	CSCL Japan(JECDB: Japan Existing Chemical Database)	OECD TG407
108872	108-87-2	CMS-15644	DTXSID0047749	Methylcyclohexane	C1(C)CCCCC1	Low (Class I)	300	1000	28	6	50	0.5		NA	None	CSCL Japan(J-CHECK: Japan Chemicals Collaborative Knowledge Database)	OECD TG407
141026	141-02-6	CMS-14776	DTXSID2051710	Bis(2-ethylhexyl) fumarate	CCCC[C@@H](CC)COC(/C=C/C(OC[C@H](CC)CCCC)=O)=O	Low (Class I)	300	1000	28	6	50	0.5		NA	None	CSCL Japan(J-CHECK: Japan Chemicals Collaborative Knowledge Database)	OECD TG407
141173	141-17-3	CMS-5143	DTXSID3027085	Adipic acid, bis(2-(2-butoxyethoxy)ethyl) ester	C(=O)(CCCCC(=O)OCCOCCOCCCC)OCCOCCOCCCC	Low (Class I)	300	1000	28	6	50	0.5		NA	None	CSCL Japan(J-CHECK: Japan Chemicals Collaborative Knowledge Database)	OECD TG407
77850	77-85-0	CMS-4877	DTXSID2026444	1,1,1-Tris(hydroxymethyl)ethane	C(C)(CO)(CO)CO	Low (Class I)	300	1000	42	6	50	0.5		NA	None	CSCL Japan(JECDB: Japan Existing Chemical Database)	OECD TG422
99047	99-04-7	CMS-1640	DTXSID1021617	3-Methyl benzoic acid	C(=O)(O)c1cc(C)ccc1	Low (Class I)	300	1000	44	6	50	0.5		NA	None	CSCL Japan(JECDB: Japan Existing Chemical Database)	OECD TG422
923262	923-26-2	CMS-4655	DTXSID1029629	2-Hydroxypropyl methacrylate	C(=O)(C(=C)C)OCC(C)O	Low (Class I)	300	1000	49	6	50	0.5		NA	1000♂(2/12)	CSCL Japan(JECDB: Japan Existing Chemical Database)	OECD TG422
1120214	1120-21-4	CMS-1716	DTXSID9021689	Undecane	C(C)CCCCCCCCC	Low (Class I)	300	1000	46	6	50	0.5	Liver	Organ weight changes, Pathology	None	CSCL Japan(JECDB: Japan Existing Chemical Database)	OECD TG422
4457710	4457-71-0	CMS-53077	DTXSID1063483	3-Methyl-1,5-pentanediol	C(C)(CCO)CCO	Low (Class I)	300	1000	49	6	50	0.5		NA	None	CSCL Japan(JECDB: Japan Existing Chemical Database)	OECD TG422
6106214	6106-21-4	CMS-72968	DTXSID70209942	Butanedioic acid, disodium salt hexahydrate	C(CC(=O)[O-])C(=O)[O-].O.O.O.O.O.O.[Na+].[Na+]	Low (Class I)	300	1000	52	6	50	0.5		NA	None	CSCL Japan(JECDB: Japan Existing Chemical Database)	OECD TG422
610093	610-09-3	CMS-200547		1,2-Cyclohexanedicarboxylic acid, (1R,2S)-rel-	C(=O)(O)C1C(C(=O)O)CCCC1	Low (Class I)	300	1000	42	6	50	0.5	NA | Kidney	Death | Pathology	1000♂(4/12)	CSCL Japan(J-CHECK: Japan Chemicals Collaborative Knowledge Database)	OECD TG422
107357	107-35-7	CMS-1319	DTXSID3044750	Taurine	C(CN)S(=O)(=O)O	Low (Class I)	300	1000	42	6	50	0.5		NA	None	CSCL Japan(JECDB: Japan Existing Chemical Database)	OECD TG422
2156970	2156-97-0	CMS-2125	DTXSID5020027	Dodecyl acrylate	C=CC(=O)OCCCCCCCCCCCC	Low (Class I)	300	1000	42	6	50	0.5		NA	None	CSCL Japan(J-CHECK: Japan Chemicals Collaborative Knowledge Database)	OECD TG422
3681718	3681-71-8	CMS-8798	DTXSID6025725	(Z)-Hex-3-enyl acetate	CCC=CCCOC(C)=O	Low (Class I)	300	1000	42	6	50	0.5		NA	None	CSCL Japan(JECDB: Japan Existing Chemical Database)	OECD TG422
1119400	1119-40-0	CMS-4183	DTXSID1060768	Glutaric acid, dimethyl ester	COC(=O)CCCC(=O)OC	Low (Class I)	300	1000	42	6	50	0.5		NA	None	CSCL Japan(JECDB: Japan Existing Chemical Database)	OECD TG422
112447	112-44-7	CMS-1715	DTXSID1026665	Undecanal	CCCCCCCCCCC=O	Low (Class I)	300	1000	42	6	50	0.5		NA	None	CSCL Japan(JECDB: Japan Existing Chemical Database)	OECD TG422
112594	112-59-4	CMS-5056	DTXSID0034308	Diethylene glycol n-hexyl ether	C(CCCCC)OCCOCCO	Low (Class I)	300	1000	53	6	50	0.5	Liver | Salivary grand	Organ weight changes, Pathology | Pathology	None	OECD SIDS: Screening Information Dataset	OECD TG422
107211	107-21-1	CMS-609	DTXSID8024997	Ethylene glycol	C(O)CO	Low (Class I)	150	500	112	3	50	0.5	Kidney	Pathology	None	OECD SIDS: Screening Information Dataset	Equivalent to OECD TG408
108598	108-59-8	CMS-6083	DTXSID1024176	Dimethy malonate	C(=O)(CC(=O)OC)OC	Low (Class I)	300	1000	39-51	6	50	0.5	Liver	Pathology	None	OECD SIDS: Screening Information Dataset	OECD TG422
68333802	68333-80-2	CMS-5264	5022227	Alcohols, C14-16	OCCCCCCCCCCCCCCC	Low (Class I)	167	736	90	3	55.6667	0.556667	NA	Water consumption, Food consumption, Body weight changes	Not reported	OECD SIDS: Screening Information Dataset	Equivalent to OECD TG408
78831	78-83-1	CMS-1761	DTXSID0021759	2-Methyl-1-propanol	C(C)(C)CO	Low (Class I)	184	352	91	3	61.3333	0.613333		NA	None	ISHA Japan(Study conducted in accordance with the Industrial Safety and Health Act. https://anzeninfo.mhlw.go.jp/user/anzen/kag/carcino_report.htm)	OECD TG408
67641	67-64-1	CMS-1505	DTXSID8021482	Acetone	O=C(C)C	Low (Class I)	200	400	91	3	66.6667	0.666667	Blood	Hematology	None	NTP: National Toxicology Program	NTP
100516	100-51-6	CMS-157	DTXSID5020152	Benzyl alcohol	OCC1=CC=CC=C1	Low (Class I)	200	400	91	3	66.6667	0.666667	NA	Death	200♂(1/10), 400♀(1/10), 800♂(8/10), 800♀( 2/10)	NTP: National Toxicology Program	NTP
100527	100-52-7	CMS-136	DTXSID8039241	Benzaldehyde	O=CC1=CC=CC=C1	Low (Class I)	200	400	91	3	66.6667	0.666667	NA	Death	400♀(1/10), 800♂(6/10), 800♀(3/10)	NTP: National Toxicology Program	NTP
585864	585-86-4	CMS-10310	DTXSID9044247	Lactitol	C([C@@H]1[C@@H]([C@@H]([C@H]([C@@H](O1)O[C@H]([C@@H](CO)O)[C@@H]([C@H](CO)O)O)O)O)O)O	Low (Class I)	Not determined (<625)	625	90	3	69.4444	0.694444	Cecum	Organ weight changes, Pathology	None	Journal(Y Nishiguchi J toxicol sci 19 Suppl 3 305-326 1994)	Not reported
3710847	3710-84-7	CMS-5469	DTXSID2027543	N,N-Diethylhydroxylamine	C(C)N(O)CC	Low (Class I)	500		28	6	83.3333	0.833333		NA	None	CSCL Japan(J-CHECK: Japan Chemicals Collaborative Knowledge Database)	OECD TG407
115708	115-70-8	CMS-6086	DTXSID3029150	2-Amino-2-ethyl-1,3-propanediol	C(N)(CC)(CO)CO	Low (Class I)	500	1000	42	6	83.3333	0.833333		NA	None	CSCL Japan(JECDB: Japan Existing Chemical Database)	OECD TG422
36653824	36653-82-4	CMS-5817	DTXSID4027991	1-Hexadecanol	C(O)CCCCCCCCCCCCCCC	Low (Class I)	Not determined (<875)	875	90	3	97.2222	0.972222	NA	Food consumption, Body weight changes	Not reported	OECD SIDS: Screening Information Dataset	Not reported
205687032	205687-03-2	CMS-40208	DTXSID80174576	Dihydrocapsiate	OC1=CC=C(C=C1OC)COC(CCCCCCC(C)C)=O	Low (Class I)	300	1000	90	3	100	1		NA	None	Journal(T Kodama Int J Toxicol 27 Suppl379-100 2008)	OECD TG408
29387868	29387-86-8	CMS-6474	DTXSID6029755	Propylene glycol n-butyl ether	C(C)(CO)OCCCC	Low (Class I)	350	1000	91	3	116.667	1.16667		NA	None	OECD SIDS: Screening Information Dataset	OECD TG408
112356	112-35-6	CMS-5047	DTXSID5026912	Triethylene glycol monomethyl ether	C(O)COCCOCCOC	Low (Class I)	400	1200	91	3	133.333	1.33333	Liver	Organ weight changes, Pathology	4000♀(1/15)	OECD SIDS: Screening Information Dataset	OECD TG408
6881943	6881-94-3	CMS-5553	DTXSID1027639	Diethylene glycol propyl ether	C(CC)OCCOCCO	Low (Class I)	814	1628	42	6	135.667	1.35667	NA	Body weight changes	None	OECD SIDS: Screening Information Dataset	Not reported
629629	629-62-9	CMS-5260	DTXSID6027268	n-Pentadecane	C(C)CCCCCCCCCCCCC	Low (Class I)	1000		28	6	166.667	1.66667		NA	None	CSCL Japan(JECDB: Japan Existing Chemical Database)	OECD TG407
87025	87-02-5	CMS-4900	DTXSID7026520	7-Amino-4-hydroxy-2-naphthalenesulfonic acid	c1(O)c2c(cc(N)cc2)cc(S(=O)(=O)O)c1	Low (Class I)	1000		28	6	166.667	1.66667		NA	None	CSCL Japan(JECDB: Japan Existing Chemical Database)	OECD TG407
3319311	3319-31-1	CMS-4809	DTXSID9026265	1,2,4-Benzenetricarboxylic acid tris(2-ethylhexyl) ester	C(=O)(c1c(C(=O)OCC(CCCC)CC)cc(C(=O)OCC(CCCC)CC)cc1)OCC(CCCC)CC	Low (Class I)	1000		28	6	166.667	1.66667		NA	None	CSCL Japan(JECDB: Japan Existing Chemical Database)	OECD TG407
6099576	6099-57-6	CMS-56644	DTXSID6064113	1-Naphthol-4-sulfonic acid sodium salt	c1ccc2c(c1)c(ccc2S(=O)(=O)[O-])O.[Na+]	Low (Class I)	1000		28	6	166.667	1.66667		NA	None	CSCL Japan(JECDB: Japan Existing Chemical Database)	OECD TG407
102761	102-76-1	CMS-4957	DTXSID3026691	Triacetin	C(C)(=O)OC(COC(C)=O)COC(C)=O	Low (Class I)	1000		44	6	166.667	1.66667		NA	None	CSCL Japan(JECDB: Japan Existing Chemical Database)	OECD TG422
105453	105-45-3	CMS-4970	DTXSID9026716	Methyl acetoacetate	C(=O)(CC(C)=O)OC	Low (Class I)	1000		49	6	166.667	1.66667		NA	None	CSCL Japan(JECDB: Japan Existing Chemical Database)	OECD TG422
111035	111-03-5	CMS-9299	DTXSID3042003	Glycerol 1-monooleate	OC[C@@H](O)COC(CCCCCCC/C=C\CCCCCCCC)=O	Low (Class I)	1000		44	6	166.667	1.66667		NA	None	CSCL Japan(JECDB: Japan Existing Chemical Database)	OECD TG422
111820	111-82-0	CMS-5035	DTXSID5026889	Methyl dodecanoate	C(=O)(CCCCCCCCCCC)OC	Low (Class I)	1000		42	6	166.667	1.66667		NA	None	CSCL Japan(JECDB: Japan Existing Chemical Database)	OECD TG422
112856	112-85-6	CMS-5070	DTXSID3026930	Docosanoic acid	C(=O)(O)CCCCCCCCCCCCCCCCCCCCC	Low (Class I)	1000		42	6	166.667	1.66667		NA	None	CSCL Japan(JECDB: Japan Existing Chemical Database)	OECD TG422
691372	691-37-2	CMS-14847	DTXSID3061001	4-Methyl-1-pentene	C(C)(C)CC=C	Low (Class I)	1000		49	6	166.667	1.66667		NA	None	CSCL Japan(JECDB: Japan Existing Chemical Database)	OECD TG422
7299992	7299-99-2	CMS-59160	DTXSID90864037	Pentaerythritol tetraisooctanoate	C(=O)(C(CCCC)CC)OCC(COC(=O)C(CCCC)CC)(COC(=O)C(CCCC)CC)COC(=O)C(CCCC)CC	Low (Class I)	1000		42	6	166.667	1.66667		NA	None	CSCL Japan(JECDB: Japan Existing Chemical Database)	OECD TG422
627838	627-83-8	CMS-5251	DTXSID6027260	Octadecanoic acid, 1,2-ethanediyl ester	CCCCCCCCCCCCCCCCCC(=O)OCCOC(=O)CCCCCCCCCCCCCCCCC	Low (Class I)	1000		42	6	166.667	1.66667		NA	None	CSCL Japan(JECDB: Japan Existing Chemical Database)	OECD TG422
112925	112-92-5	CMS-5077	DTXSID8026935	1-Octadecanol	C(O)CCCCCCCCCCCCCCCCC	Low (Class I)	1000		28	6	166.667	1.66667		NA	Not reported	OECD SIDS: Screening Information Dataset	OECD TG407
123513	123-51-3	CMS-4381	DTXSID3025469	3-Methylbutan-1-ol3	C(C)(C)CCO	Low (Class I)	500	1000	119	3	166.667	1.66667	NA	Body weight changes	Not reported	OECD SIDS: Screening Information Dataset	Not reported
111900	111-90-0	CMS-1908	DTXSID2021941	Diethylene glycol ethyl ether	C(O)COCCOCC	Low (Class I)	1340	2680	42	6	223.333	2.23333	Liver | Spleen	Organ weight changes, Pathology | Pathology	5360♂(7/10)	OECD SIDS: Screening Information Dataset	Not reported
112607	112-60-7	CMS-5057	DTXSID9026922	Tetraethylene glycol	C(O)COCCOCCOCCO	Low (Class I)	2000		33	6	333.333	3.33333		NA	None	OECD SIDS: Screening Information Dataset	Not reported
111273	111-27-3	CMS-1898	DTXSID8021931	1-Hexanol	C(O)CCCCC	Low (Class I)	1127		90	3	375.667	3.75667		NA	Not reported	OECD SIDS: Screening Information Dataset	Not reported
107028	107-02-8	CMS-23	DTXSID5020023	Acrolein	C=CC=O	Intermediate (Class II)	Not determined (<0.75)	0.75	98	3	0.0833333	0.000833333	Liver | Thymus	Organ weight changes, Pathology | Pathology	1.25♀(1/10), 2.5♂(2/10), 2.5♀(2/10), 5♂(2/10), 5♀(1/10), 10♂(8/10), 10♀(8/10)	NTP: National Toxicology Program	NTP
107186	107-18-6	CMS-46	DTXSID8020044	Allyl alcohol	C=CCO	Intermediate (Class II)	1.5	3	98	3	0.5	0.005	Liver	Organ weight changes, Pathology	None	NTP: National Toxicology Program	NTP
96059	96-05-9	CMS-1802	DTXSID2021816	Allyl methacrylate	C(=O)(C(=C)C)OCC=C	Intermediate (Class II)	3	15	28	6	0.5	0.005		NA	None	OECD SIDS: Screening Information Dataset	OECD TG422
591877	591-87-7	CMS-3824	DTXSID9024437	Allyl acetate	O=C(C)OCC=C	Intermediate (Class II)	Not determined (<6)	6	98	3	0.666667	0.00666667	Liver	Organ weight changes, Pathology	100♂(10/10), 100♀(10/10)	NTP: National Toxicology Program	NTP
17540759	17540-75-9	CMS-6218	DTXSID8029315	4-sec-Butyl-2,6-di-tert-butylphenol	CCC(C)c1cc(C(C)(C)C)c(O)c(C(C)(C)C)c1	Intermediate (Class II)	Not determined (<15)	15	28	6	0.833333	0.00833333	Cecum	Pathology	None	CSCL Japan(JECDB: Japan Existing Chemical Database)	OECD TG407
89827	89-82-7	CMS-4667	DTXSID2025975	Pulegone	CC1CCC(=C(C)C)C(=O)C1	Intermediate (Class II)	Not determined (<9.375)	9.375	91	3	1.04167	0.0104167	Liver | Blood	Clinical chemistry, Pathology | Hematology	75♂(5/5), 75♀(4/5), 150♂(5/5), 150♀(5/5)	NTP: National Toxicology Program	NTP
128370	128-37-0	CMS-224	DTXSID2020216	2,6-Di-tert-butyl-p-cresol	C(C)(C)(C)c1c(O)c(C(C)(C)C)cc(C)c1	Intermediate (Class II)	Not determined (<25)	25	28	6	1.38889	0.0138889	Liver	Clinical chemistry, Pathology	Not reported	OECD SIDS: Screening Information Dataset	Not reported
84852153	84852-15-3	CMS-6049	DTXSID5029055	p-Nonylphenol	c1(O)ccc(CCCCCCC(C)C)cc1	Intermediate (Class II)	10	50	28	6	1.66667	0.0166667	Kidney	Pathology	250♀(3/10)	Journal(Gye-Hyeong Woo Arch Toxicol 81 77-88 2007)	OECD TG407
32210234	32210-23-4	CMS-5802	DTXSID1027974	4-tert-Butylcyclohexan-1-yl acetate	CC(=O)OC1CCC(C(C)(C)C)CC1	Intermediate (Class II)	Not determined (<30)	30	42	6	1.66667	0.0166667	Kidney	Organ weight changes, Pathology	None	CSCL Japan(JECDB: Japan Existing Chemical Database)	OECD TG422
25154523	25154-52-3	CMS-1836	DTXSID3021857	Nonylphenol	c1(O)ccc(CCCCCCCCC)cc1	Intermediate (Class II)	15	60	28	6	2.5	0.025	Liver | Kidney	Organ weight changes, Pathology | Pathology	None	CSCL Japan(JECDB: Japan Existing Chemical Database)	OECD TG407
4130421	4130-42-1	CMS-6177	DTXSID0029262	2,6-Di-tert-butyl-4-ethylphenol	OC1=C(C(C)(C)C)C=C(CC)C=C1C(C)(C)C	Intermediate (Class II)	15	60	28	6	2.5	0.025	Liver | Thyroids	Organ weight changes, Pathology | Pathology	Not reported	CSCL Japan(JECDB: Japan Existing Chemical Database)	OECD TG407
107222	107-22-2	CMS-4328	DTXSID5025364	Glyoxal	C(=O)C=O	Intermediate (Class II)	Not determined (<23)	23	92-93	3	2.55556	0.0255556	NA	Water consumption, Body weight changes	None	ISHA Japan(Study conducted in accordance with the Industrial Safety and Health Act. https://anzeninfo.mhlw.go.jp/user/anzen/kag/carcino_report.htm)	OECD TG408
88415	88-41-5	CMS-7419	DTXSID3036105	2-tert-Butylcyclohexan-1-yl acetate	CC(=O)OC1CCCCC1C(C)(C)C	Intermediate (Class II)	Not determined (<50)	50	42	6	2.77778	0.0277778	Liver | Kidney	Organ weight changes, Pathology | Organ weight changes, Pathology	Not reported	CSCL Japan(JECDB: Japan Existing Chemical Database)	OECD TG422
2082793	2082-79-3	CMS-5404	DTXSID8027456	Octadecyl 3-(3,5-di-tert-butyl-4-hydroxyphenil)propionate	C(C)(C)(C)c1c(O)c(C(C)(C)C)cc(CCC(=O)OCCCCCCCCCCCCCCCCCC)c1	Intermediate (Class II)	30	100	28	6	5	0.05	Liver	Organ weight changes changes, Pathology	None	OECD SIDS: Screening Information Dataset	Not reported
1502223	1502-22-3	CMS-46167	DTXSID30870879	2-(1-Cyclohexen-1-yl)cyclohexan-1-one	C1(=O)C(C2=CCCCC2)CCCC1	Intermediate (Class II)	40	200	42	6	6.66667	0.0666667	Liver	Organ weight changes, Pathology	None	CSCL Japan(J-CHECK: Japan Chemicals Collaborative Knowledge Database)	OECD TG422
136776	136-77-6	CMS-715	DTXSID1020699	4-Hexylresorcinol	OC1=C(CCCCCC)C=CC(O)=C1	Intermediate (Class II)	Not determined (<62.5)	62.5	91	3	6.94444	0.0694444	NA	Death	62.5♂(2/10), 125♂(1/10), 125♀(3/10), 250♂(5/10), 250♀(2/10), 500♂(9/10), 500♀(8/10), 1000♂(10/10), 1000♀(10/10)	NTP: National Toxicology Program	NTP
131179	131-17-9	CMS-395	DTXSID7020392	Diallylphthalate	C=CCOC(C1=CC=CC=C1C(OCC=C)=O)=O	Intermediate (Class II)	25	50	91	3	8.33333	0.0833333	Liver	Pathology	400♂(8/10)	NTP: National Toxicology Program	NTP
137031	137-03-1	CMS-10580	DTXSID8044547	2-Heptan-1-ylcyclopentan-1-one	CCCCCCCC1CCCC1=O	Intermediate (Class II)	50	200	42	6	8.33333	0.0833333	Liver	Organ weight changes, Pathology	None	CSCL Japan(J-CHECK: Japan Chemicals Collaborative Knowledge Database)	OECD TG422
122996	122-99-6	CMS-1936	DTXSID9021976	Ethylene glycol phenyl ether	c1(OCCO)ccccc1	Intermediate (Class II)	Not determined (<80)	80	90	3	8.88889	0.0888889	Kidney	Pathology	Not reported	OECD SIDS: Screening Information Dataset	Not reported
2835394	2835-39-4	CMS-50	DTXSID4039233	Allyl isovalerate	O=C(OCC=C)CC(C)C	Intermediate (Class II)	31	62	91	3	10.3333	0.103333	Liver	Pathology	250♂(10/10), 250♀(4/10)	NTP: National Toxicology Program	NTP
24851987	24851-98-7	CMS-6229	DTXSID2029325	Methyl (2-pentyl-3-oxocyclopentyl) acetate	CCCCCC1C(CC(=O)OC)CCC1=O	Intermediate (Class II)	100	300	42	6	16.6667	0.166667	Liver	Organ weight changes, Pathology	None	CSCL Japan(JECDB: Japan Existing Chemical Database)	OECD TG422
584032	584-03-2	CMS-8064	DTXSID6040375	1,2-Butanediol	C(O)(CC)CO	Intermediate (Class II)	200	1000	42	6	33.3333	0.333333		NA	None	CSCL Japan(JECDB: Japan Existing Chemical Database)	OECD TG422
51525	51-52-5	CMS-1223	DTXSID5021209	6-n-Propyl-2-thiouracil	O=C(C=C(CCC)N1)NC1=S	High (Class III)	Not determined (<0.01)	0.01	28	6	0.000555556	5.55556e-06	Thyroids	Clinical chemistry, Pathology	None	Journal(K Yamasaki Arch Toxicol 76 495-501 2002)	OECD TG407
14047097	14047-09-7	CMS-4716	DTXSID6026086	3,3’,4,4’-Tetrachloroazobenzene	ClC1=C(Cl)C=CC(N=NC2=CC(Cl)=C(Cl)C=C2)=C1	High (Class III)	Not determined (<0.1)	0.1	91	3	0.0111111	0.000111111	Blood	Hematology	None	NTP: National Toxicology Program	NTP
2058948	2058-94-8	CMS-72536	DTXSID8047553	Perfluoroundecanoic acid	OC(=O)C(F)(F)C(F)(F)C(F)(F)C(F)(F)C(F)(F)C(F)(F)C(F)(F)C(F)(F)C(F)(F)C(F)(F)F	High (Class III)	0.1	0.3	42	6	0.0166667	0.000166667	Liver	Organ weight changes, Pathology	None	CSCL Japan(JECDB: Japan Existing Chemical Database)	OECD TG422
3846717	3846-71-7	CMS-73912	DTXSID4052059	2-(2'-Hydroxy-3',5'-di-tert-butylphenyl)benzotriazole	C(C)(C)(C)c1c(O)c(N2N=C3C(C=CC=C3)=N2)cc(C(C)(C)C)c1	High (Class III)	Not determined (<0.5)	0.5	28	6	0.0277778	0.000277778	Liver	Organ weight changes, Pathology	None	CSCL Japan(JECDB: Japan Existing Chemical Database)	OECD TG407
36437373	36437-37-3	CMS-10695	DTXSID9044661	2-(2H -Benzotriazol-2-yl)-4-(tert -butyl)-6-(sec -butyl)phenol	OC1=C(C(C)CC)C=C(C(C)(C)C)C=C1N2N=C3C(C=CC=C3)=N2	High (Class III)	Not determined (<0.5)	0.5	42	6	0.0277778	0.000277778		NA	Not reported	CSCL Japan(J-CHECK: Japan Chemicals Collaborative Knowledge Database)	OECD TG422
50892234	50892-23-4	CMS-294	DTXSID4020290	WY-14,643	O=C(O)CSC1=NC(NC2=CC=CC(C)=C2C)=CC(Cl)=N1	High (Class III)	Not determined (<0.3)	0.3	98	3	0.0333333	0.000333333	Liver | Kidney	Organ weight changes, Pathology | Organ weight changes, Pathology	None	NTP: National Toxicology Program	NTP
88857	88-85-7	CMS-214	DTXSID3020207	2-sec-Butyl-4,6-dinitrophenol	Oc1c(C(CC)C)cc([N+]([O-])=O)cc1[N+]([O-])=O	High (Class III)	Not determined (<0.78)	0.78	42	6	0.0433333	0.000433333	Blood	Hematology	None	CSCL Japan(JECDB: Japan Existing Chemical Database)	OECD TG422
57307	57-30-7	CMS-1135	DTXSID0021123	Phenobarbital	CCC1(C(=O)NC(=NC1=O)[O-])c2ccccc2.[Na+]	High (Class III)	Not determined (<0.8)	0.8	28	6	0.0444444	0.000444444	Liver	Organ weight changes, Pathology	None	Journal(S Kojima J toxicol sci 34(5) 527-539 2009)	Not reported
583391	583-39-1	CMS-4416	DTXSID9025536	2-Mercaptobenzimidazole	c12c(cccc1)N=C(S)N2	High (Class III)	Not determined (<1.2)	1.2	28	6	0.0666667	0.000666667	Thyroid	Pathology	40♂(1/15)	CSCL Japan(JECDB: Japan Existing Chemical Database)	OECD TG407
79196	79-19-6	CMS-1365	DTXSID9021346	Thiosemicarbazide	C(N)(=S)NN	High (Class III)	0.4	2	43	6	0.0666667	0.000666667	Thymus	Organ weight changes, Pathology	None	CSCL Japan(J-CHECK: Japan Chemicals Collaborative Knowledge Database)	OECD TG422
108985	108-98-5	CMS-5010	DTXSID7026811	Thiophenol	c1(S)ccccc1	High (Class III)	0.4	2	42	6	0.0666667	0.000666667	Liver	Pathology	None	CSCL Japan(JECDB: Japan Existing Chemical Database)	OECD TG422
556616	556-61-6	CMS-5217	DTXSID2027204	Methyl isothiocyanate	C(=S)=NC	High (Class III)	0.5	2	42	6	0.0833333	0.000833333		NA	None	CSCL Japan(JECDB: Japan Existing Chemical Database)	OECD TG422
117806	117-80-6	CMS-428	DTXSID7020425	2,3-Dichloro-1,4-naphthoquinone	ClC1=C(Cl)C(=O)C2=C(C=CC=C2)C1=O	High (Class III)	0.5	5	42	6	0.0833333	0.000833333	Lymph node	Pathology	None	CSCL Japan(J-CHECK: Japan Chemicals Collaborative Knowledge Database)	OECD TG422
95681	95-68-1	CMS-4829	DTXSID8026305	2,4-Dimethylaniline	c1(N)c(C)cc(C)cc1	High (Class III)	Not determined (<2)	2	28	6	0.111111	0.00111111	Liver	Organ weight changes, Pathology	None	CSCL Japan(J-CHECK: Japan Chemicals Collaborative Knowledge Database)	OECD TG407
536903	536-90-3	CMS-3885	DTXSID8024529	3-Methoxybenzenamine	c1(OC)cc(N)ccc1	High (Class III)	Not determined (<2.4)	2.4	50	6	0.133333	0.00133333	Spleen	Pathology	None	CSCL Japan(JECDB: Japan Existing Chemical Database)	OECD TG422
103695	103-69-5	CMS-4275	DTXSID1025271	N-Ethylaniline	c1(NCC)ccccc1	High (Class III)	1	5	28	6	0.166667	0.00166667	Blood	Hematology	None	CSCL Japan(JECDB: Japan Existing Chemical Database)	OECD TG407
96457	96-45-7	CMS-614	DTXSID5020601	2-Imidazolidinethione	C1(=S)NCCN1	High (Class III)	1	6	28	6	0.166667	0.00166667	Thyroid	Pathology	None	CSCL Japan(JECDB: Japan Existing Chemical Database)	OECD TG407
882337	882-33-7	CMS-2078	DTXSID6022131	Diphenyl disulfide	c1(SSc2ccccc2)ccccc1	High (Class III)	1	6	42	6	0.166667	0.00166667	Liver	Pathology	None	CSCL Japan(JECDB: Japan Existing Chemical Database)	OECD TG422
97007	97-00-7	CMS-282	DTXSID6020278	Benzene, 1-chloro-2,4-dinitro-	ClC1=C([N+]([O-])=O)C=C([N+]([O-])=O)C=C1	High (Class III)	1	6	42	6	0.166667	0.00166667		NA	None	CSCL Japan(J-CHECK: Japan Chemicals Collaborative Knowledge Database)	OECD TG422
121697	121-69-7	CMS-518	DTXSID2020507	N,N-Dimethylaniline	CN(C)C1=CC=CC=C1	High (Class III)	1	10	43	6	0.166667	0.00166667	Liver | Spleen	Organ weight changes, Pathology | Pathology	None	CSCL Japan(J-CHECK: Japan Chemicals Collaborative Knowledge Database)	OECD TG422
50471448	50471-44-8	CMS-2287	DTXSID4022361	Vinclozolin	ClC1=CC(N2C(OC(C)(C2=O)C=C)=O)=CC(Cl)=C1	High (Class III)	Not determined (<3.125)	3.125	28	6	0.173611	0.00173611		NA	None	Journal(Jae-Ho Shin Arch Toxicol 80 547-554 2006)	OECD TG407
80079	80-07-9	CMS-4106	DTXSID9024986	p,p’-Dichlorodiphenyl sulfone	O=S(C1=CC=C(Cl)C=C1)(C2=CC=C(Cl)C=C2)=O	High (Class III)	Not determined (<2)	2	98	3	0.222222	0.00222222	Kidney | Liver	Organ weight changes, Pathology | Organ weight changes, Pathology	None	NTP: National Toxicology Program	NTP
82440	82-44-0	CMS-60492	DTXSID7052571	1-Chloroanthraquinone	O=C1c2ccccc2C(=O)c2cccc(Cl)c12	High (Class III)	Not determined (<4)	4	28	6	0.222222	0.00222222	Kidney | Blood	Pathology | Hematology	None	CSCL Japan(JECDB: Japan Existing Chemical Database)	OECD TG407
95943	95-94-3	CMS-3772	DTXSID7024320	1,2,4,5-Tetrachlorobenzene	ClC1=C(Cl)C=C(Cl)C(Cl)=C1	High (Class III)	Not determined (<2.1)	2.1	91	3	0.233333	0.00233333	Liver | Thyroid	Organ weight changes, Pathology | Clinical chemistry, Pathology	Not reported	NTP: National Toxicology Program	NTP
608935	608-93-5	CMS-3726	DTXSID7024247	Pentachlorobenzene	ClC1=CC(Cl)=C(Cl)C(Cl)=C1Cl	High (Class III)	Not determined (<2.4)	2.4	91	3	0.266667	0.00266667	Liver	Organ weight changes, Pathology	None	NTP: National Toxicology Program	NTP
100618	100-61-8	CMS-1822	DTXSID9021841	N-Methylaniline	c1(NC)ccccc1	High (Class III)	Not determined (<5)	5	28	6	0.277778	0.00277778	Spleen	Pathology	None	CSCL Japan(JECDB: Japan Existing Chemical Database)	OECD TG407
75592	75-59-2	CMS-6069	DTXSID3029108	N,N,N-Trimethylmethanaminium hydroxide	C[N+](C)(C)C.[OH-]	High (Class III)	Not determined (<5)	5	28	6	0.277778	0.00277778		NA	None	CSCL Japan(JECDB: Japan Existing Chemical Database)	OECD TG407
1025156	1025-15-6	CMS-4761	DTXSID0026175	1,3,5-Tris(2-propenyl)isocyanuric acid	C1(=O)N(CC=C)C(=O)N(CC=C)C(=O)N1CC=C	High (Class III)	Not determined (<5)	5	28	6	0.277778	0.00277778	Liver	Pathology	None	CSCL Japan(JECDB: Japan Existing Chemical Database)	OECD TG407
98953	98-95-3	CMS-983	DTXSID3020964	Nitrobenzene	O=[N+]([O-])C1=CC=CC=C1	High (Class III)	Not determined (<5)	5	28	6	0.277778	0.00277778	Bone marrow | Spleen	Pathology | Pathology	125♀(1/6)	Journal(T Shimo Bull Natl Inst Health Sci 112 71-81 1994)	Not reported
17301530	17301-53-0	CMS-23311	DTXSID60884964	Docosyltrimethylammonium chloride	CCCCCCCCCCCCCCCCCCCCCC[N+](C)(C)C.[Cl-]	High (Class III)	Not determined (<5)	5	42	6	0.277778	0.00277778	Lung | Lymph node	Pathology | Pathology	None	CSCL Japan(J-CHECK: Japan Chemicals Collaborative Knowledge Database)	OECD TG422
78671	78-67-1	CMS-4881	DTXSID1026457	2,2'-Azobis(2-methylpropionitrile)	C(#N)C(C)(C)N=NC(C)(C)C#N	High (Class III)	2	10	42	6	0.333333	0.00333333	Liver	Organ weight changes, Pathology	None	CSCL Japan(JECDB: Japan Existing Chemical Database)	OECD TG422
101144	101-14-4	CMS-884	DTXSID5020865	4,4'-Methylenebis(2-chlorobenzenamine)	c1(N)c(Cl)cc(Cc2cc(Cl)c(N)cc2)cc1	High (Class III)	2	10	42	6	0.333333	0.00333333	Spleen	Pathology	None	CSCL Japan(JECDB: Japan Existing Chemical Database)	OECD TG422
611198	611-19-8	CMS-5241	DTXSID3027241	1-Chloro-2-(chloromethyl)benzene	c1(Cl)c(CCl)cccc1	High (Class III)	2	10	45	6	0.333333	0.00333333		NA	None	CSCL Japan(JECDB: Japan Existing Chemical Database)	OECD TG422
760236	760-23-6	CMS-2060	DTXSID8022113	3,4-Dichloro-1-butene	C(=C)C(Cl)CCl	High (Class III)	2	10	44	6	0.333333	0.00333333	Liver	Organ weight changes, Pathology	None	CSCL Japan(JECDB: Japan Existing Chemical Database)	OECD TG422
6317186	6317-18-6	CMS-4460	DTXSID8025599	Methylene bis(thiocyanate)	N#CSCSC#N	High (Class III)	1	2	91	3	0.333333	0.00333333	Blood | Nasal	Hematology | Pathology	2♂(2/10), 4♂(2/10), 4♀(1/10), 8♂(5/10), 8♀(4/10), 16♂(5/10), 16♀(6/10)	NTP: National Toxicology Program	NTP
65277421	65277-42-1	CMS-6535	DTXSID7029879	Ketoconazole	O=C(C)N1CCN(C2=CC=C(OC[C@@H]3O[C@@](OC3)(CN4C=CN=C4)C5=CC=C(Cl)C=C5Cl)C=C2)CC1	High (Class III)	Not determined (<6.25)	6.25	28	6	0.347222	0.00347222		NA	None	Journal(Jae-Ho Shi Arch Toxicol 80 797-803 2006)	OECD TG407
33145107	33145-10-7	CMS-33271	DTXSID50865666	2,2'-Isobuthylidenebis(4,6-dimethylphenol)	OC1=C(C=C(C=C1C)C)C(C2=C(O)C(C)=CC(C)=C2)C(C)C	High (Class III)	1.1	5.5	90	3	0.366667	0.00366667		NA	None	Journal(A Takagi J toxicol sci 30(4) 275-285 2008)	Not reported
941695	941-69-5	CMS-8591	DTXSID0041274	1-Phenyl-1H-pyrrole-2,5-dione	C1(=O)C=CC(=O)N1c1ccccc1	High (Class III)	2.5	5	49	6	0.416667	0.00416667	Heart	Pathology	None	CSCL Japan(JECDB: Japan Existing Chemical Database)	OECD TG422
3864991	3864-99-1	CMS-7873	DTXSID4038893	Phenol, 2-(5-chloro-2H-benzotriazol-2-yl)-4,6-bis(1,1-dimethylethyl)-	CC(C)(C)c1cc(C(C)(C)C)cc(N2N=C3C=CC(Cl)=CC3=N2)c1O	High (Class III)	2.5	25	42	6	0.416667	0.00416667		NA	None	CSCL Japan(JECDB: Japan Existing Chemical Database)	OECD TG422
611063	611-06-3	CMS-4113	DTXSID3024998	2,4-Dichloronitrobenzene	Clc1cc(Cl)ccc1[N+]([O-])=O	High (Class III)	Not determined (<8)	8	45	6	0.444444	0.00444444	Liver | Kidney | Blood	Pathology | Pathology | Hematology	None	CSCL Japan(JECDB: Japan Existing Chemical Database)	OECD TG422
110009	110-00-9	CMS-662	DTXSID6020646	Furan	O1C=CC=C1	High (Class III)	Not determined (<4)	4	91	3	0.444444	0.00444444	Liver	Pathology	60♂(9/10), 60♀(4/10)	NTP: National Toxicology Program	NTP
88733	88-73-3	CMS-284	DTXSID0020280	1-Chloro-2-nitrobenzene （o - Chloronitrobenzene）	Clc1ccccc1[N+]([O-])=O	High (Class III)	Not determined (<4)	4	91	3	0.444444	0.00444444	Blood	Hematology	Not reported	ISHA Japan(Study conducted in accordance with the Industrial Safety and Health Act. https://anzeninfo.mhlw.go.jp/user/anzen/kag/carcino_report.htm)	OECD TG408
4101682	4101-68-2	CMS-201485	DTXSID4063298	1,10-Dibromodecane	BrCCCCCCCCCCBr	High (Class III)	Not determined (<8)	8	28	6	0.444444	0.00444444	Liver | Pancreas	Pathology | Pathology	None	CSCL Japan(JECDB: Japan Existing Chemical Database)	OECD TG407
100141	100-14-1	CMS-4551	DTXSID4025745	alpha-Chloro-4-nitrotoluene	ClCc1ccc([N+]([O-])=O)cc1	High (Class III)	Not determined (<8)	8	28	6	0.444444	0.00444444	Liver | Blood	Organ weight changes, Pathology | Hematology	None	CSCL Japan(JECDB: Japan Existing Chemical Database)	OECD TG407
101804	101-80-4	CMS-1109	DTXSID0021094	4,4'-Oxydianiline	NC1=CC=C(OC2=CC=C(N)C=C2)C=C1	High (Class III)	3	10	42	6	0.5	0.005	Blood	Hematology	None	CSCL Japan(J-CHECK: Japan Chemicals Collaborative Knowledge Database)	OECD TG422
132650	132-65-0	CMS-44992	DTXSID0047741	Dibenzothiophene	c1cccc2c1-c1ccccc1S2	High (Class III)	3	10	28	6	0.5	0.005	Liver	Organ weight changes, Pathology	None	CSCL Japan(JECDB: Japan Existing Chemical Database)	OECD TG407
578541	578-54-1	CMS-9537	DTXSID0042242	2-Ethylaniline	c1(N)c(CC)cccc1	High (Class III)	3	12.5	42	6	0.5	0.005	Liver | Spleen	Pathology | Pathology	None	CSCL Japan(JECDB: Japan Existing Chemical Database)	OECD TG422
84515	84-51-5	CMS-11023	DTXSID5044994	2-Ethylanthraquinone	c12C(=O)c3c(C(=O)c1cc(CC)cc2)cccc3	High (Class III)	Not determined (<10)	10	28	6	0.555556	0.00555556	Blood	Hematology	None	CSCL Japan(JECDB: Japan Existing Chemical Database)	OECD TG407
101724	101-72-4	CMS-4390	DTXSID1025485	N-Phenyl-N'-isopropyl-p-phenylenediamine	c1(NC(C)C)ccc(Nc2ccccc2)cc1	High (Class III)	Not determined (<10)	10	28	6	0.555556	0.00555556	Liver	Clinical chemistry, Pathology	None	CSCL Japan(JECDB: Japan Existing Chemical Database)	OECD TG407
20265967	20265-96-7	CMS-300	DTXSID4020296	p-Chloroaniline hydrochloride	Nc1ccc(Cl)cc1.Cl	High (Class III)	Not determined (<5)	5	91	3	0.555556	0.00555556	Blood	Hematology	80♀(1/10)	NTP: National Toxicology Program	NTP
110861	110-86-1	CMS-1892	DTXSID9021924	Pyridine	C1=CN=CC=C1	High (Class III)	Not determined (<5)	5	91	3	0.555556	0.00555556	Blood	Hematology	1000♀(2/10)	NTP: National Toxicology Program	NTP
127004	127-00-4	CMS-289	DTXSID5020285	1-Chloro-2-propanol	OC(CCl)C	High (Class III)	Not determined (<5)	5	98	3	0.555556	0.00555556	Liver	Organ weight changes, Pathology	None	NTP: National Toxicology Program	NTP
102476	102-47-6	CMS-88665	DTXSID9059252	1,2-Dichloro-4-(chloromethyl)benzene	c1(Cl)c(Cl)cc(CCl)cc1	High (Class III)	Not determined (<10)	10	28	6	0.555556	0.00555556		NA	300♀(1/12)	CSCL Japan(JECDB: Japan Existing Chemical Database)	OECD TG407
13936215	13936-21-5	CMS-201483	DTXSID1065681	2-Pentylanthraquinone	CCCCCc1ccc2c(c1)C(=O)c1ccccc1C2=O	High (Class III)	3.75	15	28	6	0.625	0.00625	Blood	Hematology	None	CSCL Japan(JECDB: Japan Existing Chemical Database)	OECD TG407
87592	87-59-2	CMS-4828	DTXSID3026304	2,3-Dimethylaniline	c1(N)c(C)c(C)ccc1	High (Class III)	Not determined (<12)	12	28	6	0.666667	0.00666667	Spleen	Pathology	None	CSCL Japan(JECDB: Japan Existing Chemical Database)	OECD TG407
793248	793-24-8	CMS-4180	DTXSID9025114	N-(1,3-Dimethylbutyl)-N’-phenyl-p-phenylenediamine	c1(NC(C)CC(C)C)ccc(Nc2ccccc2)cc1	High (Class III)	4	20	28	6	0.666667	0.00666667	Liver	Pathology	None	CSCL Japan(JECDB: Japan Existing Chemical Database)	OECD TG407
77736	77-73-6	CMS-4128	DTXSID5025023	Dicyclopentadiene	C1C2C(C3C=CC2C3)CC=1	High (Class III)	4	20	44	6	0.666667	0.00666667	Kidney | Adrenal	Organ weight changes, Pathology | Pathology	None	CSCL Japan(JECDB: Japan Existing Chemical Database)	OECD TG422
91769	91-76-9	CMS-146	DTXSID1020142	2,4-Diamino-6-phenyl-s-triazine	c1(-c2ccccc2)nc(N)nc(N)n1	High (Class III)	4	20	49	6	0.666667	0.00666667	Blood	Hematology	100♂(1/12)	CSCL Japan(JECDB: Japan Existing Chemical Database)	OECD TG422
4189440	4189-44-0	CMS-31136	DTXSID80962036	Thiourea dioxide	C(N)(N)=S(=O)=O	High (Class III)	4	20	47	6	0.666667	0.00666667	Adrenal	Pathology	None	CSCL Japan(JECDB: Japan Existing Chemical Database)	OECD TG422
99547	99-54-7	CMS-4114	DTXSID8024999	4-Nitrobenzene, 1,2-dichloro-	ClC1=C(C=C(C=C1)[N+]([O-])=O)Cl	High (Class III)	4	20	42	6	0.666667	0.00666667	Blood	Hematology	Not reported	CSCL Japan(J-CHECK: Japan Chemicals Collaborative Knowledge Database)	OECD TG422
208968	208-96-8	CMS-3523	DTXSID3023845	Acenaphthylene	c12c3c(C=Cc3ccc1)ccc2	High (Class III)	4	20	28	6	0.666667	0.00666667	Liver | Adrenal	Organ weight changes, Pathology | Pathology	100♂(5/5), 100♀(5/5)	CSCL Japan(JECDB: Japan Existing Chemical Database)	OECD TG407
7400273	7400-27-3	CMS-200327	DTXSID1064661	tert-Butylhydrazine monohydrochloride	CC(C)(C)NN.Cl	High (Class III)	4	20	42	6	0.666667	0.00666667	Blood	Hematology	None	CSCL Japan(J-CHECK: Japan Chemicals Collaborative Knowledge Database)	OECD TG422
100481	100-48-1	CMS-8842	DTXSID9041528	Isonicotinonitrile	N#Cc1ccncc1	High (Class III)	4	20	42	6	0.666667	0.00666667	Liver | Kidney	Organ weight changes, Pathology | Pathology	None	CSCL Japan(J-CHECK: Japan Chemicals Collaborative Knowledge Database)	OECD TG422
95783	95-78-3	CMS-4830	DTXSID3026306	2,5-Dimethylaniline	Cc1ccc(C)cc1N	High (Class III)	Not determined (<12)	12	28	6	0.666667	0.00666667	Kidney	Pathology	Not reported	CSCL Japan(JECDB: Japan Existing Chemical Database)	OECD TG407
141300	141-30-0	CMS-201482	DTXSID4059704	3,6-Dichloropyridazine	Clc1ccc(Cl)nn1	High (Class III)	4	20	28	6	0.666667	0.00666667	Liver | Kidney	Organ weight changes, Pathology | Pathology	None	CSCL Japan(JECDB: Japan Existing Chemical Database)	OECD TG407
95738	95-73-8	CMS-8243	DTXSID5040702	2,4-Dichlorotoluene	c1(C)c(Cl)cc(Cl)cc1	High (Class III)	Not determined (<12.5)	12.5	46	6	0.694444	0.00694444	Liver	Pathology	None	CSCL Japan(JECDB: Japan Existing Chemical Database)	OECD TG422
6165511	6165-51-1	CMS-72969	DTXSID30879781	1,4-Dimethyl-2-(1-phenylethyl)benzene	c1(C)c(C(C)c2ccccc2)cc(C)cc1	High (Class III)	Not determined (<12.5)	12.5	49	6	0.694444	0.00694444	Adrenal	Organ weight changes, Pathology	None	CSCL Japan(JECDB: Japan Existing Chemical Database)	OECD TG422
5407045	5407-04-5	CMS-2174	DTXSID5022227	Dimethylaminopropyl chloride, hydrochloride	CN(C)CCCCl.Cl	High (Class III)	Not determined (<6.25)	6.25	91	3	0.694444	0.00694444	Nose	Pathology	50♂(1/10)	NTP: National Toxicology Program	NTP
96968	96-96-8	CMS-10782		2-Nitro-p-anisidine	Nc1ccc(OC)cc1[N+]([O-])=O	High (Class III)	Not determined (<12.5)	12.5	42	6	0.694444	0.00694444	Liver	Organ weight changes, Pathology	None	CSCL Japan(J-CHECK: Japan Chemicals Collaborative Knowledge Database)	OECD TG422
79061	79-06-1	CMS-28		Acrylamide	C=CC(N)=O	High (Class III)	2.1	4.5	91	3	0.7	0.007	Testes | Epididymis	Pathology | Pathology	None	NTP: National Toxicology Program	NTP
99092	99-09-2	CMS-4539		3-Nitrobenzenamine	Nc1cccc([N+]([O-])=O)c1	High (Class III)	Not determined (<15)	15	28	6	0.833333	0.00833333	Blood	Hematology	None	CSCL Japan(JECDB: Japan Existing Chemical Database)	OECD TG407
623267	623-26-7	CMS-57012		Terephthalonitrile	C(#N)c1ccc(C#N)cc1	High (Class III)	5	20	28	6	0.833333	0.00833333	Kidney | Thyroid	Organ weight changes, Pathology | Pathology	None	CSCL Japan(JECDB: Japan Existing Chemical Database)	OECD TG407
100549	100-54-9	CMS-4950		3-Cyanopyridine	C(#N)c1cccnc1	High (Class III)	5	30	28	6	0.833333	0.00833333	Liver	Organ weight changes, Pathology	None	CSCL Japan(JECDB: Japan Existing Chemical Database)	OECD TG407
20679587	20679-58-7	CMS-7045		1,4-Bis(bromoacetate)-2-buten	C(=O)(CBr)OCC=CCOC(=O)CBr	High (Class III)	5	15	28	6	0.833333	0.00833333	Spleen | Bone marrow	Pathology | Pathology	None	CSCL Japan(J-CHECK: Japan Chemicals Collaborative Knowledge Database)	OECD TG407
3209221	3209-22-1	CMS-4112		1,2-Dichloro-3-nitrobenzene	Clc1cccc([N+]([O-])=O)c1Cl	High (Class III)	5	25	44	6	0.833333	0.00833333	Liver | Spleen	Organ weight changes, Pathology | Pathology	None	CSCL Japan(JECDB: Japan Existing Chemical Database)	OECD TG422
126987	126-98-7	CMS-3688		Methacrylonitrite	C(#N)C(=C)C	High (Class III)	Not determined (<7.5)	7.5	91	3	0.833333	0.00833333	Blood	Hematology	60♂(2/10), 120♂(10/10), 120♀(1/10)	NTP: National Toxicology Program	NTP
108894	108-89-4	CMS-1865	DTXSID4021892	Pyridine, 4-methyl-	c1(C)ccncc1	High (Class III)	5	20	42	6	0.833333	0.00833333	Liver	Pathology	None	CSCL Japan(JECDB: Japan Existing Chemical Database)	OECD TG422
3006937	3006-93-7	CMS-10451	DTXSID3044415	1,1'-(1,3-Phenylene)bis-1H-pyrrole-2,5-dione	C1(=O)C=CC(=O)N1c1cc(N2C(=O)C=CC2=O)ccc1	High (Class III)	Not determined (<15)	15	42	6	0.833333	0.00833333	Lymph node	Pathology	240♂(2/12)	CSCL Japan(J-CHECK: Japan Chemicals Collaborative Knowledge Database)	OECD TG422
107302	107-30-2	CMS-312	DTXSID6020307	Chloromethyl methyl ether	COCCl	High (Class III)	Not determined (<15)	15	42	6	0.833333	0.00833333	Adrenal | NA	Organ weight changes, Pathology | Food consumption, Body weight changes	None	CSCL Japan(JECDB: Japan Existing Chemical Database)	OECD TG422
119642	119-64-2	CMS-4731	DTXSID1026118	1,2,3,4-Tetrahydronaphthalene	c12c(cccc1)CCCC2	High (Class III)	Not determined (<15)	15	28	6	0.833333	0.00833333	NA	Body weight changes	None	OECD SIDS: Screening Information Dataset	Directive 84/449/EEC, B.7 (1992)
6864375	6864-37-5	CMS-6401	DTXSID6029670	2,2’-Dimethyl-4,4’methylenebis(cyclohexylamine)	C1(N)C(C)CC(CC2CC(C)C(N)CC2)CC1	High (Class III)	2.5	12	90	3	0.833333	0.00833333	Liver | Kidney	Organ weight changes, Pathology | Organ weight changes, Pathology	None	OECD SIDS: Screening Information Dataset	OECD TG408
96184	96-18-4	CMS-1409	DTXSID9021390	1,2,3-Trichloropropane	ClCC(CCl)Cl	High (Class III)	Not determined (<8)	8	119	3	0.888889	0.00888889	Liver | Blood	Organ weight changes, Pathology | Hematology	125♂(1/10), 125♀(3/10), 250♂(1010), 250♀(10/10)	NTP: National Toxicology Program	NTP
79276	79-27-6	CMS-4713	DTXSID1026083	Tetrabromoethane	C(Br)(Br)C(Br)Br	High (Class III)	6	20	28	6	1	0.01	Liver	Organ weight changes, Pathology	None	CSCL Japan(JECDB: Japan Existing Chemical Database)	OECD TG407
78977	78-97-7	CMS-4359	DTXSID6025432	2-Hydroxypropanenitrile	C(#N)C(C)O	High (Class III)	6	30	43	6	1	0.01	Liver	Organ weight changes, Pathology	None	CSCL Japan(JECDB: Japan Existing Chemical Database)	OECD TG422
91156	91-15-6	CMS-6348	DTXSID8029604	1,2-Benzenedicarbonitrile	C(#N)c1c(C#N)cccc1	High (Class III)	6	30	44	6	1	0.01	Liver | Kidney | Testis | Epididymis	Organ weight changes, Pathology | Organ weight changes, Pathology | Organ weight changes, Pathology | Organ weight changes, Pathology	None	CSCL Japan(JECDB: Japan Existing Chemical Database)	OECD TG422
99887	99-88-7	CMS-88194	DTXSID20243932	Aniline, 4-(1-methylethyl-)	NC1=CC=C(C(C)C)C=C1	High (Class III)	6	20	48	6	1	0.01	Liver | Bone marrow | Spleen	Organ weight changes, Pathology | Pathology | Pathology	Not reported	CSCL Japan(JECDB: Japan Existing Chemical Database)	OECD TG407
98102	98-10-2	CMS-61992	DTXSID1059159	Benzenesulphonamide	c1(S(N)(=O)=O)ccccc1	High (Class III)	6	30	28	6	1	0.01	Urinary bladder	Pathology	150♂(1/10:21th day of administration)	CSCL Japan(JECDB: Japan Existing Chemical Database)	OECD TG407
41267430	41267-43-0	CMS-88645	DTXSID10889626	C.I. Fluorescent brightner 271	O=S(c1c(Nc2nc(Oc3ccccc3)nc(Nc4cc(S(=O)([O-])=O)c(C=Cc5c(S(=O)([O-])=O)cc(Nc6nc(Oc7ccccc7)nc(Nc8c(S(=O)([O-])=O)ccc(S(=O)([O-])=O)c8)n6)cc5)cc4)n2)cc(S(=O)([O-])=O)cc1)([O-])=O.[Na+].[Na+].[Na+].[Na+].[Na+].[Na+]	High (Class III)	Not determined (<20)	20	42	6	1.11111	0.0111111	Kidney	Pathology	None	CSCL Japan(JECDB: Japan Existing Chemical Database)	OECD TG422
95512	95-51-2	CMS-1798	DTXSID2021810	o-Chloroaniline	ClC1=C(N)C=CC=C1	High (Class III)	Not determined (<10)	10	93	3	1.11111	0.0111111	Blood	Hematology	20♀(1/10), 40♂(1/10)	NTP: National Toxicology Program	NTP
108429	108-42-9	CMS-3996	DTXSID0024761	m-Chloroaniline	NC1=CC(Cl)=CC=C1	High (Class III)	Not determined (<10)	10	93	3	1.11111	0.0111111	Blood	Hematology	160♀(1/10)	NTP: National Toxicology Program	NTP
91236	91-23-6	CMS-981	DTXSID3020962	o-Nitroanisole	O=[N+](C1=CC=CC=C1OC)[O-]	High (Class III)	Not determined (<10)	10	91	3	1.11111	0.0111111	Uterus | Blood	Pathology | Hematology	2000♀(1/10)	NTP: National Toxicology Program	NTP
87865	87-86-5	CMS-1121	DTXSID7021106	Pentachlorophenol	OC1=C(Cl)C(Cl)=C(Cl)C(Cl)=C1Cl	High (Class III)	Not determined (<20)	20	28	6	1.11111	0.0111111	Liver	Organ weight changes, Pathology	None	NTP: National Toxicology Program	NTP
631641	631-64-1	CMS-3511	DTXSID1023815	Dibromoacetic acid	OC(=O)C(Br)Br	High (Class III)	Not determined (<10)	10	91	3	1.11111	0.0111111	Liver	Pathoogy	None	NTP: National Toxicology Program	NTP
579102	579-10-2	CMS-55786	DTXSID8060373	N-Methylacetanilide	CC(=O)N(C)c1ccccc1	High (Class III)	Not determined (<20)	20	28	6	1.11111	0.0111111	Liver | Spleen	Pathology | Pathology	300♂(1/12), 300♀(5/12)	CSCL Japan(JECDB: Japan Existing Chemical Database)	OECD TG407
91225	91-22-5	CMS-1787	DTXSID1021798	Quinoline	c12c(cccc1)cccn2	High (Class III)	Not determined (<10.3)	10.3	91	3	1.14444	0.0114444	Liver | Nasal	Pathology | Pathology	Not reported	ISHA Japan(Study conducted in accordance with the Industrial Safety and Health Act. https://anzeninfo.mhlw.go.jp/user/anzen/kag/carcino_report.htm)	OECD TG408
98011	98-01-1	CMS-663	DTXSID1020647	Furfural	O=CC1=CC=CO1	High (Class III)	Not determined (<11)	11	91	3	1.22222	0.0122222	Liver	Pathology	90♂(1/10), 90♀(4/10), 180♂(9/10), 180♀(10/10)	NTP: National Toxicology Program	NTP
103844	103-84-4	CMS-2424	DTXSID2022543	Acetanilide	c1(NC(C)=O)ccccc1	High (Class III)	Not determined (<22)	22	30	6	1.22222	0.0122222	Spleen | Bone marrow	Pathology | Pathology	Not reported	OECD SIDS: Screening Information Dataset	OECD TG422
58333	58-33-3	CMS-1204	DTXSID3021192	Promethazine hydrochloride	CC(N(C)C)CN1c2c(Sc3ccccc31)cccc2.Cl	High (Class III)	3.7	11.1	91	3	1.23333	0.0123333	Olfactory	Pathology	100♀(1/10), 300♂(6/10), 300♀(9/10)	NTP: National Toxicology Program	NTP
97392	97-39-2	CMS-4928	DTXSID2026606	Guanidine, N,N'-bis(2-methylphenyl)-	c1(NC(=N)Nc2c(C)cccc2)c(C)cccc1	High (Class III)	7.5	15	28	6	1.25	0.0125	Liver	Organ weight changes, Pathology	60♂(1/12), 60♀(7/12)	CSCL Japan(JECDB: Japan Existing Chemical Database)	OECD TG407
626175	626-17-5	CMS-5250	DTXSID7027259	1,3-Dicyanobenzene	C(#N)c1cc(C#N)ccc1	High (Class III)	8	40	28	6	1.33333	0.0133333	Liver	Organ weight changes, Pathology	None	CSCL Japan(JECDB: Japan Existing Chemical Database)	OECD TG407
1333160	1333-16-0	CMS-63226	DTXSID00894123	Methylenediphenol	c1(O)ccc(Cc2ccc(O)cc2)cc1	High (Class III)	8	40	28	6	1.33333	0.0133333	Liver	Clinical chemistry, Pathology	1000♀(1/12)	CSCL Japan(JECDB: Japan Existing Chemical Database)	OECD TG407
137097	137-09-7	CMS-404	DTXSID9020401	2,4-Diaminophenol dihydrochloride	c1cc(c(cc1N)N)O.Cl.Cl	High (Class III)	Not determined (<12)	12	91	3	1.33333	0.0133333	Kidney | Duodenum | Spleen	Organ weight changes, Pathology | Pathology | Pathology	100♂(4/10), 100♀(1/10), 200♂(9/10), 200♀(10/10)	NTP: National Toxicology Program	NTP
103446	103-44-6	CMS-73643	DTXSID20870444	2-Ethylhexyl vinyl Ether	CCCCC(CC)COC=C	High (Class III)	8	30	28	6	1.33333	0.0133333	Liver	Organ weight changes, Pathology	Not reported	CSCL Japan(JECDB: Japan Existing Chemical Database)	OECD TG407
91963	91-96-3	CMS-88670	DTXSID5059034	N,N'-(3,3'-Dimethylbiphenyl-4,4'-ylene)di(acetoacetamide)	c1(-c2cc(C)c(NC(=O)CC(C)=O)cc2)cc(C)c(NC(=O)CC(C)=O)cc1	High (Class III)	8	40	28	6	1.33333	0.0133333	Liver	Organ weight changes, Pathology	None	CSCL Japan(JECDB: Japan Existing Chemical Database)	OECD TG407
30171803	30171-80-3	CMS-200544		[(Dibromomethylphenoxy)methyl]oxirane	c1(OCC2CO2)c(C(Br)Br)cccc1	High (Class III)	8	40	42	6	1.33333	0.0133333	Kidney	Organ weight changes, Pathology	None	CSCL Japan(J-CHECK: Japan Chemicals Collaborative Knowledge Database)	OECD TG422
29772029	29772-02-9	CMS-200545	DTXSID90183917	1-Chloro-4-[[(3-iodo-2-propynyl)oxy]methoxy]benzene	C(I)#CCOCOc1ccc(Cl)cc1	High (Class III)	8	40	42	6	1.33333	0.0133333	Liver	Pathology	None	CSCL Japan(J-CHECK: Japan Chemicals Collaborative Knowledge Database)	OECD TG422
4433798	4433-79-8	CMS-6180	DTXSID5029265	Butanamide, N-(4-chloro-2,5-dimethoxyphenyl)-3-oxo	COc1cc(Cl)c(cc1NC(=O)CC(=O)C)OC	High (Class III)	8	40	42	6	1.33333	0.0133333	Liver	Organ weight changes, Pathology	None	CSCL Japan(J-CHECK: Japan Chemicals Collaborative Knowledge Database)	OECD TG422
3252435	3252-43-5	CMS-4079	DTXSID3024940	Dibromoacetonitrile	N#CC(Br)Br	High (Class III)	4	7	91	3	1.33333	0.0133333	NA	Food consumption, Body weight changes	None	NTP: National Toxicology Program	NTP
91601	91-60-1	CMS-14782	DTXSID1059028	Naphthalene-2-thiol	c12c(cc(S)cc1)cccc2	High (Class III)	8	20	28	6	1.33333	0.0133333	Liver | Blood	Organ weight changes, Pathology | Hematology	None	CSCL Japan(JECDB: Japan Existing Chemical Database)	OECD TG407
56939	56-93-9	CMS-3910	DTXSID8024600	Benzyltrimethylammonium chloride	C[N+](C)(Cc1ccccc1)C.[Cl-]	High (Class III)	Not determined (<12.5)	12.5	91	3	1.38889	0.0138889		NA	25♀(1/10)	NTP: National Toxicology Program	NTP
101906	101-90-6	CMS-481	DTXSID2020470	Diglycidyl resorcinol ether	C1(OCC2OC2)=CC=CC(OCC3OC3)=C1	High (Class III)	Not determined (<12.5)	12.5	91	3	1.38889	0.0138889	Lymph nodes | Liver	Pathology	200♂(1/10)	NTP: National Toxicology Program	NTP
924425	924-42-5	CMS-906	DTXSID3020885	N-Methylolacrylamide	O=C(NCO)C=C	High (Class III)	Not determined (<12.5)	12.5	91	3	1.38889	0.0138889	NA	Body weight changes	25♀(1/10), 50♀(5/10), 100♂(10/10), 100♀(10/10), 200♂(10/10), 200♀(10/10)	NTP: National Toxicology Program	NTP
76231760	76231-76-0	CMS-4751	DTXSID3040774	alpha,beta-Thujone	C[C@H]1[C@H]2C[C@]2(CC1=O)C(C)C	High (Class III)	Not determined (<12.5)	12.5	91	3	1.38889	0.0138889	Kidney	Pathology	75♂(2/10), 75♀(8/10), 100♂(8/10), 100♀(9/10)	NTP: National Toxicology Program	NTP
111422	111-42-2	CMS-1900	DTXSID3021932	Diethanolamine	OCCNCCO	High (Class III)	Not determined (<14)	14	91	3	1.55556	0.0155556	Kidney	Organ weight changes, Pathology	160♀(1/10), 5000♂(2/10)	NTP: National Toxicology Program	NTP
95647	95-64-7	CMS-4832	DTXSID3026308	3,4-Dimethylaniline	c1(C)c(C)cc(N)cc1	High (Class III)	10	50	28	6	1.66667	0.0166667	Liver	Clinical chemistry, Pathology	None	CSCL Japan(JECDB: Japan Existing Chemical Database)	OECD TG407
156434	156-43-4	CMS-4619	DTXSID0025864	4-Ethoxybenzenamine	c1(OCC)ccc(N)cc1	High (Class III)	10	40	28	6	1.66667	0.0166667	Blood | Bone marrow	Hematology | Pathology	None	CSCL Japan(JECDB: Japan Existing Chemical Database)	OECD TG407
108690	108-69-0	CMS-4833	DTXSID8026309	3,5-Xylidine	NC1=CC(C)=CC(C)=C1	High (Class III)	10	60	28	6	1.66667	0.0166667	Spleen | Liver | Bone marrow | Thyroid	Organ weight changes, Pathology | Pathology | Pathology | Pathology	None	CSCL Japan(JECDB: Japan Existing Chemical Database)	OECD TG407
79390	79-39-0	CMS-6346	DTXSID8029600	Methacrylamide	C(N)(=O)C(=C)C	High (Class III)	Not determined (<30)	30	28	6	1.66667	0.0166667	Cerebellum | Urinary bladder | Sciatic nerve	Organ weight changes, Pathology | Pathology | Pathology	None	CSCL Japan(JECDB: Japan Existing Chemical Database)	OECD TG407
51285	51-28-5	CMS-535	DTXSID0020523	2,4-Dinitrophenol	Oc1ccc([N+]([O-])=O)cc1[N+]([O-])=O	High (Class III)	10	30	28	6	1.66667	0.0166667	Kidney	Organ weight changes, Pathology	80♂(2/12), 80♀(6/12)	CSCL Japan(JECDB: Japan Existing Chemical Database)	OECD TG407
26471625	26471-62-5	CMS-1380	DTXSID0024341	Tolylene diisocyanate	c1(C)c(N=C=O)cc(N=C=O)cc1	High (Class III)	Not determined (<30)	30	28	6	1.66667	0.0166667	Lung | Trachea	Pathology | Pathology	None	CSCL Japan(JECDB: Japan Existing Chemical Database)	OECD TG407
109648	109-64-8	CMS-1872	DTXSID1021902	1,3-Dibromopropane	C(Br)CCBr	High (Class III)	10	50	28	6	1.66667	0.0166667	Liver	Organ weight changes, Pathology	None	CSCL Japan(JECDB: Japan Existing Chemical Database)	OECD TG407
80513	80-51-3	CMS-4889	DTXSID7026499	4,4'-Oxybis(benzenesulfonylhydrazide)	c1(S(=O)(=O)NN)ccc(Oc2ccc(S(=O)(=O)NN)cc2)cc1	High (Class III)	10	30	28	6	1.66667	0.0166667	Kidney | Spleen	Organ weight changes, Pathology | Pathology	200♂(10/10), 200♀(10/10)	CSCL Japan(JECDB: Japan Existing Chemical Database)	OECD TG407
40766312	40766-31-2	CMS-65535	DTXSID10866013	1-Phenyl-1-xylylethane	c1(C)c(C)cc(C(C)c2ccccc2)cc1	High (Class III)	Not determined (<30)	30	28	6	1.66667	0.0166667	Liver | Kidney | Thyroid	Organ weight changes, Pathology | Pathology | Pathology	None	CSCL Japan(J-CHECK: Japan Chemicals Collaborative Knowledge Database)	OECD TG407
87627	87-62-7	CMS-4831	DTXSID8026307	2,6-Dimethylaniline	c1(C)c(N)c(C)ccc1	High (Class III)	10	50	42	6	1.66667	0.0166667	Liver	Pathology	None	CSCL Japan(JECDB: Japan Existing Chemical Database)	OECD TG422
106912	106-91-2	CMS-4326	DTXSID0025361	2,3-Epoxypropyl methacrylate	C(=O)(C(=C)C)OCC1CO1	High (Class III)	10	30	45	6	1.66667	0.0166667	Kidney | Heart | Pituitary	Organ weight changes, Pathology | Pathology | Pathology	10♂(1/12), 100♂(1/12)	CSCL Japan(JECDB: Japan Existing Chemical Database)	OECD TG422
108441	108-44-1	CMS-5003	DTXSID1026792	m-Toluidine	c1(N)cc(C)ccc1	High (Class III)	Not determined (<30)	30	42	6	1.66667	0.0166667	Spleen	Pathology	None	CSCL Japan(JECDB: Japan Existing Chemical Database)	OECD TG422
542187	542-18-7	CMS-29855	DTXSID3052193	Chlorocyclohexane	C1(Cl)CCCCC1	High (Class III)	10	60	42	6	1.66667	0.0166667	Urinary bladder	Pathology	None	CSCL Japan(JECDB: Japan Existing Chemical Database)	OECD TG422
683103	683-10-3	CMS-8586	DTXSID6041266	N-(Carboxymethyl)-N,N-dimethyl-1-dodecanaminium, inner salt	CCCCCCCCCCCC[N+](C)(CC([O-])=O)C	High (Class III)	10	60	42	6	1.66667	0.0166667	Kidney | Urinary bladder	Pathology | Pathology	None	CSCL Japan(JECDB: Japan Existing Chemical Database)	OECD TG422
129737	129-73-7	CMS-6639	DTXSID7031531	Leucomalachite green	CN(C)C1=CC=C(C(C2=CC=C(C=C2)N(C)C)C3=CC=CC=C3)C=C1	High (Class III)	Not determined (<30)	30	28	6	1.66667	0.0166667	Liver	Organ weight changes, Pathology	None	NTP: National Toxicology Program	NTP
6533682	6533-68-2	CMS-1273	DTXSID0021258	Scopolamine hydrobromide trihydrate	O=C([C@@H](C1=CC=CC=C1)CO)O[C@H]2C[C@H]3[C@@H]4O[C@@H]4[C@H](N3C)C2.Br.O.O.O	High (Class III)	Not determined (<15)	15	98	3	1.66667	0.0166667		NA	45♀(1/10), 135♂(2/10), 135♀(1/10), 400♂(6/10), 400♀(1/10), 1200♂(8/10), 1200♀(7/10)	NTP: National Toxicology Program	NTP
89634	89-63-4	CMS-6559	DTXSID4030384	Aniline, 4-chloro-2-nitro-	NC1=CC=C(Cl)C=C1[N+]([O-])=O	High (Class III)	10	60	42	6	1.66667	0.0166667	Blood	Hematology	None	CSCL Japan(J-CHECK: Japan Chemicals Collaborative Knowledge Database)	OECD TG422
95147	95-14-7	CMS-151	DTXSID6020147	1H-Benzotriazole	C12=CC=CC=C1NN=N2	High (Class III)	Not determined (<30)	30	42	6	1.66667	0.0166667		NA	None	CSCL Japan(J-CHECK: Japan Chemicals Collaborative Knowledge Database)	OECD TG422
873325	873-32-5	CMS-88648	DTXSID5052593	2-Chlorobenzonitrile	N#CC1=CC=CC=C1Cl	High (Class III)	10	30	42	6	1.66667	0.0166667	Liver | Kidney	Organ weight changes, Pathology | Organ weight changes, Pathology	Not reported	CSCL Japan(J-CHECK: Japan Chemicals Collaborative Knowledge Database)	OECD TG422
2440224	2440-22-4	CMS-5417	DTXSID1027479	Phenol, 2-(2H-benzotriazol-2-yl)-4-methyl-	CC1=CC=C(C(N2N=C3C(C=CC=C3)=N2)=C1)O	High (Class III)	Not determined (<30)	30	42	6	1.66667	0.0166667	Liver | Kidney	Organ weight changes, Pathology | Pathology	Not reported	CSCL Japan(J-CHECK: Japan Chemicals Collaborative Knowledge Database)	OECD TG422
111182	111-18-2	CMS-6951	DTXSID5033701	N,N,N',N'-Tetramethylhexamethylenediamine	CN(C)CCCCCCN(C)C	High (Class III)	10	50	42	6	1.66667	0.0166667	Lung | Epididymis	Pathology	Not reported	CSCL Japan(J-CHECK: Japan Chemicals Collaborative Knowledge Database)	OECD TG422
129511	129-51-1	CMS-29504		Ergometrinemaleate	O=C(/C=C\C(O)=O)O.OC[C@H](C)NC([C@H]1CN(C)[C@](C2=C1)([H])CC3=CNC4=C3C2=CC=C4)=O	High (Class III)	10	50	28	6	1.66667	0.0166667	Liver	Clinical chemistry, Pathology	10♂(1/6: anesthesia)	Journal(G W M Peters-Volleberg Food and Chemical Toxicology 34 951-958 1996)	Not reported
4419118	4419-11-8	CMS-10709	DTXSID3044675	2,2'-Azobis[2,4-dimethylvaleronitrile]	CC(C)CC(C)(N=NC(C)(CC(C)C)C#N)C#N	High (Class III)	10	50	42	6	1.66667	0.0166667	Liver	Pathology	None	CSCL Japan(J-CHECK: Japan Chemicals Collaborative Knowledge Database)	OECD TG422
1478611	1478-61-1	CMS-7747	DTXSID7037717	4,4'-(Hexafluoroisopropylidene)diphenol	C(F)(F)(F)C(c1ccc(O)cc1)(c1ccc(O)cc1)C(F)(F)F	High (Class III)	Not determined (<30)	30	42	6	1.66667	0.0166667	Liver | Mammary gland	Pathology | Pathology	None	CSCL Japan(J-CHECK: Japan Chemicals Collaborative Knowledge Database)	OECD TG422
16691433	16691-43-3	CMS-10878	DTXSID7044849	3-Amino-1,2,4-triazole-5-thiol	C1(N)N=C(S)NN=1	High (Class III)	10	50	42	6	1.66667	0.0166667	Thyroid	Pathology	250♀(3/12)	CSCL Japan(J-CHECK: Japan Chemicals Collaborative Knowledge Database)	OECD TG422
52517	52-51-7	CMS-3942	DTXSID8024652	2-Bromo-2-nitropropane-1,3-diol	BrC(CO)([N+]([O-])=O)CO	High (Class III)	10	30	28	6	1.66667	0.0166667	Lung	Pathology	30♀(1/6), 90♀(2/6), 150♂(4/12), 150♀(8/12)	CSCL Japan(JECDB: Japan Existing Chemical Database)	OECD TG407
90415	90-41-5	CMS-6553	DTXSID3030189	Biphenyl-2-ylamine	c1(-c2c(N)cccc2)ccccc1	High (Class III)	Not determined (<30)	30	28	6	1.66667	0.0166667	Harderian gland	Pathology	None	CSCL Japan(JECDB: Japan Existing Chemical Database)	OECD TG407
6674222	6674-22-2	CMS-72692	DTXSID2049424	1,8-Diazabicyclo[5,4,0]undecene-7	C2CCC1=NCCCN1CC2	High (Class III)	10	30	42	6	1.66667	0.0166667		NA	None	CSCL Japan(J-CHECK: Japan Chemicals Collaborative Knowledge Database)	OECD TG422
88244	88-24-4	CMS-7863	DTXSID7038864	2,2'-Methylenebis(6-tert-butyl-4-ethylphenol)	CCc1cc(Cc2cc(CC)cc(c2O)C(C)(C)C)c(c(c1)C(C)(C)C)O	High (Class III)	Not determined (<30)	30	42	6	1.66667	0.0166667	Liver	Organ weight changes, Pathology	300♂(8/12)	CSCL Japan(J-CHECK: Japan Chemicals Collaborative Knowledge Database)	OECD TG422
132649	132-64-9	CMS-1947	DTXSID2021993	Dibenzofuran	c1cccc2c1-c1ccccc1O2	High (Class III)	10	40	28	6	1.66667	0.0166667	Blood	Hematology	None	CSCL Japan(JECDB: Japan Existing Chemical Database)	OECD TG407
947046	947-04-6	CMS-5324	DTXSID1027344	Dodecane-12-lactam	C1(=O)CCCCCCCCCCCN1	High (Class III)	5	25	90	3	1.66667	0.0166667	Liver	Pathology	None	OECD SIDS: Screening Information Dataset	OECD TG408
102067	102-06-7	CMS-4218	DTXSID3025178	1,3-Diphenylguanidine	c1(NC(=N)Nc2ccccc2)ccccc1	High (Class III)	Not determined (<17)	17	91	3	1.88889	0.0188889	Uterus	Pathology	3000♂(6/10), 3000♀(10/10)	NTP: National Toxicology Program	NTP
83329	83-32-9	CMS-1772	DTXSID3021774	Acenaphthene	c12c3c(cccc3ccc1)CC2	High (Class III)	12	60	28	6	2	0.02	Liver	Organ weight changes, Pathology	None	CSCL Japan(JECDB: Japan Existing Chemical Database)	OECD TG407
76835	76-83-5	CMS-59837	DTXSID3052511	Trityl chloride	c1(C(Cl)(c2ccccc2)c2ccccc2)ccccc1	High (Class III)	12	60	28	6	2	0.02	Liver | Cecum	Organ weight changes, Pathology | Pathology	None	CSCL Japan(JECDB: Japan Existing Chemical Database)	OECD TG407
107062	107-06-2	CMS-443	DTXSID6020438	1,2-Dichloroethane	ClCCCl	High (Class III)	Not determined (<18)	18	91	3	2	0.02	Thymus	Pathology	240♂(10/10), 300♀(9/10), 480♂(10/10)	NTP: National Toxicology Program	NTP
569642	569-64-2	CMS-4406	DTXSID1025512	Malachite green chloride	CN(C1=CC=C(/C(C2=CC=CC=C2)=C3C=C/C(C=C/3)=[N+](C)\C)C=C1)C.[Cl-]	High (Class III)	12	40	28	6	2	0.02	Liver	Organ weight changes, Pathology	None	NTP: National Toxicology Program	NTP
14233375	14233-37-5	CMS-8570	DTXSID2041250	1,4-Bis(isopropylamino)-9,10-anthraquinone	CC(C)Nc1ccc(NC(C)C)c2c1C(=O)c1ccccc1C2=O	High (Class III)	12	60	42	6	2	0.02	Liver	Pathology	None	CSCL Japan(JECDB: Japan Existing Chemical Database)	OECD TG422
483636	483-63-6	CMS-8209	DTXSID6040664	Crotonyl N-ethyl-o-toluidine	CCN(c1ccccc1C)C(=O)C=CC	High (Class III)	12	60	28	6	2	0.02	Liver	Organ weight changes, Pathology	None	CSCL Japan(JECDB: Japan Existing Chemical Database)	OECD TG407
118445	118-44-5	CMS-201481	DTXSID8059473	Ethyl(1-naphthyl)amine	CCNc1cccc2ccccc12	High (Class III)	12	60	28	6	2	0.02	Blood | Liver	Hematology | Pathology	300♀(1/12)	CSCL Japan(JECDB: Japan Existing Chemical Database)	OECD TG407
92706	92-70-6	CMS-4916	DTXSID3026560	3-Hydroxy-2-naphthoic acid	C(=O)(O)c1c(O)cc2c(cccc2)c1	High (Class III)	12	60	28	6	2	0.02	Adrenal	Pathology	None	OECD SIDS: Screening Information Dataset	OECD TG407
7166190	7166-19-0	CMS-3943	DTXSID3024653	beta-Bromo-beta-nitrostyrene	O=[N+]([O-])C(Br)=CC1=CC=CC=C1	High (Class III)	Not determined (<37)	37	28	6	2.05556	0.0205556	Cecum | Respiratory epithelium	Pathology | Pathology	300♂(1/10), 300♀(1/10), 600♂(10/10), 600♀(10/10)	NTP: National Toxicology Program	NTP
100696	100-69-6	CMS-4951	DTXSID1026667	2-Vinylpyridine	c1(C=C)ccccn1	High (Class III)	12.5	50	28	6	2.08333	0.0208333		NA	None	CSCL Japan(JECDB: Japan Existing Chemical Database)	OECD TG407
2224159	2224-15-9	CMS-10905	DTXSID4044876	2,2'-[Ethylenebis(oxymethylene)]bisoxirane	C(COCC1CO1)OCC1CO1	High (Class III)	12.5	50	42	6	2.08333	0.0208333		NA	None	CSCL Japan(JECDB: Japan Existing Chemical Database)	OECD TG422
91645	91-64-5	CMS-353	DTXSID7020348	Coumarin	O=C1OC2=CC=CC=C2C=C1	High (Class III)	Not determined (<19)	19	91	3	2.11111	0.0211111	Kidney | Liver	Organ weight changes, Pathology | Pathology	300♂(3/10), 300♀(3/10)	NTP: National Toxicology Program	NTP
82451	82-45-1	CMS-60493	DTXSID2052572	1-Aminoanthraquinone	c12C(=O)c3c(C(=O)c1c(N)ccc2)cccc3	High (Class III)	Not determined (<40)	40	42	6	2.22222	0.0222222	Spleen	Pathology	None	CSCL Japan(JECDB: Japan Existing Chemical Database)	OECD TG422
95318	95-31-8	CMS-4922	DTXSID7026572	N-tert-Butyl-2-benzothiazolesulfenamide	c12c(cccc1)N=C(SNC(C)(C)C)S2	High (Class III)	Not determined (<40)	40	42	6	2.22222	0.0222222	Spleen	Pathology	None	CSCL Japan(JECDB: Japan Existing Chemical Database)	OECD TG422
79345	79-34-5	CMS-1335	DTXSID7021318	1,1,2,2-Tetrachloroethane	C(C(Cl)Cl)(Cl)Cl	High (Class III)	Not determined (<20)	20	98	3	2.22222	0.0222222	Liver	Clinical chemistry, Pathology	None	NTP: National Toxicology Program	NTP
125337	125-33-7	CMS-3274	DTXSID7023510	Primidone	CCC1(C2=CC=CC=C2)C(NCNC1=O)=O	High (Class III)	Not determined (<20)	20	92	3	2.22222	0.0222222	Liver	Organ weight changes, Pathology	None	NTP: National Toxicology Program	NTP
518821	518-82-1	CMS-4255	DTXSID5025231	Emodin	O=C(C1=C2C(O)=CC(C)=C1)C3=CC(O)=CC(O)=C3C2=O	High (Class III)	Not determined (<20)	20	98	3	2.22222	0.0222222	Kidney	Pathology	None	NTP: National Toxicology Program	NTP
21587746	21587-74-6	CMS-48425	DTXSID8066715	3,3'-(2,4,8,10-Tetraoxaspiro[5.5]undecan-3,9-ylene)bis(propylamine)	NCCCC(OC1)OCC21COC(CCCN)OC2	High (Class III)	Not determined (<40)	40	42	6	2.22222	0.0222222	Cecum	Pathology	Not reported	CSCL Japan(J-CHECK: Japan Chemicals Collaborative Knowledge Database)	OECD TG422
3618608	3618-60-8	CMS-88667	DTXSID20957587	Sodium 5-chloro-3-[(1,5-dihydroxy-2-naphthyl)azo]-2-hydroxybenzenesulphonate	c1cc2c(ccc(c2O)N=Nc3cc(cc(c3O)S(=O)(=O)[O-])Cl)c(c1)O.[Na+]	High (Class III)	Not determined (<40)	40	28	6	2.22222	0.0222222	Cecum	Pathology	None	CSCL Japan(JECDB: Japan Existing Chemical Database)	OECD TG407
149304	149-30-4	CMS-824	DTXSID1020807	1,3-Benzothiazole-2(3H)-thione	SC1=NC2=CC=CC=C2S1	High (Class III)	Not determined (<40)	40	42	6	2.22222	0.0222222	Liver	Clinical chemistry, Pathology	None	CSCL Japan(J-CHECK: Japan Chemicals Collaborative Knowledge Database)	OECD TG422
119345027	119345-02-7	CMS-6064	DTXSID2029088	Benzene, 1,1'-oxybis-, tetrapropylene derivs.	CCCC(C)C(CCC)C(C)Cc1ccc(cc1)Oc2ccccc2	High (Class III)	Not determined (<40)	40	42	6	2.22222	0.0222222	Liver	Organ weight changes, Pathology	200♂(1/12)	CSCL Japan(J-CHECK: Japan Chemicals Collaborative Knowledge Database)	OECD TG422
402313	402-31-3	CMS-201414	DTXSID1059949	alpha,alpha,alpha,beta,beta,beta-Hexafluoro-m-xylene	FC(C1=CC(C(F)(F)F)=CC=C1)(F)F	High (Class III)	Not determined (<40)	40	42	6	2.22222	0.0222222	Liver	Organ weight changes, Pathology	None	CSCL Japan(J-CHECK: Japan Chemicals Collaborative Knowledge Database)	OECD TG422
2162994	2162-99-4	CMS-201498	DTXSID4062226	1,8-Dichlorooctane	ClCCCCCCCCCl	High (Class III)	Not determined (<40)	40	28	6	2.22222	0.0222222	Liver | Pancreas	Organ weight changes, Pathology | Pathology	1000♀(1/6)	CSCL Japan(JECDB: Japan Existing Chemical Database)	OECD TG407
96695	96-69-5	CMS-1360	DTXSID4021341	4,4'-Thiobis(6-tert-butyl-m-cresol)	C(C)(C)(C)c1c(O)cc(C)c(Sc2c(C)cc(O)c(C(C)(C)C)c2)c1	High (Class III)	15	60	28	6	2.5	0.025	Cecum | Colon	Pathology | Pathology	None	CSCL Japan(JECDB: Japan Existing Chemical Database)	OECD TG407
6362807	6362-80-7	CMS-10314	DTXSID3044253	2,4-Diphenyl-4-methyl-1-pentene	C(C)(C)(c1ccccc1)CC(=C)c1ccccc1	High (Class III)	Not determined (<45)	45	42	6	2.5	0.025	Liver	Organ weight changes, Pathology	None	CSCL Japan(JECDB: Japan Existing Chemical Database)	OECD TG422
111444	111-44-4	CMS-174	DTXSID9020168	Ether, bis(2-chloroethyl)-	ClCCOCCCl	High (Class III)	15		42	6	2.5	0.025		NA	None	CSCL Japan(J-CHECK: Japan Chemicals Collaborative Knowledge Database)	OECD TG422
82053	82-05-3	CMS-29366	DTXSID8052566	Benzoanthrone	c12C(=O)c3c(-c4c1c(ccc4)ccc2)cccc3	High (Class III)	15	60	28	6	2.5	0.025	Blood	Hematology	None	CSCL Japan(JECDB: Japan Existing Chemical Database)	OECD TG407
959557	959-55-7	CMS-8946	DTXSID6041634	Benzyl (dimethyl)(octan-1-yl) ammonium chloride	CCCCCCCC[N+](C)(C)Cc1ccccc1.[Cl-]	High (Class III)	15	50	42	6	2.5	0.025	Cecum	Pathology	150♂(3/12)	CSCL Japan(JECDB: Japan Existing Chemical Database)	OECD TG422
119471	119-47-1	CMS-889	DTXSID4020870	2,2'-Methylenebis(6-tert-butyl-p-cresol)	C(C)(C)(C)c1c(O)c(Cc2c(O)c(C(C)(C)C)cc(C)c2)cc(C)c1	High (Class III)	Not determined (<50)	50	28	6	2.77778	0.0277778	Liver	Organ weight changes, Pathology	None	CSCL Japan(JECDB: Japan Existing Chemical Database)	OECD TG407
96297	96-29-7	CMS-1806	DTXSID1021821	Ethyl methyl ketoxime	C(C)(CC)=NO	High (Class III)	Not determined (<25)	25	91	3	2.77778	0.0277778	Liver | Bone marrow	Organ weight changes, Pathology | Hematology, Pathology	None	NTP: National Toxicology Program	NTP
110690	110-69-0	CMS-3951	DTXSID2024664	Butanal oxime	ON=CCCC	High (Class III)	Not determined (<25)	25	98	3	2.77778	0.0277778	Nose | Liver | Blood	Pathology | Clinical chemistry, Pathology | Hematology	600♂(10/10), 600♀(10/10)	NTP: National Toxicology Program	NTP
71432	71-43-2	CMS-138	DTXSID3039242	Benzene	C1=CC=CC=C1	High (Class III)	Not determined (<25)	25	120	3	2.77778	0.0277778	Blood	Hematology	600♂(1/10)	NTP: National Toxicology Program	NTP
298817	298-81-7	CMS-847	DTXSID8020830	8-Methoxypsoralen	O=C1C=CC2=CC3=C(OC=C3)C(OC)=C2O1	High (Class III)	Not determined (<25)	25	91	3	2.77778	0.0277778	Liver	Pathology	400♂(6/10), 400♀(8/10)	NTP: National Toxicology Program	NTP
556525	556-52-5	CMS-682	DTXSID4020666	Glycidol	O(C1CO)C1	High (Class III)	Not determined (<25)	25	91	3	2.77778	0.0277778	NA	Body weight changes	200♂(3/10), 200♀(1/10), 400♂(10/10), 400♀(10/10)	NTP: National Toxicology Program	NTP
7220793	7220-79-3	CMS-4461	DTXSID0025600	Methylene blue trihydrate	CN(c(cc1)cc2c1nc(ccc(N(C)C)c3)c3[s+]2)C.O.O.O.[Cl-]	High (Class III)	Not determined (<25)	25	91	3	2.77778	0.0277778	Blood	Hematology	None	NTP: National Toxicology Program	NTP
541695	541-69-5	CMS-1151	DTXSID4021139	m-Phenylenediamine dihydrochloride	Nc1cccc(c1)N.Cl.Cl	High (Class III)	9.78	20.31	92-94	3	3.26	0.0326	Kidney	Organ weight changes, Pathology	Not reported	ISHA Japan(Study conducted in accordance with the Industrial Safety and Health Act. https://anzeninfo.mhlw.go.jp/user/anzen/kag/carcino_report.htm)	OECD TG408
106376	106-37-6	CMS-3606	DTXSID4024012	1,4-Dibromobenzene	c1(Br)ccc(Br)cc1	High (Class III)	20	100	28	6	3.33333	0.0333333	Liver | Kidney | Adrenal	Organ weight changes, Pathology | Pathology | Pathology	500♂(1/12)	CSCL Japan(JECDB: Japan Existing Chemical Database)	OECD TG407
123308	123-30-8	CMS-3868	DTXSID3024499	4-Aminophenol	c1(O)ccc(N)cc1	High (Class III)	20	100	28	6	3.33333	0.0333333	Spleen | Kidney	Pathology | Organ weight changes, Pathology	500♂(1/12)	CSCL Japan(JECDB: Japan Existing Chemical Database)	OECD TG407
101837	101-83-7	CMS-4125	DTXSID6025018	Dicyclohexylamine	C1(NC2CCCCC2)CCCCC1	High (Class III)	20	70	28	6	3.33333	0.0333333	NA	Food consumption, Body weight changes	200♂(8/10), 200♀(8/10)	CSCL Japan(JECDB: Japan Existing Chemical Database)	OECD TG407
16219753	16219-75-3	CMS-4299	DTXSID1025306	5-Ethylidene-2-norbornene	C1(=CC)C2C=CC(C2)C1	High (Class III)	20	100	28	6	3.33333	0.0333333	Thyroid	Pathology	100♂(2/14)	CSCL Japan(JECDB: Japan Existing Chemical Database)	OECD TG407
5707448	5707-44-8	CMS-72967	DTXSID7073355	4-Ethyl-1,1'-biphenyl	c1(-c2ccc(CC)cc2)ccccc1	High (Class III)	20	100	28	6	3.33333	0.0333333	Liver | Kidney	Organ weight changes, Pathology | Pathology	500♂(1/10), 1000♂(5/10), 1000♀(4/10)	CSCL Japan(JECDB: Japan Existing Chemical Database)	OECD TG407
88891	88-89-1	CMS-4636	DTXSID4025909	2,4,6-Trinitrophenol	Oc1c([N+]([O-])=O)cc([N+]([O-])=O)cc1[N+]([O-])=O	High (Class III)	20	100	28	6	3.33333	0.0333333	Liver | Epididymis | Colon | Testis | Blood	Organ weight changes, Pathology | Organ weight changes, Pathology | Pathology | Pathology | Hematology	None	CSCL Japan(JECDB: Japan Existing Chemical Database)	OECD TG407
109706	109-70-6	CMS-29456	DTXSID1051565	1-Bromo-3-chloropropane	C(Br)CCCl	High (Class III)	20	100	28	6	3.33333	0.0333333	Liver | Spleen | Testis	Organ weight changes, Pathology | Pathology | Pathology	500♂(9/10)	CSCL Japan(JECDB: Japan Existing Chemical Database)	OECD TG407
100470	100-47-0	CMS-1513	DTXSID7021491	Benzonitrile	C(#N)c1ccccc1	High (Class III)	20	100	28	6	3.33333	0.0333333		NA	None	CSCL Japan(J-CHECK: Japan Chemicals Collaborative Knowledge Database)	OECD TG407
26898179	26898-17-9	CMS-33010	DTXSID60894689	Dibenzyltoluene	c1(C)c(Cc2ccccc2)c(Cc2ccccc2)ccc1	High (Class III)	20	100	28	6	3.33333	0.0333333	Liver	Organ weight changes, Pathology	None	CSCL Japan(JECDB: Japan Existing Chemical Database)	OECD TG407
88197	88-19-7	CMS-1383	DTXSID7021362	o-Toluenesulfonamide	c1(S(N)(=O)=O)c(C)cccc1	High (Class III)	20	100	42	6	3.33333	0.0333333	Liver	Organ weight changes, Pathology	None	CSCL Japan(JECDB: Japan Existing Chemical Database)	OECD TG422
98088	98-08-8	CMS-3903	DTXSID2024589	Trifluoromethylbenzene	C(F)(F)(F)c1ccccc1	High (Class III)	20	100	49	6	3.33333	0.0333333	Liver	Organ weight changes, Pathology	None	CSCL Japan(JECDB: Japan Existing Chemical Database)	OECD TG422
134623	134-62-3	CMS-1949	DTXSID2021995	N,N-Diethyl-m-toluamide	C(=O)(c1cc(C)ccc1)N(CC)CC	High (Class III)	Not determined (<60)	60	48	6	3.33333	0.0333333	Liver | Thyroid	Pathology | Pathology	None	CSCL Japan(JECDB: Japan Existing Chemical Database)	OECD TG422
2403885	2403-88-5	CMS-6386	DTXSID3029655	2,2,6,6-Tetramethyl-4-hydroxypiperidine	C1(C)(C)CC(O)CC(C)(C)N1	High (Class III)	Not determined (<60)	60	48	6	3.33333	0.0333333		NA	600♂(3/12)	CSCL Japan(JECDB: Japan Existing Chemical Database)	OECD TG422
95501	95-50-1	CMS-434	DTXSID6020430	o-Dichlorobenzene	c1(Cl)c(Cl)cccc1	High (Class III)	Not determined (<30)	30	91	3	3.33333	0.0333333	Liver	Clinical chemistry, Pathology	30♂(1/10), 125♂(1/10), 500♀(2/10)	NTP: National Toxicology Program	NTP
79118	79-11-8	CMS-922	DTXSID4020901	Monochloroacetic acid	O=C(CCl)O	High (Class III)	Not determined (<30)	30	91	3	3.33333	0.0333333	Heart	Organ weight changes, Pathology	60♂(2/10), 60♀(1/10), 90♂(9/10), 90♀(10/10), 120♂(13/13), 120♀(15/15), 150♂(15/15), 150♀(17/17)	NTP: National Toxicology Program	NTP
120321	120-32-1	CMS-159	DTXSID5020154	o-Benzyl-p-chlorophenol	OC1=CC=C(Cl)C=C1CC2=CC=CC=C2	High (Class III)	Not determined (<30)	30	95	3	3.33333	0.0333333	Kidney | Thymus	Organ weight changes, Pathology | Organ weight changes, Pathology	60♂(1/10), 120♂(3/10), 480♂(1/10)	NTP: National Toxicology Program	NTP
121926	121-92-6	CMS-4544	DTXSID0025737	m-Nitrobenzoic acid	O=[N+]([O-])C1=CC(C(O)=O)=CC=C1	High (Class III)	20	100	42	6	3.33333	0.0333333	Testes | Epididymis | Bone marrow	Organ weight changes, Pathology | Organ weight changes, Pathology | Pathology	Not reported	CSCL Japan(J-CHECK: Japan Chemicals Collaborative Knowledge Database)	OECD TG422
330541	330-54-1	CMS-453	DTXSID0020446	3-(3,4-Dichlorophenyl)-1,1-dimethylurea	O=C(NC1=CC=C(Cl)C(Cl)=C1)N(C)C	High (Class III)	20	100	42	6	3.33333	0.0333333	Blood	Hematology	Not reported	CSCL Japan(J-CHECK: Japan Chemicals Collaborative Knowledge Database)	OECD TG422
2173571	2173-57-1	CMS-15361	DTXSID1051484	2-Isobutoxynaphthalene	CC(COC1=CC=C2C=CC=CC2=C1)C	High (Class III)	20	100	28	6	3.33333	0.0333333	Liver | Colon	Organ weight changes, Pathology | Pathology	500♀(2/10)	CSCL Japan(JECDB: Japan Existing Chemical Database)	OECD TG407
843550	843-55-0	CMS-30203	DTXSID4047963	4,4'-Cyclohexane-1,1-diyldiphenol	C1CCC(CC1)(C2=CC=C(C=C2)O)C3=CC=C(C=C3)O	High (Class III)	20	80	42	6	3.33333	0.0333333	NA	Food consumption, Body weight changes	None	CSCL Japan(J-CHECK: Japan Chemicals Collaborative Knowledge Database)	OECD TG422
80739	80-73-9	CMS-60307	DTXSID1073153	1,3-Dimethyl-2-imidazolidinone	C1(=O)N(C)CCN1C	High (Class III)	20	100	42	6	3.33333	0.0333333	Testes | Epididymis	Organ weight changes, Pathology | Organ weight changes, Pathology	None	CSCL Japan(J-CHECK: Japan Chemicals Collaborative Knowledge Database)	OECD TG422
100436	100-43-6	CMS-17440	DTXSID0051499	4-Vinylpyridine	c1(C=C)ccncc1	High (Class III)	20	40	28	6	3.33333	0.0333333		NA	None	CSCL Japan(JECDB: Japan Existing Chemical Database)	OECD TG407
18995352	18995-35-2	CMS-201412	DTXSID20172430	1-tert-Butoxy-4-chlorobenzene	CC(C)(C)Oc1ccc(Cl)cc1	High (Class III)	20	100	42	6	3.33333	0.0333333	Liver	Organ weight changes, Pathology	None	CSCL Japan(J-CHECK: Japan Chemicals Collaborative Knowledge Database)	OECD TG422
2680037	2680-03-7	CMS-49894	DTXSID0051944	2-Propenamide, N,N-dimethyl-	CN(C)C(=O)C=C	High (Class III)	20	80	28	6	3.33333	0.0333333	Blood | Thymus | Kidney	Hematology | Organ weight changes, Pathology | Pathology	None	CSCL Japan(JECDB: Japan Existing Chemical Database)	OECD TG407
638164	638-16-4	CMS-11094	DTXSID3045067	1,3,5-Triazine-2,4,6(1H,3H,5H)-trithione	S=C(NC(N1)=S)NC1=S	High (Class III)	Not determined (<62.5)	62.5	42	6	3.47222	0.0347222	Kidney | Adrenal	Pathology | Pathology	250♂(1/12)	CSCL Japan(JECDB: Japan Existing Chemical Database)	OECD TG422
8003223	8003-22-3	CMS-4062	DTXSID7024906	2-(2-Quinoyl)-1,3-indandione	C1(=O)c2c(C(=O)C1c1ccc3c(cccc3)n1)cccc2	High (Class III)	Not determined (<36)	36	91	3	4	0.04	Liver | Kidney	Organ weight changes, Pathology | Pathology	Not reported	NTP: National Toxicology Program	NTP
86873	86-87-3	CMS-936	DTXSID8020915	1-Naphthylacetic acid	c1(CC(=O)O)c2c(cccc2)ccc1	High (Class III)	25	125	28	6	4.16667	0.0416667	Spleen | Liver	Organ weight changes, Pathology | Organ weight changes, Pathology	None	CSCL Japan(JECDB: Japan Existing Chemical Database)	OECD TG407
93685	93-68-5	CMS-4917	DTXSID3026562	o-Acetoacetotoluidide	c1(NC(=O)CC(C)=O)c(C)cccc1	High (Class III)	25	80	44	6	4.16667	0.0416667	Blood	Hematology	None	CSCL Japan(JECDB: Japan Existing Chemical Database)	OECD TG422
110021	110-02-1	CMS-4748	DTXSID8026145	Thiophene	C1C=CSC=1	High (Class III)	25	100	42	6	4.16667	0.0416667	Liver	Organ weight changes, Pathology	None	CSCL Japan(JECDB: Japan Existing Chemical Database)	OECD TG422
101677	101-67-7	CMS-4214	DTXSID3025170	Bis(4-octylphenyl)amine	c1(Nc2ccc(CCCCCCCC)cc2)ccc(CCCCCCCC)cc1	High (Class III)	25	75	42	6	4.16667	0.0416667	Blood	Hematology	None	CSCL Japan(J-CHECK: Japan Chemicals Collaborative Knowledge Database)	OECD TG422
86748	86-74-8	CMS-256	DTXSID4020248	Carbazole	c12-c3c(cccc3)Nc1cccc2	High (Class III)	25	100	42	6	4.16667	0.0416667	Liver	Organ weight changes, Pathology	None	CSCL Japan(J-CHECK: Japan Chemicals Collaborative Knowledge Database)	OECD TG422
4067167	4067-16-7	CMS-4602	DTXSID7025843	3,6,9,12-Tetraazatetradecane-1,14-diyldiamine	C(N)CNCCNCCNCCNCCN	High (Class III)	25	100	42	6	4.16667	0.0416667	Kidney | Lung	Pathology | Pathology	400♂(1/12)	CSCL Japan(J-CHECK: Japan Chemicals Collaborative Knowledge Database)	OECD TG422
140670	140-67-0	CMS-586	DTXSID0020575	Estragole	COc1ccc(CC=C)cc1	High (Class III)	Not determined (<37.5)	37.5	91	3	4.16667	0.0416667	Liver	Pathology	None	NTP: National Toxicology Program	NTP
693981	693-98-1	CMS-2055	DTXSID4022107	2-Methylimidazole	CC1=NC=CN1	High (Class III)	Not determined (<40)	40	98	3	4.44444	0.0444444	Testes	Organ weight changes, Pathology	None	NTP: National Toxicology Program	NTP
822366	822-36-6	CMS-4472	DTXSID9025617	4-Methylimidazole	CC1=CN=CN1	High (Class III)	Not determined (<40)	40	98	3	4.44444	0.0444444	Prostate	Pathology	1250♀(1/10), 10000♂(1/10)	NTP: National Toxicology Program	NTP
1825214	1825-21-4	CMS-1118	DTXSID2021103	Pentachloroanisole	COC1=C(Cl)C(Cl)=C(Cl)C(Cl)=C1Cl	High (Class III)	Not determined (<40)	40	91	3	4.44444	0.0444444	Liver	Organ weight changes, Pathology	80♂(7/10), 120♂(10/10), 120♀(8/10), 140♂(10/10), 140♀(10/10), 180♂(10/10), 180♀(10/10)	NTP: National Toxicology Program	NTP
62237	62-23-7	CMS-985	DTXSID3020966	p-Nitrobenzoic acid	OC(C1=CC=C([N+]([O-])=O)C=C1)=O	High (Class III)	Not determined (<40)	40	91	3	4.44444	0.0444444	Spleen	Pathology	None	NTP: National Toxicology Program	NTP
88120	88-12-0	CMS-1461	DTXSID2021440	1-Vinyl-2-pyrrolidone	C1(=O)CCCN1C=C	High (Class III)	Not determined (<40)	40	90	3	4.44444	0.0444444	Liver	Organ weight changes, Pathology	None	OECD SIDS: Screening Information Dataset	Not reported
99990	99-99-0	CMS-3503	DTXSID5023792	p-Nitrotoluene	CC1=CC=C([N+]([O-])=O)C=C1	High (Class III)	Not determined (<42)	42	91	3	4.66667	0.0466667	Kidney | Spleen	Pathology | Pathology	None	NTP: National Toxicology Program	NTP
88722	88-72-2	CMS-4572	DTXSID4025791	o-Nitrotoluene	[O-][N+](C1=C(C=CC=C1)C)=O	High (Class III)	Not determined (<44)	44	91	3	4.88889	0.0488889	Spleen	Pathology	None	NTP: National Toxicology Program	NTP
591275	591-27-5	CMS-3866	DTXSID3024497	3-Aminophenol	c1(O)cc(N)ccc1	High (Class III)	Not determined (<44)	44	91	3	4.88889	0.0488889	Blood	Hematology	None	ISHA Japan(Study conducted in accordance with the Industrial Safety and Health Act. https://anzeninfo.mhlw.go.jp/user/anzen/kag/carcino_report.htm)	OECD TG408
2216695	2216-69-5	CMS-48594	DTXSID5062263	1-Methoxynaphthalene	c1(OC)c2c(cccc2)ccc1	High (Class III)	30	100	28	6	5	0.05	Spleen | Liver	Pathology | Pathology	None	CSCL Japan(JECDB: Japan Existing Chemical Database)	OECD TG407
97529	97-52-9	CMS-7808	DTXSID0038700	4-Nitro-o-anisidine	Nc1ccc([N+]([O-])=O)cc1OC	High (Class III)	30	100	28	6	5	0.05	Blood	Hematology	300♀(2/10)	CSCL Japan(JECDB: Japan Existing Chemical Database)	OECD TG407
38640629	38640-62-9	CMS-9171	DTXSID9041869	Bis(1-methylethyl)naphthalene	c12c(c(C(C)C)ccc1)cc(C(C)C)cc2	High (Class III)	30	100	28	6	5	0.05	Liver	Organ weight changes, Pathology	1000♂(5/12), 1000♀(6/12)	CSCL Japan(JECDB: Japan Existing Chemical Database)	OECD TG407
118752	118-75-2	CMS-270	DTXSID2020266	2,3,5,6-Tetrachloro-p-benzoquinone	C1(Cl)C(=O)C(Cl)=C(Cl)C(=O)C=1Cl	High (Class III)	30	160	28	6	5	0.05	Cecum	Pathology	None	CSCL Japan(J-CHECK: Japan Chemicals Collaborative Knowledge Database)	OECD TG407
11070443	11070-44-3	CMS-5585	DTXSID0027729	1,3-Isobenzofurandione, tetrahydromethyl-	C1(=O)C2=C(C)CCCC2C(=O)O1	High (Class III)	30	100	49	6	5	0.05		NA	300♂(1/12)	CSCL Japan(JECDB: Japan Existing Chemical Database)	OECD TG422
298599	298-59-9	CMS-907	DTXSID8020886	Methylphenidate hydrochloride	COC(C(C1CCCCN1)c2ccccc2)=O.Cl	High (Class III)	15	30	90	3	5	0.05		NA	Not reported	NTP: National Toxicology Program	NTP
103640	103-64-0	CMS-43136	DTXSID501014586	beta-Bromostyrene	c1ccc(cc1)C=CBr	High (Class III)	30	125	28	6	5	0.05	Liver | Kidney | Thymus	Organ weight changes, Pathology | Pathology | Pathology	500♀(1/12)	CSCL Japan(JECDB: Japan Existing Chemical Database)	OECD TG407
19398619	19398-61-9	CMS-88636	DTXSID2066484	2,5-Dichlorotoluene	c1(Cl)c(C)cc(Cl)cc1	High (Class III)	30	300	42	6	5	0.05		NA	None	CSCL Japan(J-CHECK: Japan Chemicals Collaborative Knowledge Database)	OECD TG422
1156510	1156-51-0	CMS-88639	DTXSID60893753	2,2-Bis(4-cyanatophenyl)propane	c1(C(C)(C)c2ccc(OC#N)cc2)ccc(OC#N)cc1	High (Class III)	30	120	42	6	5	0.05	Cecum	Pathology	None	CSCL Japan(J-CHECK: Japan Chemicals Collaborative Knowledge Database)	OECD TG422
2100427	2100-42-7	CMS-8717	DTXSID3041403	Benzene, 1-chloro-2,5-dimethoxy-	c1(OC)c(Cl)cc(OC)cc1	High (Class III)	30	100	42	6	5	0.05	Liver | Kidney	Organ weight changes, Pathology | Pathology	None	CSCL Japan(J-CHECK: Japan Chemicals Collaborative Knowledge Database)	OECD TG422
92693	92-69-3	CMS-1164	DTXSID7021152	p-Phenylphenol	c1(-c2ccc(O)cc2)ccccc1	High (Class III)	30	100	42	6	5	0.05	Blood	Hematology	None	CSCL Japan(J-CHECK: Japan Chemicals Collaborative Knowledge Database)	OECD TG422
57158	57-15-8	CMS-8537	DTXSID1041217	Chlorbutanol	C(Cl)(Cl)(Cl)C(C)(C)O	High (Class III)	30	100	42	6	5	0.05	Liver	Organ weight changes, Pathology	Not reported	CSCL Japan(J-CHECK: Japan Chemicals Collaborative Knowledge Database)	OECD TG422
37353756	37353-75-6	CMS-24788	DTXSID201009550	Poly[oxy(methyl-1,2-ethanediyl)],alpha,alpha'-[(1-methylethylidene)di-4,1-phenylene]bis[omega-hydroxy-	c1(C(C)(C)c2ccc(OC(C)COCC(C)OC(C)COCC(C)O)cc2)ccc(OCC(C)OC(C)COCC(C)OC(C)CO)cc1	High (Class III)	30	120	42	6	5	0.05	Small intestine	Pathology	None	CSCL Japan(JECDB: Japan Existing Chemical Database)	OECD TG422
90131	90-13-1	CMS-4010	DTXSID2024791	1-Chloronaphthalene	c1(Cl)c2c(cccc2)ccc1	High (Class III)	30	100	28	6	5	0.05	Liver	Pathology	None	CSCL Japan(JECDB: Japan Existing Chemical Database)	OECD TG407
16096314	16096-31-4	CMS-72001	DTXSID60864660	2,2'-[Hexane-1,6-diylbis(oxymethylene)]bis(oxirane)	C(CCCOCC1CO1)CCOCC2CO2	High (Class III)	30	100	42	6	5	0.05	NA	Food consumption, Body weight changes	None	CSCL Japan(J-CHECK: Japan Chemicals Collaborative Knowledge Database)	OECD TG422
122394	122-39-4	CMS-1935	DTXSID4021975	Diphenylamine	c1(Nc2ccccc2)ccccc1	High (Class III)	15	17	91	3	5	0.05	Blood	Hematology	None	ISHA Japan(Study conducted in accordance with the Industrial Safety and Health Act. https://anzeninfo.mhlw.go.jp/user/anzen/kag/carcino_report.htm)	OECD TG408
74975	74-97-5	CMS-1525	DTXSID4021503	Bromo(chloro)methane	C(Cl)Br	High (Class III)	30	100	42	6	5	0.05	Liver | Thyroid	Pathology | Pathology	None	CSCL Japan(JECDB: Japan Existing Chemical Database)	OECD TG422
108032	108-03-2	CMS-999	DTXSID1020980	Nitropropane	CCC[N+]([O-])=O	High (Class III)	30	100	28	6	5	0.05	NA	Food consumption, Body weight changes	100♂(1/5)	OECD SIDS: Screening Information Dataset	Japanese Ministry of Health and Welfare Guidelines (1986)
104905	104-90-5	CMS-1840	DTXSID7021861	5-Ethyl-2-picoline	c1(C)ccc(CC)cn1	High (Class III)	30	95	28	6	5	0.05	NA	Food consumption, Body weight changes	None	OECD SIDS: Screening Information Dataset	OECD TG407
99081	99-08-1	CMS-1814	DTXSID5021831	m-Nitrotoluene	CC1=CC=CC([N+]([O-])=O)=C1	High (Class III)	Not determined (<48)	48	91	3	5.33333	0.0533333	Spleen	Pathology	None	NTP: National Toxicology Program	NTP
6731368	6731-36-8	CMS-171	DTXSID4020165	1,1-Bis(tert-butyldioxy)-3,3,5-trimethylcyclohexane	C1(OOC(C)(C)C)(OOC(C)(C)C)CC(C)(C)CC(C)C1	High (Class III)	Not determined (<100)	100	28	6	5.55556	0.0555556	Live | Adrenal | Kidney	Organ weight changes, Pathology | Organ weight changes, Pathology | Pathology	1000♂(1/10)	CSCL Japan(JECDB: Japan Existing Chemical Database)	OECD TG407
57669	57-66-9	CMS-1200	DTXSID9021188	Probenecid	O=C(O)C1=CC=C(S(=O)(N(CCC)CCC)=O)C=C1	High (Class III)	Not determined (<50)	50	91	3	5.55556	0.0555556		NA	None	NTP: National Toxicology Program	NTP
108203	108-20-3	CMS-1864	DTXSID4021890	Propane, 2,2'-oxybis-	CC(C)OC(C)C	High (Class III)	Not determined (<100)	100	42	6	5.55556	0.0555556	Kidney	Pathology	None	CSCL Japan(J-CHECK: Japan Chemicals Collaborative Knowledge Database)	OECD TG422
613627	613-62-7	CMS-200541	DTXSID80210201	Naphthalene, 2-(phenylmethoxy)-	c12c(cc(OCc3ccccc3)cc1)cccc2	High (Class III)	Not determined (<100)	100	42	6	5.55556	0.0555556	Thyroids	Pathology	None	CSCL Japan(J-CHECK: Japan Chemicals Collaborative Knowledge Database)	OECD TG422
31127545	31127-54-5	CMS-72579	DTXSID5047956	(4-Hydroxyphenyl)(2,3,4-trihydroxyphenyl)methanone	Oc1ccc(C(=O)c2ccc(O)c(O)c2O)cc1	High (Class III)	Not determined (<100)	100	42	6	5.55556	0.0555556	Liver | NA	Organ weight changes. Pathology | Food consumption, Body weight changes	None	CSCL Japan(JECDB: Japan Existing Chemical Database)	OECD TG422
106434	106-43-4	CMS-4019	DTXSID8024814	p-Chlorotoluene	c1(Cl)ccc(C)cc1	High (Class III)	Not determined (<50)	50	90	3	5.55556	0.0555556	Kidney | Liver | Adrenal	Organ weight changes, Pathology | Organ weight changes, Pathology | Organ weight changes, Pathology	800♂(4/10), 800♀(2/10)	OECD SIDS: Screening Information Dataset	Not reported
107415	107-41-5	CMS-1859	DTXSID5021885	Hexylene glycol	C(C)(C)(O)CC(C)O	High (Class III)	Not determined (<50)	50	90	3	5.55556	0.0555556	Kidney	Pathology	None	OECD SIDS: Screening Information Dataset	OECD TG408
80091	80-09-1	CMS-2324	DTXSID3022409	4,4'-Sulfonyldiphenol	c1(S(=O)(=O)c2ccc(O)cc2)ccc(O)cc1	High (Class III)	40	200	28	6	6.66667	0.0666667	Cecum	Pathology	1000♂(2/12)	CSCL Japan(JECDB: Japan Existing Chemical Database)	OECD TG407
95578	95-57-8	CMS-1565	DTXSID5021544	2-Chlorophenol	c1(Cl)c(O)cccc1	High (Class III)	40	200	28	6	6.66667	0.0666667	Liver	Organ weight changes, Pathology	None	CSCL Japan(JECDB: Japan Existing Chemical Database)	OECD TG407
97994	97-99-4	CMS-6076	DTXSID1029128	Tetrahydrofurfuryl alcohol	C1(CO)CCCO1	High (Class III)	40	150	28	6	6.66667	0.0666667	Testis | Spleen	Pathology | Pathology	None	CSCL Japan(JECDB: Japan Existing Chemical Database)	OECD TG407
1552427	1552-42-7	CMS-4042	DTXSID8024866	3,3-Bis(p-dimethylaminophenyl)-6-dimethylaminophthalide	c1(C2(c3ccc(N(C)C)cc3)c3c(C(=O)O2)cc(N(C)C)cc3)ccc(N(C)C)cc1	High (Class III)	40	200	28	6	6.66667	0.0666667	Liver | Thyroid	Organ weight changes, Pathology | Pathology	None	CSCL Japan(J-CHECK: Japan Chemicals Collaborative Knowledge Database)	OECD TG407
70553	70-55-3	CMS-6068	DTXSID8029105	4-Methylbenzenesulfonamide	c1(S(N)(=O)=O)ccc(C)cc1	High (Class III)	Not determined (<120)	120	42	6	6.66667	0.0666667	Urinary bladder | Testis	Pathology	None	CSCL Japan(JECDB: Japan Existing Chemical Database)	OECD TG422
92886	92-88-6	CMS-6072	DTXSID1029120	4,4'-Biphenyldiol	c1(-c2ccc(O)cc2)ccc(O)cc1	High (Class III)	40	200	42	6	6.66667	0.0666667	Liver	Organ weight changes, Pathology	None	CSCL Japan(JECDB: Japan Existing Chemical Database)	OECD TG422
108907	108-90-7	CMS-302	DTXSID4020298	Chlorobenzene	C1=CC=CC=C1Cl	High (Class III)	Not determined (<60)	60	91	3	6.66667	0.0666667	Spleen | Liver	Organ weight changes, Pathology | Clinical chemistry, Pathology	500♂(4/10), 500♀(3/10), 750♂(9/10), 750♀(8/10)	NTP: National Toxicology Program	NTP
3030475	3030-47-5	CMS-6165	DTXSID7029249	N-Methyl-N,N-bis (2-dimethylamino-ethyl) amine	CN(CCN(C)C)CCN(C)C	High (Class III)	40	200	42	6	6.66667	0.0666667	Liver | Heart | Lymph node-mesenteric | Trachea | Stomach | Jejunum | Ileum | Brain	Organ weight changes, Pathology | Pathology | Pathology | Pathology | Pathology | Pathology | Pathology | Pathology	Not reported	CSCL Japan(J-CHECK: Japan Chemicals Collaborative Knowledge Database)	OECD TG422
127902	127-90-2	CMS-29499	DTXSID40861778	2, 3,3,3,2',3',3',3'-Octachlorodipropyl ether, bis(2,3,3,3-tetrachloropropyl)ether	ClC(Cl)(C(COCC(C(Cl)(Cl)Cl)Cl)Cl)Cl	High (Class III)	40	160	28	6	6.66667	0.0666667	Liver	Organ weight changes, Pathology	None	Journal(Y Matsushima Bull Natl Inst Health Sci 121 40-47 2003)	Not reported
80057	80-05-7	CMS-188	DTXSID7020182	Bisphenol A	OC(C=C1)=CC=C1C(C)(C)C2=CC=C(O)C=C2	High (Class III)	40	200	28	6	6.66667	0.0666667	Duodenum | Cecum | Colon	Pathology | Pathology | Pathology	600♂(3/10), 600♀(1/10)	Journal(K Yamasaki Arch Toxicol 76 65-74 2002)	OECD TG407
4162452	4162-45-2	CMS-7880	DTXSID4038922	2,2'-[(1-Methylethylidene)bis[(2,6-dibromo-4,1-phenylene)oxy]]bis[ethanol]	c1(C(C)(C)c2cc(Br)c(OCCO)c(Br)c2)cc(Br)c(OCCO)c(Br)c1	High (Class III)	40	200	42	6	6.66667	0.0666667	Cecum	Pathology	None	CSCL Japan(J-CHECK: Japan Chemicals Collaborative Knowledge Database)	OECD TG422
85290	85-29-0	CMS-18699	DTXSID6058920	(2-Chlorophenyl) (4-chlorophenyl)methanone	c1(C(=O)c2c(Cl)cccc2)ccc(Cl)cc1	High (Class III)	40	200	42	6	6.66667	0.0666667		NA	None	CSCL Japan(J-CHECK: Japan Chemicals Collaborative Knowledge Database)	OECD TG422
118912	118-91-2	CMS-4000	DTXSID4024771	2-Chlorobenzoic acid	C(=O)(O)c1c(Cl)cccc1	High (Class III)	40	200	42	6	6.66667	0.0666667	Liver | Blood	Organ weight changes, Pathology | Hematology	None	CSCL Japan(J-CHECK: Japan Chemicals Collaborative Knowledge Database)	OECD TG422
3194578	3194-57-8	CMS-200542	DTXSID0052750	Cyclooctane, 1,2,5,6-tetrabromo-	C1(Br)C(Br)CCC(Br)C(Br)CC1	High (Class III)	40	200	42	6	6.66667	0.0666667	Liver	Organ weight changes, Pathology	None	CSCL Japan(J-CHECK: Japan Chemicals Collaborative Knowledge Database)	OECD TG422
1655294	1655-29-4	CMS-8575	DTXSID7041255	Disodium 1,5-naphthalenesulfonate	c1cc2c(cccc2S(=O)(=O)[O-])c(c1)S(=O)(=O)[O-].[Na+].[Na+]	High (Class III)	40	200	42	6	6.66667	0.0666667	NA	Pathology	None	CSCL Japan(J-CHECK: Japan Chemicals Collaborative Knowledge Database)	OECD TG422
2657003	2657-00-3	CMS-8499	DTXSID7041178	Sodium 6-diazo-5-oxo-5,6-dihydronaphthalene-1-sulfonate	O=S(c1cccc2c1C=CC(C2=O)=N=N)([O-])=O.[Na+]	High (Class III)	40	200	42	6	6.66667	0.0666667	Cecum	Pathology	None	CSCL Japan(J-CHECK: Japan Chemicals Collaborative Knowledge Database)	OECD TG422
782741	782-74-1	CMS-200546	DTXSID3061138	1,2-Bis(2-chlorophenyl)hydrazine	c1(Cl)c(NNc2c(Cl)cccc2)cccc1	High (Class III)	40	200	42	6	6.66667	0.0666667		NA	None	CSCL Japan(J-CHECK: Japan Chemicals Collaborative Knowledge Database)	OECD TG422
16517116	16517-11-6	CMS-200550	DTXSID1066071	Perfluorooctadecanoic acid	C(F)(F)(F)C(F)(F)C(F)(F)C(F)(F)C(F)(F)C(F)(F)C(F)(F)C(F)(F)C(F)(F)C(F)(F)C(F)(F)C(F)(F)C(F)(F)C(F)(F)C(F)(F)C(F)(F)C(F)(F)C(=O)O	High (Class III)	40	200	42	6	6.66667	0.0666667	Liver	Organ weight changes, Pathology	None	CSCL Japan(JECDB: Japan Existing Chemical Database)	OECD TG422
78637	78-63-7	CMS-4176	DTXSID9025110	Hexane, 2,5-dimethyl-2,5-bis(tert-butylperoxy)-	C(C)(C)(CCC(C)(C)OOC(C)(C)C)OOC(C)(C)C	High (Class III)	40	200	28	6	6.66667	0.0666667	Liver	Organ weight changes, Pathology	None	CSCL Japan(JECDB: Japan Existing Chemical Database)	OECD TG407
118821	118-82-1	CMS-2325	DTXSID7022411	2,2',6,6'-Tetra-tert-butyl-4,4'-methylenediphenol	C(C)(C)(C)c1c(O)c(C(C)(C)C)cc(Cc2cc(C(C)(C)C)c(O)c(C(C)(C)C)c2)c1	High (Class III)	40	200	28	6	6.66667	0.0666667	Thyroid	Organ weight changes, Pathology	None	CSCL Japan(JECDB: Japan Existing Chemical Database)	OECD TG407
75127	75-12-7	CMS-4317	DTXSID8025337	Formamide	NC=O	High (Class III)	20	40	91	3	6.66667	0.0666667	Blood	Hematology	None	NTP: National Toxicology Program	NTP
5589968	5589-96-8	CMS-3937	DTXSID4024642	Bromochloroacetic acid	OC(=O)C(Cl)Br	High (Class III)	20	40	91	3	6.66667	0.0666667	Liver	Organ weight changes, Pathology	None	NTP: National Toxicology Program	NTP
609654	609-65-4	CMS-14769	DTXSID9060572	2-Chlorobenzoyl chloride	O=C(Cl)c1ccccc1Cl	High (Class III)	40	200	42	6	6.66667	0.0666667	NA	Food consumption, Body weight changes	None	CSCL Japan(JECDB: Japan Existing Chemical Database)	OECD TG422
104881	104-88-1	CMS-1839	DTXSID2021860	Benzaldehyde, 4-chloro-	O=Cc1ccc(Cl)cc1	High (Class III)	40	200	28	6	6.66667	0.0666667	Bone	Pathology	None	CSCL Japan(JECDB: Japan Existing Chemical Database)	OECD TG407
99978	99-97-8	CMS-1815	DTXSID0021832	N,N-Dimethyl-p-toluidine	Cc1ccc(N(C)C)cc1	High (Class III)	Not determined (<62.5)	62.5	91	3	6.94444	0.0694444	Liver | Kidney | Nose | Blood	Organ weight changes, Pathology | Organ weight changes, Pathology | Pathology | Hematology	500♂(1/10), 1000♂(10/10), 1000♀(10/10)	NTP: National Toxicology Program	NTP
129793	129-79-3	CMS-4799	DTXSID1026245	Trinitrofluorenone	O=C1C2=C(C([N+]([O-])=O)=CC([N+]([O-])=O)=C2)C3=C1C=C(C=C3)[N+]([O-])=O	High (Class III)	Not determined (<63)	63	91	3	7	0.07	Kidney	Organ weight changes, Pathology	None	NTP: National Toxicology Program	NTP
1758732	1758-73-2	CMS-6143	DTXSID4029224	Methanesulfinic acid, aminoimino-	C(=N)(N)S(=O)O	High (Class III)	47	150	28	6	7.83333	0.0783333	Thymus	Organ weight changes changes	None	OECD SIDS: Screening Information Dataset	OECD TG407
103833	103-83-3	CMS-1833	DTXSID8021854	N,N-Dimethylbenzylamine	c1(CN(C)C)ccccc1	High (Class III)	50	100	28	6	8.33333	0.0833333	Liver	Organ weight changes, Pathology	400♂(8/10), 400♀(10/10)	CSCL Japan(JECDB: Japan Existing Chemical Database)	OECD TG407
100743	100-74-3	CMS-4306	DTXSID5025312	4-Ethylmorpholine	C1CN(CC)CCO1	High (Class III)	50	200	28	6	8.33333	0.0833333	Liver | Kidney	Organ weight changes, Pathology | Organ weight changes, Pathology | Organ weight changes, Pathology	None	CSCL Japan(JECDB: Japan Existing Chemical Database)	OECD TG407
112265	112-26-5	CMS-11304	DTXSID8047000	1,2-Bis(2-chloroethoxy)ethane	C(Cl)COCCOCCCl	High (Class III)	50	100	28	6	8.33333	0.0833333	Heart	Pathology	200♂(1/10)	CSCL Japan(JECDB: Japan Existing Chemical Database)	OECD TG407
50339	50-33-9	CMS-1148	DTXSID9021136	Phenylbutazone	O=C(C1CCCC)N(C2=CC=CC=C2)N(C3=CC=CC=C3)C1=O	High (Class III)	25	50	91	3	8.33333	0.0833333	Kidney	Pathology	200♂(1/10), 200♀(2/10), 300♂(7/10), 300♀(8/10)	NTP: National Toxicology Program	NTP
119846	119-84-6	CMS-485	DTXSID2020474	3,4-Dihydrocoumarin	O=C1CCC2=CC=CC=C2O1	High (Class III)	Not determined (<75)	75	98	3	8.33333	0.0833333	Blood	Hematology	1200♂(2/10), 1200♀(5/10)	NTP: National Toxicology Program	NTP
58559	58-55-9	CMS-1355	DTXSID5021336	Theophyline	O=C(N1C)N(C)C2=C(NC=N2)C1=O	High (Class III)	Not determined (<75)	75	93-95	3	8.33333	0.0833333	Lymph node-Mesenteric	Pathology	None	NTP: National Toxicology Program	NTP
90120	90-12-0	CMS-897	DTXSID9020877	1-Methylnaphthalene	CC1=C2C=CC=CC2=CC=C1	High (Class III)	50	250	42	6	8.33333	0.0833333		NA	None	CSCL Japan(J-CHECK: Japan Chemicals Collaborative Knowledge Database)	OECD TG422
29253369	29253-36-9	CMS-200552	DTXSID10883205	Isopropylnaphthalene	CC(c1c2ccccc2ccc1)C	High (Class III)	50	250	28	6	8.33333	0.0833333	Liver | Cecum	Organ weight changes, Pathology | Pathology	None	CSCL Japan(JECDB: Japan Existing Chemical Database)	OECD TG407
32768540	32768-54-0	CMS-201413	DTXSID0067717	2,3-Dichlorotoluene	Cc1cccc(Cl)c1Cl	High (Class III)	50	200	42	6	8.33333	0.0833333	Liver	Organ weight changes, Pathology	None	CSCL Japan(J-CHECK: Japan Chemicals Collaborative Knowledge Database)	OECD TG422
63741	63-74-1	CMS-3371	DTXSID4023622	4-Aminobenzenesulfonamide	Nc1ccc(S(N)(=O)=O)cc1	High (Class III)	50	200	28	6	8.33333	0.0833333	Blood | Liver | Urinary bladder	Hematology | Pathology | Pathology	None	CSCL Japan(JECDB: Japan Existing Chemical Database)	OECD TG407
88744	88-74-4	CMS-4540	DTXSID1025726	2-Nitroaniline	Nc1ccccc1[N+]([O-])=O	High (Class III)	50	150	63	6	8.33333	0.0833333	NA	Body weight changes	None	OECD SIDS: Screening Information Dataset	OECD TG422
98599	98-59-9	CMS-16112	DTXSID1052660	4-Methylbenzenesufonyl chloride	c1(S(=O)(=O)Cl)ccc(C)cc1	High (Class III)	Not determined (<150)	150	34-51	6	8.33333	0.0833333		NA	None	OECD SIDS: Screening Information Dataset	OECD TG422
115184	115-18-4	CMS-11757	DTXSID3047471	2-Methyl-3-butene-2-ol	C(C)(C)(O)C=C	High (Class III)	50	200	28	6	8.33333	0.0833333	Liver | Kidney	Organ weight changes, Pathology | Pathology	None	OECD SIDS: Screening Information Dataset	OECD TG407
115195	115-19-5	CMS-1917	DTXSID2021949	2-Methylbut-3-yn-2-ol	C(C)(C)(O)C#C	High (Class III)	50	200	28	6	8.33333	0.0833333	Blood	Hematology	600♂(not reported), 600♀(not reported)	OECD SIDS: Screening Information Dataset	Not reported
78706	78-70-6	CMS-4400	DTXSID7025502	Linalool	C=C[C@](C)(O)CC/C=C(C)/C	High (Class III)	Not determined (<160)	160	28	6	8.88889	0.0888889	Liver	Organ weight changes, Pathology	1000♂(1/10: probably handling error), 1000♀(1/10: probably handling error)	OECD SIDS: Screening Information Dataset	Not reported
599791	599-79-1	CMS-1271	DTXSID0021256	Salicylazosulfapyridine	O=C(O)C1=CC(N=NC2=CC=C(S(=O)(NC3=NC=CC=C3)=O)C=C2)=CC=C1O	High (Class III)	Not determined (<84)	84	91	3	9.33333	0.0933333	Thyroid	Clinical chemistry, Pathology	None	NTP: National Toxicology Program	NTP
95852	95-85-2	CMS-3850	DTXSID5024473	2-Amino-4-chlorophenol	c1(O)c(N)cc(Cl)cc1	High (Class III)	29	72	91	3	9.66667	0.0966667	Blood	Hematology	None	ISHA Japan(Study conducted in accordance with the Industrial Safety and Health Act. https://anzeninfo.mhlw.go.jp/user/anzen/kag/carcino_report.htm)	OECD TG408
111411	111-41-1	CMS-4352	DTXSID7025423	N-(Aminoethyl)ethanolamine	C(O)CNCCN	High (Class III)	60	250	28	6	10	0.1	Kidney	Urinalysis, Pathology	None	CSCL Japan(JECDB: Japan Existing Chemical Database)	OECD TG407
1570645	1570-64-5	CMS-2394	DTXSID5022510	4-Chloro-o-cresol	c1(O)c(C)cc(Cl)cc1	High (Class III)	60	250	28	6	10	0.1	Urinary bladder	Pathology	1000♂(1/10), 1000♀(3/10)	CSCL Japan(JECDB: Japan Existing Chemical Database)	OECD TG407
80433	80-43-3	CMS-4124	DTXSID1025017	Dicumyl peroxide	C(C)(C)(c1ccccc1)OOC(C)(C)c1ccccc1	High (Class III)	60	200	28	6	10	0.1	Liver	Organ weight changes, Pathology	None	CSCL Japan(JECDB: Japan Existing Chemical Database)	OECD TG407
56539663	56539-66-3	CMS-10425	DTXSID8044389	3-Methoxy-3-methyl-1-butanol	C(C)(C)(CCO)OC	High (Class III)	60	250	28	6	10	0.1		NA	None	CSCL Japan(JECDB: Japan Existing Chemical Database)	OECD TG407
620928	620-92-8	CMS-2345	DTXSID9022445	4,4'-Methylenediphenol	c1(O)ccc(Cc2ccc(O)cc2)cc1	High (Class III)	60	250	28	6	10	0.1	Liver | Adrenal	Organ weight changes, Pathology | Organ weight changes, Pathology	None	CSCL Japan(JECDB: Japan Existing Chemical Database)	OECD TG407
28575179	28575-17-9	CMS-88642		Diethylbiphenyl	c1(-c2cc(CC)ccc2)ccc(CC)cc1	High (Class III)	60	240	28	6	10	0.1	Liver	Organ weight changes, Pathology	None	CSCL Japan(JECDB: Japan Existing Chemical Database)	OECD TG407
2579206	2579-20-6	CMS-8558	DTXSID4041238	1,3-Bis(aminomethyl)cyclohexane	C1(CN)CC(CN)CCC1	High (Class III)	60	300	56	6	10	0.1	Testis | Epididymis	Pathology | Pathology	300♂(1/12)	CSCL Japan(JECDB: Japan Existing Chemical Database)	OECD TG422
4461523	4461-52-3	CMS-5493	DTXSID4027571	Methoxymethanol	C(O)OC	High (Class III)	60	300	44	6	10	0.1	Duodenum | Adrenal | Blood	Pathology | Pathology | Hematology	300♂(1/10)	CSCL Japan(JECDB: Japan Existing Chemical Database)	OECD TG422
124481	124-48-1	CMS-304	DTXSID1020300	Chlorodibromomethane	ClC(Br)Br	High (Class III)	30	60	91	3	10	0.1	Liver	Pathology	250♂(9/10), 250♀(9/10)	NTP: National Toxicology Program	NTP
24382045	24382-04-5	CMS-811	DTXSID4020793	Malonaldehyde, sodium salt	O=C[CH-]C=O.[Na+]	High (Class III)	30	60	91	3	10	0.1	Kidney	Pathology	500♂(9/10), 500♀(10/10)	NTP: National Toxicology Program	NTP
87821	87-82-1	CMS-3661	DTXSID1024128	Hexabromobenzene	Brc1c(c(c(c(c1Br)Br)Br)Br)Br	High (Class III)	60	250	42	6	10	0.1		NA	None	CSCL Japan(J-CHECK: Japan Chemicals Collaborative Knowledge Database)	OECD TG422
1643192	1643-19-2	CMS-10436	DTXSID4044400	Tetrabutan-1-ylammonium bromide	CCCC[N+](CCCC)(CCCC)CCCC.[Br-]	High (Class III)	60	180	42	6	10	0.1	Cecum	Pathology	600♂(1/12 ), 600♀(1/12)	CSCL Japan(J-CHECK: Japan Chemicals Collaborative Knowledge Database)	OECD TG422
920661	920-66-1	CMS-2082	DTXSID1022134	1,1,1,3,3,3-Hexafluoropropan-2-ol	C(F)(F)(F)C(O)C(F)(F)F	High (Class III)	60	300	42	6	10	0.1	Liver | Duodenum	Organ weight changes, Pathology | Pathology	None	CSCL Japan(J-CHECK: Japan Chemicals Collaborative Knowledge Database)	OECD TG422
59507	59-50-7	CMS-1738	DTXSID4021717	4-Chloro-3-methylphenol	c1(Cl)c(C)cc(O)cc1	High (Class III)	60	250	28	6	10	0.1	Liver | NA	Organ weight changes, Pathology | Food consumption, Body weight changes	1000♀(1/10)	CSCL Japan(JECDB: Japan Existing Chemical Database)	OECD TG407
119335	119-33-5	CMS-5087	DTXSID0026961	2-Nitro-p-cresol	Oc1ccc(C)cc1[N+]([O-])=O	High (Class III)	60	250	28	6	10	0.1	Liver	Organ weight changes, Pathology	None	CSCL Japan(JECDB: Japan Existing Chemical Database)	OECD TG407
622242	622-24-2	CMS-201484	DTXSID3060748	1-Chloro-2-phenylethane	ClCCc1ccccc1	High (Class III)	60	250	28	6	10	0.1		NA	None	CSCL Japan(JECDB: Japan Existing Chemical Database)	OECD TG407
828002	828-00-2	CMS-491	DTXSID6020480	Dimethoxane	O=C(C)OC(C1)OC(C)OC1C	High (Class III)	31	62	91	3	10.3333	0.103333		NA	Not reported	NTP: National Toxicology Program	NTP
89612	89-61-2	CMS-29401	DTXSID7052602	1,4-Dichloro-2-nitrobenzene	Clc1ccc(Cl)cc1[N+]([O-])=O	High (Class III)	Not determined (<93)	93	92-95	3	10.3333	0.103333	Liver	Pathology	Not reported	ISHA Japan(Study conducted in accordance with the Industrial Safety and Health Act. https://anzeninfo.mhlw.go.jp/user/anzen/kag/carcino_report.htm)	OECD TG408
117088	117-08-8	CMS-4726	DTXSID7026102	Tetrachlorophthalic anhydride	ClC1=C2C(C(OC2=O)=O)=C(Cl)C(Cl)=C1Cl	High (Class III)	Not determined (<94)	94	91	3	10.4444	0.104444	Kidney	Pathology	187♂(1/10), 750♀(1/10), 1500♂(6/10), 1500♀(1/10)	NTP: National Toxicology Program	NTP
78444	78-44-4	CMS-3988	DTXSID8024733	Carisoprodol	CCCC(COC(N)=O)(COC(NC(C)C)=O)C	High (Class III)	Not determined (<100)	100	91	3	11.1111	0.111111	Kidney	Pathology	400♀(2/10), 800♂(2/10), 800♀(1/10)	NTP: National Toxicology Program	NTP
121880	121-88-0	CMS-66	DTXSID1020063	2-Amino-5-nitrophenol	NC1=CC=C([N+]([O-])=O)C=C1O	High (Class III)	Not determined (<100)	100	91	3	11.1111	0.111111	Cecum | Colon	Pathology | Pathology	200♂(1/10), 200♀(1/10), 400♂(1/10), 800♂(1/10), 800♀(3/10), 1600♂(5/10), 1600♀(2/10)	NTP: National Toxicology Program	NTP
3296900	3296-90-0	CMS-170	DTXSID9020164	2,2-Bis(bromomethyl)-1,3-propandiol	OCC(CBr)(CO)CBr	High (Class III)	Not determined (<100)	100	91	3	11.1111	0.111111	NA	Body weight changes	None	NTP: National Toxicology Program	NTP
108316	108-31-6	CMS-3681	DTXSID7024166	Maleic anhydride	C1(=O)C=CC(=O)O1	High (Class III)	Not determined (<100)	100	90	3	11.1111	0.111111	Kidney	Pathology	None	OECD SIDS: Screening Information Dataset	Equivalent to OECD TG408
333186	333-18-6	CMS-10117	DTXSID5043920	Ethylenediamine dihydrochloride	C(N)CN	High (Class III)	Not determined (<100)	100	90	3	11.1111	0.111111	Eye	Pathology	800♂(not reported), 800♀(not reported)	OECD SIDS: Screening Information Dataset	Not reported
110974	110-97-4	CMS-185	DTXSID8020179	1,1’-Iminodipropane-2-ol	C(C)(O)CNCC(C)O	High (Class III)	Not determined (<100)	100	90	3	11.1111	0.111111		NA	None	OECD SIDS: Screening Information Dataset	OECD TG408
1634044	1634-04-4	CMS-851	DTXSID3020833	Methyl tert-butyl ether	C(C)(C)(C)OC	High (Class III)	Not determined (<100)	100	90	3	11.1111	0.111111		NA	≧300♀(not reported), ≧900♂(not reported)	OECD SIDS: Screening Information Dataset	Not reported
75274	75-27-4	CMS-205	DTXSID1020198	Bromodichloromethane	ClC(Br)Cl	High (Class III)	38	75	91	3	12.6667	0.126667	NA	Body weight changes	300♂(5/10), 300♀(2/10)	NTP: National Toxicology Program	NTP
95330	95-33-0	CMS-366	DTXSID5020360	N-Cyclohexyl-2-benzothiazolesulfenamide	c12c(cccc1)N=C(SNC1CCCCC1)S2	High (Class III)	80	250	28	6	13.3333	0.133333	NA	Food consumption, Body weight changes	None	CSCL Japan(JECDB: Japan Existing Chemical Database)	OECD TG407
109013	109-01-3	CMS-1868	DTXSID4021898	1-Methylpiperazine	C1CN(C)CCN1	High (Class III)	80	200	42	6	13.3333	0.133333		NA	None	CSCL Japan(J-CHECK: Japan Chemicals Collaborative Knowledge Database)	OECD TG422
26630875	26630-87-5	CMS-88641	DTXSID1075434	Disperse Red 206	C(=O)(c1ccccc1)Nc1c(N=NC2=Nc3c(cc(Cl)cc3)S2)ccc(N(CCOC(C)=O)CCOC(C)=O)c1	High (Class III)	Not determined (<250)	250	28	6	13.8889	0.138889		NA	None	CSCL Japan(JECDB: Japan Existing Chemical Database)	OECD TG407
505328	505-32-8	CMS-4383	DTXSID2025474	Isophytol	C(C)(O)(C=C)CCCC(C)CCCC(C)CCCC(C)C	High (Class III)	Not determined (<250)	250	28	6	13.8889	0.138889		NA	None	OECD SIDS: Screening Information Dataset	OECD TG407
1071938	1071-93-8	CMS-10398	DTXSID0044361	Hexanedioic acid, 1,6-dihydrazide	C(=O)(CCCCC(=O)NN)NN	High (Class III)	85	300	42	6	14.1667	0.141667		NA	None	CSCL Japan(J-CHECK: Japan Chemicals Collaborative Knowledge Database)	OECD TG422
67721	67-72-1	CMS-705	DTXSID7020689	Hexachloroethane	C(C(Cl)(Cl)Cl)(Cl)(Cl)Cl	High (Class III)	47	94	91	3	15.6667	0.156667	Liver	Organ weight changes, Pathology	750♂(5/10), 750♀(2/10)	NTP: National Toxicology Program	NTP
538750	538-75-0	CMS-3512	DTXSID1023817	N,N'-Dicyclohexylcarbodiimide	C(=NC1CCCCC1)=NC1CCCCC1	High (Class III)	100	500	28	6	16.6667	0.166667	Liver | Duodenum	Organ weight changes, Pathology | Pathology	500♀(2/12)	CSCL Japan(JECDB: Japan Existing Chemical Database)	OECD TG407
3586149	3586-14-9	CMS-5464	DTXSID8027537	3-Phenoxytoluene	c1(Oc2ccccc2)cc(C)ccc1	High (Class III)	100	500	28	6	16.6667	0.166667	Liver	Organ weight changes, Pathology	None	CSCL Japan(JECDB: Japan Existing Chemical Database)	OECD TG407
842182	842-18-2	CMS-30201	DTXSID60889439	Potassium 7-hydroxy-1,3-naphthalenedisulfonate	OC1=CC2=C(S(=O)([O-])=O)C=C(S(=O)([O-])=O)C=C2C=C1.[K+].[K+]	High (Class III)	100	300	28	6	16.6667	0.166667		NA	None	CSCL Japan(JECDB: Japan Existing Chemical Database)	OECD TG407
106489	106-48-9	CMS-1850	DTXSID1021871	4-Chlorophenol	c1(Cl)ccc(O)cc1	High (Class III)	100	500	28	6	16.6667	0.166667	Blood	Hematology	None	CSCL Japan(JECDB: Japan Existing Chemical Database)	OECD TG407
599644	599-64-4	CMS-2418	DTXSID3022536	p-(α,α-Dimethylbenzyl)phenol	c1(C(C)(C)c2ccc(O)cc2)ccccc1	High (Class III)	100	300	28	6	16.6667	0.166667	Liver | Kidney	Organ weight changes, Pathology | Pathology	1000♂(3/14), 1000♀(1/14)	CSCL Japan(JECDB: Japan Existing Chemical Database)	OECD TG407
95329	95-32-9	CMS-4923	DTXSID2026573	2-(4-Morpholinyldithio)benzothiazole	c12c(cccc1)N=C(SSN1CCOCC1)S2	High (Class III)	100	300	28	6	16.6667	0.166667		NA	None	CSCL Japan(JECDB: Japan Existing Chemical Database)	OECD TG407
118694	118-69-4	CMS-8238	DTXSID3040697	2,6-Dichlorotoluene	c1(Cl)c(C)c(Cl)ccc1	High (Class III)	100	300	42	6	16.6667	0.166667	Liver | Testis	Pathology | Pathology	None	CSCL Japan(JECDB: Japan Existing Chemical Database)	OECD TG422
118796	118-79-6	CMS-1925	DTXSID6021959	2,4,6-Tribromophenol	c1(Br)c(O)c(Br)cc(Br)c1	High (Class III)	100	300	42	6	16.6667	0.166667	Kidney	Pathology	None	CSCL Japan(JECDB: Japan Existing Chemical Database)	OECD TG422
123422	123-42-2	CMS-4068	DTXSID6024917	Diacetone alcohol	C(C)(=O)CC(C)(C)O	High (Class III)	100	300	44	6	16.6667	0.166667	Adrenal	Pathology	None	CSCL Japan(JECDB: Japan Existing Chemical Database)	OECD TG422
4979322	4979-32-2	CMS-5504	DTXSID3027584	N,N-Dicyclohexyl-2-benzothiazolesulfenamide	c12c(cccc1)N=C(SN(C1CCCCC1)C1CCCCC1)S2	High (Class III)	100	400	44	6	16.6667	0.166667	NA	Food consumption, Body weight changes	None	CSCL Japan(JECDB: Japan Existing Chemical Database)	OECD TG422
108305	108-30-5	CMS-1304	DTXSID7021287	Succinic anhydride	O=C(CC1)OC1=O	High (Class III)	50	100	91	3	16.6667	0.166667	NA	Body weight changes	200♂(4/10), 200♀(5/10), 400♂(8/10)	NTP: National Toxicology Program	NTP
81492	81-49-2	CMS-54	DTXSID4039235	1-Amino-2,4-dibromoanthraquinone	O=C(C1=C(C=C(C(N)=C1C2=O)Br)Br)C3=C2C=CC=C3	High (Class III)	Not determined (<150)	150	91	3	16.6667	0.166667	Liver | Kidney	Organ weight changes, Pathology | Pathology	50000♂(1/10), 50000♀(1/10)	NTP: National Toxicology Program	NTP
446720	446-72-0	CMS-2255	DTXSID5022308	Genistein	c1(C2C(=O)c3c(O)cc(O)cc3OC=2)ccc(O)cc1	High (Class III)	50	500	90	3	16.6667	0.166667	Blood	Hematology	None	Journal(R Michael McClain Food and Chemical Toxicology 44 56-80 2006)	OECD and RedBook II(FDA)
123637	123-63-7	CMS-3196	DTXSID9023419	Paracetaldehyde	C1(C)OC(C)OC(C)O1	High (Class III)	100	300	28	6	16.6667	0.166667	Liver	Pathology	None	CSCL Japan(JECDB: Japan Existing Chemical Database)	OECD TG407
42240733	42240-73-3	CMS-88669	DTXSID10195077	2,2',3,3'-Tetrachloro-4,4'-diaminodiphenylmethane	c1(N)c(Cl)c(Cl)c(Cc2c(Cl)c(Cl)c(N)cc2)cc1	High (Class III)	100	300	28	6	16.6667	0.166667	Liver	Pathology	None	CSCL Japan(JECDB: Japan Existing Chemical Database)	OECD TG407
95750	95-75-0	CMS-1800	DTXSID2021814	3,4-Dichlorotoluene	c1(Cl)c(Cl)cc(C)cc1	High (Class III)	100	300	42	6	16.6667	0.166667	Kidney	Pathology	None	CSCL Japan(J-CHECK: Japan Chemicals Collaborative Knowledge Database)	OECD TG422
148243	148-24-3	CMS-745	DTXSID5020730	8-Hydroxyquinoline	c1(O)c2c(cccn2)ccc1	High (Class III)	100	200	42	6	16.6667	0.166667		NA	None	CSCL Japan(J-CHECK: Japan Chemicals Collaborative Knowledge Database)	OECD TG422
121879	121-87-9	CMS-1933	DTXSID4021973	2-Chloro-4-nitroaniline	Nc1ccc([N+]([O-])=O)cc1Cl	High (Class III)	100		42	6	16.6667	0.166667		NA	None	CSCL Japan(J-CHECK: Japan Chemicals Collaborative Knowledge Database)	OECD TG422
122010	122-01-0	CMS-29486	DTXSID4051619	4-Chlorobenzoyl chloride	C(=O)(Cl)c1ccc(Cl)cc1	High (Class III)	100	500	42	6	16.6667	0.166667	Kidney	Organ weight changes, Pathology	None	CSCL Japan(JECDB: Japan Existing Chemical Database)	OECD TG422
64108	64-10-8	CMS-9781	DTXSID8042507	Phenylurea	c1(NC(N)=O)ccccc1	High (Class III)	100	200	28	6	16.6667	0.166667	NA	Food consumption, Body weight changes	None	CSCL Japan(JECDB: Japan Existing Chemical Database)	OECD TG407
603112	603-11-2	CMS-200551	DTXSID9060528	3-Nitrophthalic acid	C(=O)(O)c1c(C(=O)O)c(N(=O)=O)ccc1	High (Class III)	100	500	28	6	16.6667	0.166667		NA	None	CSCL Japan(JECDB: Japan Existing Chemical Database)	OECD TG407
2695376	2695-37-6	CMS-10669	DTXSID7044635	Sodium 4-vinylbenzenesulphonate	C=Cc1ccc(cc1)S(=O)(=O)[O-].[Na+]	High (Class III)	100	300	28	6	16.6667	0.166667		NA	None	CSCL Japan(JECDB: Japan Existing Chemical Database)	OECD TG407
8000417	8000-41-7	CMS-4937	DTXSID8040775	Terpineol	CC1CCC(C(C)(C)O)CC=1	High (Class III)	100	300	42	6	16.6667	0.166667	Kidney | Urinary bladder	Pathology | Pathology	None	CSCL Japan(JECDB: Japan Existing Chemical Database)	OECD TG422
615587	615-58-7	CMS-19632	DTXSID1052290	2,4-Dibromophenol	Oc1ccc(Br)cc1Br	High (Class III)	100	300	28	6	16.6667	0.166667	Kidney | Urinary bladder	Organ weight changes, Pathology | Pathology	None	CSCL Japan(JECDB: Japan Existing Chemical Database)	OECD TG407
312856	312-85-6	CMS-41917	DTXSID6052829	Sodium 2-hydroxypropanoate	CC(O)C([O-])=O.[Na+]	High (Class III)	100	300	42	6	16.6667	0.166667		NA	None	CSCL Japan(JECDB: Japan Existing Chemical Database)	OECD TG422
107642	107-64-2	CMS-4996	DTXSID8026771	Dimethyldioctadecylammonium chloride	CCCCCCCCCCCCCCCCCC[N+](C)(C)CCCCCCCCCCCCCCCCCC.[Cl-]	High (Class III)	100	500	28	6	16.6667	0.166667	Adrenal	Pathology	Not reported	OECD SIDS: Screening Information Dataset	OECD TG407
280579	280-57-9	CMS-1970	DTXSID0022016	1,4-Diazabicyclo[2.2.2]octane	C1CN2CCN1CC2	High (Class III)	100	300	29	6	16.6667	0.166667	Kidney	Pathology	Not reported	OECD SIDS: Screening Information Dataset	OECD TG422
109693	109-69-3	CMS-213	DTXSID8020206	n-Butyl chloride	ClCCCC	High (Class III)	60	120	91	3	20	0.2	NA	Body weight changes	500♂(6/10)	NTP: National Toxicology Program	NTP
288324	288-32-4	CMS-6356	DTXSID2029616	Imidazole	C1=CN=CN1	High (Class III)	60	180	90	3	20	0.2	Liver	Organ weight changes, Pathology	None	OECD SIDS: Screening Information Dataset	OECD TG408
2855132	2855-13-2	CMS-5436	DTXSID6027503	3-Aminomethyl-3,5,5-trimethylcyclohexylamine	C1(C)(C)CC(C)(CN)CC(N)C1	High (Class III)	60	160	90	3	20	0.2	Kidney	Organ weight changes, Pathology	None	OECD SIDS: Screening Information Dataset	OECD TG408
994058	994-05-8	CMS-3882	DTXSID8024521	tert-Amyl methyl ether	C(C)(C)(CC)OC	High (Class III)	125	500	29	6	20.8333	0.208333	NA	Food consumption, Body weight changes	1000sex unknown(not reported)	OECD SIDS: Screening Information Dataset	Not reported
70592802	70592-80-2	CMS-6031	DTXSID1028992	(C10-16-Alkyl)dimethylamine N-oxides	CCCCCCCCCCCCC[N+](C)(C)[O-]	High (Class III)	63	112	91	3	21	0.21	Eye	Pathology	Not reported	OECD SIDS: Screening Information Dataset	EPA OPP 82-1
131577	131-57-7	CMS-2321	DTXSID3022405	2-Hydroxy-4-methoxybenzophenone	O=C(C1=C(O)C=C(C=C1)OC)C2=CC=CC=C2	High (Class III)	Not determined (<196)	196	91	3	21.7778	0.217778	Kidney	Pathology	None	NTP: National Toxicology Program	NTP
87843	87-84-3	CMS-4596	DTXSID4025828	Chloropentabromocyclohexane	C1(Br)C(Br)C(Br)C(Br)C(Br)C1Cl	High (Class III)	140	1000	28	6	23.3333	0.233333		NA	None	CSCL Japan(JECDB: Japan Existing Chemical Database)	OECD TG407
1477550	1477-55-0	CMS-6382	DTXSID9029649	1,3-Bis(aminomethyl)benzene	c1(CN)cc(CN)ccc1	High (Class III)	150	600	28	6	25	0.25	Adrenal | Cecum | Bone marrow	Organ weight changes, Pathology | Pathology | Pathology	600♂(1/12), 600♀(4/12)	CSCL Japan(JECDB: Japan Existing Chemical Database)	OECD TG407
108805	108-80-5	CMS-4044	DTXSID7024873	Isocyanuric acid	C1(=O)NC(=O)NC(=O)N1	High (Class III)	150	600	44	6	25	0.25	Kidney | Adrenal | Urinary bladder	Organ weight changes, Pathology | Organ weight changes, Pathology | Pathology	None	CSCL Japan(JECDB: Japan Existing Chemical Database)	OECD TG422
135193	135-19-3	CMS-5129	DTXSID5027061	2-Naphthol	c12c(cc(O)cc1)cccc2	High (Class III)	150	450	28	6	25	0.25		NA	None	OECD SIDS: Screening Information Dataset	According to OECD TG407
75650	75-65-0	CMS-211	DTXSID8020204	tert-Butyl alcohol	OC(C)(C)C	High (Class III)	Not determined (<230)	230	92-94	3	25.5556	0.255556	Kidney	Organ weight changes, Pathology	40♂(10/10), 40♀(6/10)	NTP: National Toxicology Program	NTP
824782	824-78-2	CMS-5306	DTXSID3027320	p-Nitrophenol sodium salt	c1cc(ccc1[N+](=O)[O-])[O-].[Na+]	High (Class III)	160	400	28	6	26.6667	0.266667	Kidney	Pathology	1000♂(10/12), 1000♀(10/12)	CSCL Japan(JECDB: Japan Existing Chemical Database)	OECD TG407
121039	121-03-9	CMS-5090	DTXSID4026975	2-Methyl-5-nitrobenzenesulfonic acid	Cc1ccc([N+]([O-])=O)cc1S(=O)(O)=O	High (Class III)	175	350	49-50	6	29.1667	0.291667	NA	Food consumption, Body weight changes	None	CSCL Japan(JECDB: Japan Existing Chemical Database)	OECD TG422
126330	126-33-0	CMS-5117	DTXSID3027037	Tetrahydrothiophene-1,1-dioxide	C1CCCS1(=O)=O	High (Class III)	200	700	28	6	33.3333	0.333333	NA	Food consumption, Body weight changes	None	CSCL Japan(JECDB: Japan Existing Chemical Database)	OECD TG407
121608	121-60-8	CMS-5092	DTXSID8026981	p-(Acetylamino)benzenesulfonyl chloride	c1(S(=O)(=O)Cl)ccc(NC(C)=O)cc1	High (Class III)	200	1000	28	6	33.3333	0.333333	Cecum	Pathology	None	CSCL Japan(J-CHECK: Japan Chemicals Collaborative Knowledge Database)	OECD TG407
517237	517-23-7	CMS-10472	DTXSID6044436	3-Acetotetrahydrofuranone-2	C1(=O)C(C(C)=O)CCO1	High (Class III)	200	1000	28	6	33.3333	0.333333		NA	None	CSCL Japan(J-CHECK: Japan Chemicals Collaborative Knowledge Database)	OECD TG407
2580781	2580-78-1	CMS-4672	DTXSID5025992	Reactive blue 19	c1ccc2c(c1)C(=O)c3c(cc(c(c3C2=O)N)S(=O)(=O)[O-])Nc4cccc(c4)S(=O)(=O)CCOS(=O)(=O)[O-].[Na+].[Na+]	High (Class III)	200	1000	28	6	33.3333	0.333333	Liver	Organ weight changes, Pathology	None	CSCL Japan(J-CHECK: Japan Chemicals Collaborative Knowledge Database)	OECD TG407
3048655	3048-65-5	CMS-5446	DTXSID0027515	3a,4,7,7a-Tetrahydro-1H-indene	C12C(C=CC1)CC=CC2	High (Class III)	200	600	46	6	33.3333	0.333333	Liver	Organ weight changes, Pathology	None	CSCL Japan(JECDB: Japan Existing Chemical Database)	OECD TG422
24800440	24800-44-0	CMS-5683	DTXSID7027837	Tripropylene glycol	C(C)(O)COC(C)COC(C)CO	High (Class III)	200	1000	49	6	33.3333	0.333333		NA	None	CSCL Japan(JECDB: Japan Existing Chemical Database)	OECD TG422
563473	563-47-3	CMS-283	DTXSID1020279	3-Chloro-2-methylpropene	C(=C)(CCl)C	High (Class III)	100	200	91	3	33.3333	0.333333	NA	Body weight changes	300♂(5/10), 300♀(2/10), 400♂(10/10), 400♀(10/10)	NTP: National Toxicology Program	NTP
106467	106-46-7	CMS-435	DTXSID1020431	1,4-Dichlorobenzene	C1=CC(=CC=C1Cl)Cl	High (Class III)	Not determined (<300)	300	91	3	33.3333	0.333333	Kidney	Pathology	900♂(1/10), 900♀(2/10), 1200♂(5/10), 1200♀(1/10), 1500♂(8/10), 1500♀(9/10)	NTP: National Toxicology Program	NTP
4418615	4418-61-5	CMS-88647	DTXSID7052103	Tetrazol-5-ylamine	NC1=NN=NN1	High (Class III)	200	1000	42	6	33.3333	0.333333		NA	Not reported	CSCL Japan(J-CHECK: Japan Chemicals Collaborative Knowledge Database)	OECD TG422
7023612	7023-61-2	CMS-5556	DTXSID0027642	Pigment Red 48:2	Clc1c(C)cc(S(=O)([O-])=O)c(/N=N/c2c([O-])c(C(O)=O)cc3ccccc23)c1.[Ca+2]	High (Class III)	200	1000	42	6	33.3333	0.333333	Kidney	Organ weight changes, Pathology	Not reported	CSCL Japan(J-CHECK: Japan Chemicals Collaborative Knowledge Database)	OECD TG422
99649	99-64-9	CMS-88650	DTXSID7059199	3-Dimethylaminobenzoic acid	CN(C)C1=CC(=CC=C1)C(O)=O	High (Class III)	200	1000	42	6	33.3333	0.333333		NA	None	CSCL Japan(J-CHECK: Japan Chemicals Collaborative Knowledge Database)	OECD TG422
2840280	2840-28-0	CMS-10450	DTXSID8044414	3-Amino-4-chlorobenzoic acid	C(=O)(O)c1cc(N)c(Cl)cc1	High (Class III)	200	1000	42	6	33.3333	0.333333	Lymph node-Mesenteric	Pathology	None	CSCL Japan(J-CHECK: Japan Chemicals Collaborative Knowledge Database)	OECD TG422
34590948	34590-94-8	CMS-5809	DTXSID0027983	Dipropylene glycol methyl ether	C(C)(COC(C)CO)OC	High (Class III)	200	1000	28	6	33.3333	0.333333	Liver	Organ weight changes, Pathology	None	OECD SIDS: Screening Information Dataset	OECD TG407
105566	105-56-6	CMS-4972	DTXSID9026718	Ethyl cyanoacetate	C(=O)(CC#N)OCC	High (Class III)	100	300	90	3	33.3333	0.333333	Blood	Hematology	None	OECD SIDS: Screening Information Dataset	OECD TG408
513371	513-37-1	CMS-532	DTXSID5020520	Dimethylvinyl chloride	CC(C)=CCl	High (Class III)	125	250	91	3	41.6667	0.416667	Liver | Jejunum | Duodenum	Pathology | Pathology | Pathology	500♀(1/10), 750♂(2/10)	NTP: National Toxicology Program	NTP
99570	99-57-0	CMS-65	DTXSID6020062	2-Amino-4-nitrophenol	NC1=CC([N+]([O-])=O)=CC=C1O	High (Class III)	125	250	91	3	41.6667	0.416667	Kidney | Bone	Pathology | Pathology	500♂(2/10), 500♀(2/10), 1000♂(10/10), 1000♀(10/10)	NTP: National Toxicology Program	NTP
135513	135-51-3	CMS-10576	DTXSID8044543	Sodium 2-naphthol-3,6-disulfonate	c1cc(cc2c1cc(c(c2)S(=O)(=O)[O-])O)S(=O)(=O)[O-].[Na+].[Na+]	High (Class III)	300	1000	28	6	50	0.5		NA	None	CSCL Japan(JECDB: Japan Existing Chemical Database)	OECD TG407
657841	657-84-1	CMS-5593	DTXSID9042415	Sodium p-toluenesulfonate	Cc1ccc(S(=O)([O-])=O)cc1.[Na+]	High (Class III)	300	1000	28	6	50	0.5		NA	None	CSCL Japan(JECDB: Japan Existing Chemical Database)	OECD TG407
5124254	5124-25-4	CMS-72965	DTXSID8052148	Disperse Yellow 42	O=S(c1ccc(Nc2ccccc2)c([N+]([O-])=O)c1)(Nc3ccccc3)=O	High (Class III)	300	1000	28	6	50	0.5	Liver	Pathology	None	CSCL Japan(JECDB: Japan Existing Chemical Database)	OECD TG407
461723	461-72-3	CMS-14010	DTXSID1052111	Hydantoin	C1(=O)CNC(=O)N1	High (Class III)	300	1000	28	6	50	0.5		NA	None	CSCL Japan(J-CHECK: Japan Chemicals Collaborative Knowledge Database)	OECD TG407
108656	108-65-6	CMS-5005	DTXSID1026796	1-Methoxy-2-propanol acetate	C(C)(=O)OC(C)COC	High (Class III)	300	1000	42	6	50	0.5	NA	Food consumption, Body weight changes	None	CSCL Japan(JECDB: Japan Existing Chemical Database)	OECD TG422
6448959	6448-95-9	CMS-13735	DTXSID1052329	C.I. Pigment Red 22	O=C(Nc1ccccc1)c2cc3ccccc3c(N=Nc4cc([N+]([O-])=O)ccc4C)c2O	High (Class III)	300	1000	37	6	50	0.5		NA	None	CSCL Japan(JECDB: Japan Existing Chemical Database)	OECD TG422
110726288	110726-28-8	CMS-88666	DTXSID3073052	4,4'-[1-[4-[1-(4Hydroxyphenyl)-1-methylethyl]phenyl]ethylidene]bis[phenol]	OC1=CC=C(C=C1)C(C2=CC=C(C=C2)C(C)(C)C3=CC=C(C=C3)O)(C)C4=CC=C(C=C4)O	High (Class III)	300	1000	28	6	50	0.5		NA	None	Journal(K Yamasaki Arch Toxicol 81 749-757 2007)	OECD TG407
135579	135-57-9	CMS-8941	DTXSID7041629	2,2'-Dibenzamidodiphenyldisulfide	C(=O)(c1ccccc1)Nc1c(SSc2c(NC(=O)c3ccccc3)cccc2)cccc1	High (Class III)	300	1000	42	6	50	0.5		NA	None	CSCL Japan(J-CHECK: Japan Chemicals Collaborative Knowledge Database)	OECD TG422
127208	127-20-8	CMS-3603	DTXSID5024001	Sodium 2,2-dichloropropionate	CC(C(=O)[O-])(Cl)Cl.[Na+]	High (Class III)	300	1000	42	6	50	0.5		NA	None	CSCL Japan(J-CHECK: Japan Chemicals Collaborative Knowledge Database)	OECD TG422
6627594	6627-59-4	CMS-72911	DTXSID00884322	Sodium 4-amino-6-chlorotoluene-3-sulphonate	Cc1cc(c(cc1Cl)N)S(=O)(=O)[O-].[Na+]	High (Class III)	300	1000	42	6	50	0.5		NA	Not reported	CSCL Japan(J-CHECK: Japan Chemicals Collaborative Knowledge Database)	OECD TG422
1571137	1571-13-7	CMS-46532	DTXSID0061791	3,4,5,6-Tetrachlorophthalimide	C1(=O)c2c(C(=O)N1)c(Cl)c(Cl)c(Cl)c2Cl	High (Class III)	300	1000	28	6	50	0.5		NA	None	CSCL Japan(JECDB: Japan Existing Chemical Database)	OECD TG407
591208	591-20-8	CMS-56106	DTXSID9060449	3-Bromophenol	Oc1cccc(Br)c1	High (Class III)	300	1000	28	6	50	0.5	NA	Water consumption, Body weight changes	None	CSCL Japan(JECDB: Japan Existing Chemical Database)	OECD TG407
306989	306-98-9	CMS-201479	DTXSID20870500	Perfluoro(1,2-dimethylcyclohexane)	FC1(F)C(F)(F)C(F)(F)C(F)(F)C(F)(C(F)(F)F)C1(F)C(F)(F)F	High (Class III)	300	1000	42	6	50	0.5	Liver	Pathology	None	CSCL Japan(JECDB: Japan Existing Chemical Database)	OECD TG422
156605	156-60-5	CMS-3611	DTXSID7024031	trans-1,2-Dichloroetjyene	Cl/C=C/Cl	High (Class III)	190	380	98	3	63.3333	0.633333	Blood	Hematology	None	NTP: National Toxicology Program	NTP
29911282	29911-28-2	CMS-5786	DTXSID8027959	Dipropylene glycol n-butyl ether	CCCCOCC(C)OCC(C)O	High (Class III)	200	450	91	3	66.6667	0.666667		NA	None	OECD SIDS: Screening Information Dataset	OECD TG408
20642051	20642-05-1	CMS-6464	DTXSID2029745	Potassium hydrogen diformate	OC=O.OC=O.[K+]	High (Class III)	Not determined (<600)	600	90	3	66.6667	0.666667	NA	Food consumption, Body weight changes	None	OECD SIDS: Screening Information Dataset	OECD TG408
85416	85-41-6	CMS-4896	DTXSID3026514	Phthalimide	C1(=O)c2c(C(=O)N1)cccc2	High (Class III)	500	1000	46	6	83.3333	0.833333	Kidney	Pathology	None	CSCL Japan(JECDB: Japan Existing Chemical Database)	OECD TG422
78875	78-87-5	CMS-455	DTXSID0020448	1,2-Dichloropropane	CC(CCl)Cl	High (Class III)	250	500	91	3	83.3333	0.833333	NA	Body weight changes	500♂(5/10), 1000♂(10/10), 1000♀(10/10)	NTP: National Toxicology Program	NTP
5634399	5634-39-9	CMS-76077	DTXSID4020741	Iodinated glycerol (Organidin®.)	CC(I)C1OCC(CO)O1	High (Class III)	250	500	91	3	83.3333	0.833333	Kidney	Pathology	62♀(1/10), 500♀(3/10)	NTP: National Toxicology Program	NTP
94360	94-36-0	CMS-1091	DTXSID6024591	Benzoyl peroxide	C(=O)(c1ccccc1)OOC(=O)c1ccccc1	High (Class III)	500	1000	28	6	83.3333	0.833333	Testes	Organ weight changes, Pathology	None	OECD SIDS: Screening Information Dataset	OECD TG422
71556	71-55-6	CMS-1401	DTXSID0021381	1,1,1-Trichlorethane	C(Cl)(Cl)(Cl)C	High (Class III)	290	600	91	3	96.6667	0.966667	Kidney	Pathology	None	NTP: National Toxicology Program	NTP
132989	132-98-9	CMS-1117	DTXSID7021102	Penicillin VK	CC1(C)[C@H](C([O-])=O)N2[C@@H]([C@H](NC(COc3ccccc3)=O)C2=O)S1.[K+]	High (Class III)	370	750	91	3	123.333	1.23333		NA	Not reported	NTP: National Toxicology Program	NTP
67470	67-47-0	CMS-6561	DTXSID3030428	5-(Hydroxymethyl)-2-furfural	OCC1=CC=C(C=O)O1	High (Class III)	375	750	91	3	125	1.25	NA	Body weight changes	None	NTP: National Toxicology Program	NTP
77098	77-09-8	CMS-1137	DTXSID0021125	Phenolphthalein	O=C1OC(C2=CC=C(O)C=C2)(C3=CC=C(O)C=C3)C4=C1C=CC=C4	High (Class III)	400	800	91	3	133.333	1.33333		NA	None	NTP: National Toxicology Program	NTP
88539	88-53-9	CMS-4905	DTXSID7026528	2-Amino-5-chloro-4-methyl-benzenesulfonic acid	c1(N)c(S(=O)(=O)O)cc(Cl)c(C)c1	High (Class III)	1000		28	6	166.667	1.66667		NA	None	CSCL Japan(JECDB: Japan Existing Chemical Database)	OECD TG407
526783	526-78-3	CMS-54371	DTXSID00862120	2,3-Dibromosuccinic acid	C(=O)(O)C(Br)C(Br)C(=O)O	High (Class III)	1000		28	6	166.667	1.66667		NA	None	CSCL Japan(JECDB: Japan Existing Chemical Database)	OECD TG407
1843056	1843-05-6	CMS-5396	DTXSID9027441	2-Hydroxy-4-(octyloxy)benzophenone	c1(C(=O)c2c(O)cc(OCCCCCCCC)cc2)ccccc1	High (Class III)	1000		28	6	166.667	1.66667		NA	None	CSCL Japan(JECDB: Japan Existing Chemical Database)	OECD TG407
127684	127-68-4	CMS-5125	DTXSID2027048	Sodium 3-nitrobenzenesulfonate	O=S(c1cccc([N+]([O-])=O)c1)([O-])=O.[Na+]	High (Class III)	1000		28	6	166.667	1.66667		NA	None	CSCL Japan(JECDB: Japan Existing Chemical Database)	OECD TG407
130132	130-13-2	CMS-18849	DTXSID0059611	Sodium 4-amino-1-naphthalenesulfonate	c1ccc2c(c1)c(ccc2S(=O)(=O)[O-])N.[Na+]	High (Class III)	1000		28	6	166.667	1.66667		NA	None	CSCL Japan(JECDB: Japan Existing Chemical Database)	OECD TG407
79947	79-94-7	CMS-4711	DTXSID1026081	4,4’-Isopropylidenebis(2,6-dibromophenol)	c1(C(C)(C)c2cc(Br)c(O)c(Br)c2)cc(Br)c(O)c(Br)c1	High (Class III)	1000		28	6	166.667	1.66667		NA	None	CSCL Japan(JECDB: Japan Existing Chemical Database)	OECD TG407
110305	110-30-5	CMS-5018	DTXSID4026840	N,N'-1,2-Ethanediylbis-octadecanamide	C(=O)(CCCCCCCCCCCCCCCCC)NCCNC(=O)CCCCCCCCCCCCCCCCC	High (Class III)	1000		28	6	166.667	1.66667		NA	None	CSCL Japan(JECDB: Japan Existing Chemical Database)	OECD TG407
5039781	5039-78-1	CMS-5506	DTXSID3027586	(Methacryloyloxyethyl)trimethylammonium chloride	CC(=C)C(=O)OCC[N+](C)(C)C.[Cl-]	High (Class III)	1000		28	6	166.667	1.66667		NA	None	CSCL Japan(JECDB: Japan Existing Chemical Database)	OECD TG407
6505288	6505-28-8	CMS-57687	DTXSID60863890	Pigment orange 16	c1(-c2cc(OC)c(N=NC(C(C)=O)C(=O)Nc3ccccc3)cc2)cc(OC)c(N=NC(C(C)=O)C(=O)Nc2ccccc2)cc1	High (Class III)	1000		28	6	166.667	1.66667		NA	None	CSCL Japan(JECDB: Japan Existing Chemical Database)	OECD TG407
27676626	27676-62-6	CMS-5767	DTXSID0027935	1,3,5-Tris(3,5-di-tert-butyl-4-hydroxybenzyl)isocyanuric acid	C(C)(C)(C)c1c(O)c(C(C)(C)C)cc(CN2C(=O)N(Cc3cc(C(C)(C)C)c(O)c(C(C)(C)C)c3)C(=O)N(Cc3cc(C(C)(C)C)c(O)c(C(C)(C)C)c3)C2=O)c1	High (Class III)	1000		28	6	166.667	1.66667		NA	None	CSCL Japan(JECDB: Japan Existing Chemical Database)	OECD TG407
96491	96-49-1	CMS-4925	DTXSID2026600	1,3-Dioxolan-2-one	C1(=O)OCCO1	High (Class III)	1000		28	6	166.667	1.66667		NA	None	CSCL Japan(J-CHECK: Japan Chemicals Collaborative Knowledge Database)	OECD TG407
4435534	4435-53-4	CMS-31186	DTXSID2052106	3-Methoxy-n-butylacetate	C(C)(=O)OCCC(C)OC	High (Class III)	1000		28	6	166.667	1.66667		NA	None	CSCL Japan(J-CHECK: Japan Chemicals Collaborative Knowledge Database)	OECD TG407
5468757	5468-75-7	CMS-5520	DTXSID9027601	Pigment Yellow 14	c1(-c2cc(Cl)c(N=NC(C(C)=O)C(=O)Nc3c(C)cccc3)cc2)cc(Cl)c(N=NC(C(C)=O)C(=O)Nc2c(C)cccc2)cc1	High (Class III)	1000		28	6	166.667	1.66667		NA	None	CSCL Japan(J-CHECK: Japan Chemicals Collaborative Knowledge Database)	OECD TG407
839907	839-90-7	CMS-4810	DTXSID4026266	1,3,5-Tris(2-hydroxyethyl)-1,3,5-triazine-2,4,6-(1H,3H,5H)-trione	C1(=O)N(CCO)C(=O)N(CCO)C(=O)N1CCO	High (Class III)	1000		49	6	166.667	1.66667		NA	None	CSCL Japan(JECDB: Japan Existing Chemical Database)	OECD TG422
840653	840-65-3	CMS-6125	DTXSID6029202	2,6-Naphthalenedicarboxylic acid, dimethyl ester	C(=O)(c1cc2c(cc(C(=O)OC)cc2)cc1)OC	High (Class III)	1000		45	6	166.667	1.66667		NA	None	CSCL Japan(JECDB: Japan Existing Chemical Database)	OECD TG422
3896115	3896-11-5	CMS-7437	DTXSID9036438	Bumetrizole	C(C)(C)(C)c1c(O)c(N2N=C3C(C=C(Cl)C=C3)=N2)cc(C)c1	High (Class III)	1000		42	6	166.667	1.66667		NA	None	CSCL Japan(JECDB: Japan Existing Chemical Database)	OECD TG422
1897412	1897-41-2	CMS-47709	DTXSID30172385	1,4-Benzenedicarbonitrile, 2,3,5,6-tetrachloro-	N#CC1=C(Cl)C(Cl)=C(C#N)C(Cl)=C1Cl	High (Class III)	1000		42	6	166.667	1.66667		NA	Not reported	CSCL Japan(J-CHECK: Japan Chemicals Collaborative Knowledge Database)	OECD TG422
21850442	21850-44-2	CMS-6698	DTXSID3032129	Benzene, 1,1'-(1-methylethylidene)bis[3,5-dibromo-4-(2,3-dibromopropoxy)	CC(C1=CC(Br)=C(OCC(Br)CBr)C(Br)=C1)(C2=CC(Br)=C(OCC(Br)CBr)C(Br)=C2)C	High (Class III)	1000		42	6	166.667	1.66667		NA	Not reported	CSCL Japan(J-CHECK: Japan Chemicals Collaborative Knowledge Database)	OECD TG422
307346	307-34-6	CMS-50645	DTXSID0059794	Perfluorooctane	C(F)(F)(F)C(F)(F)C(F)(F)C(F)(F)C(F)(F)C(F)(F)C(F)(F)C(F)(F)F	High (Class III)	1000		42	6	166.667	1.66667		NA	None	CSCL Japan(JECDB: Japan Existing Chemical Database)	OECD TG422
92773	92-77-3	CMS-88649	DTXSID1052618	3-Hydroxy-2-naphthanilide	C(=O)(c1c(O)cc2c(cccc2)c1)Nc1ccccc1	High (Class III)	1000		42	6	166.667	1.66667		NA	None	CSCL Japan(J-CHECK: Japan Chemicals Collaborative Knowledge Database)	OECD TG422
980267	980-26-7	CMS-13731	DTXSID2052655	Quino[2,3-b]acridine-7,14-dione, 5,12-dihydro-2,9-dimethyl-	C1=CC(C)=CC2C(=O)C3C=C4NC5C=CC(C)=CC=5C(=O)C4=CC=3NC1=2	High (Class III)	1000		42	6	166.667	1.66667		NA	None	CSCL Japan(J-CHECK: Japan Chemicals Collaborative Knowledge Database)	OECD TG422
3520727	3520-72-7	CMS-13586	DTXSID6052031	4,4'-[(3,3'-Dichloro[1,1'-biphenyl]-4,4'-diyl)bis(azo)]bis[2,4-dihydro-5-methyl-2-phenyl-3H-pyrazol-3-one]	Cc1c(/N=N/c2c(Cl)cc(c3cc(Cl)c(/N=N/c4c(O)n(c5ccccc5)nc4C)cc3)cc2)c(O)n(c6ccccc6)n1	High (Class III)	1000		42	6	166.667	1.66667		NA	None	CSCL Japan(J-CHECK: Japan Chemicals Collaborative Knowledge Database)	OECD TG422
1455421	1455-42-1	CMS-45894		2,2'-(2,4,8,10-Tetraoxaspiro[5.5]undecane-3,9-diyl)bis[2,2-dimethylethanol]	C(C)(C)(C1OCC2(COC(C(C)(C)CO)OC2)CO1)CO	High (Class III)	1000		42	6	166.667	1.66667		NA	None	CSCL Japan(J-CHECK: Japan Chemicals Collaborative Knowledge Database)	OECD TG422
13676545	13676-54-5	CMS-10417	DTXSID8044381	1,1'-(Methylenedi-p-phenylene)bismaleimide	C1(=O)C=CC(=O)N1c1ccc(Cc2ccc(N3C(=O)C=CC3=O)cc2)cc1	High (Class III)	1000		42	6	166.667	1.66667		NA	None	CSCL Japan(J-CHECK: Japan Chemicals Collaborative Knowledge Database)	OECD TG422
1667103	1667-10-3	CMS-200549	DTXSID20168156	4,4'-Bis(chloromethyl)-1,1'-biphenyl	c1(-c2ccc(CCl)cc2)ccc(CCl)cc1	High (Class III)	1000		42	6	166.667	1.66667		NA	None	CSCL Japan(JECDB: Japan Existing Chemical Database)	OECD TG422
9005703	9005-70-3	CMS-31901	DTXSID4049743	Sorbitan, tri-(9Z)-9-octadecenoate, poly(oxy-1,2-ethanediyl) derivs.	C(=O)(CCCCCCCC=CCCCCCCCC)OC1C(OC(=O)CCCCCCCC=CCCCCCCCC)C(C(COC(=O)CCCCCCCC=CCCCCCCCC)OCCOCCOCCOCCOCCO)OC1	High (Class III)	1000		42	6	166.667	1.66667		NA	None	CSCL Japan(JECDB: Japan Existing Chemical Database)	OECD TG422
42757551	42757-55-1	CMS-10972	DTXSID5044942	Bis [3,5-dibromo-4-(2,3-dibromopropoxy) phenyl] sulfone	O=S(=O)(c1cc(Br)c(OCC(Br)CBr)c(Br)c1)c1cc(Br)c(OCC(Br)CBr)c(Br)c1	High (Class III)	1000		42	6	166.667	1.66667		NA	None	CSCL Japan(JECDB: Japan Existing Chemical Database)	OECD TG422
74317	74-31-7	CMS-549	DTXSID9020538	Diphenyl-p-phenylenediamine	c1ccccc1Nc1ccc(Nc2ccccc2)cc1	High (Class III)	1000		28	6	166.667	1.66667		NA	None	CSCL Japan(JECDB: Japan Existing Chemical Database)	OECD TG407
120547	120-54-7	CMS-10821	DTXSID0044789	Bis(piperidinothiocarbonyl) tetrasulphide	C(=S)(N1CCCCC1)SSSSC(=S)N1CCCCC1	High (Class III)	1000		28	6	166.667	1.66667		NA	None	CSCL Japan(JECDB: Japan Existing Chemical Database)	OECD TG407
1338416	1338-41-6	CMS-5363	DTXSID1027396	Sorbitan, monooctadecanoate	CCCCCCCCCCCCCCCCCC(=O)OC[C@H]([C@@H]1[C@@H]([C@H](CO1)O)O)O	High (Class III)	1000		42	6	166.667	1.66667		NA	None	CSCL Japan(JECDB: Japan Existing Chemical Database)	OECD TG422
527071	527-07-1	CMS-5193	DTXSID7027170	Sodium gluconate	C([C@@H]([C@@H]([C@H]([C@@H](C(=O)[O-])O)O)O)O)O.[Na+]	High (Class III)	1000	2000	28	6	166.667	1.66667		NA	None	OECD SIDS: Screening Information Dataset	Not reported
461585	461-58-5	CMS-360	DTXSID1020354	Cyanoguanidine	C(#N)NC(=N)N	High (Class III)	1000		44	6	166.667	1.66667		NA	None	OECD SIDS: Screening Information Dataset	OECD TG422
1592230	1592-23-0	CMS-5381	DTXSID7027419	Calcium distearate	CCCCCCCCCCCCCCCCCC(=O)[O-].CCCCCCCCCCCCCCCCCC(=O)[O-].[Ca+2]	High (Class III)	1000	2000	28	6	166.667	1.66667	Spleen	Organ weight changes changes	None	OECD SIDS: Screening Information Dataset	OECD TG407
16090021	16090-02-1	CMS-5627	DTXSID0027777	Disodium 4,4’-bis[(4-anilino-6-mrpholino-1,3,5-triazin-2-yl)amino]stilbene-2,2’-disulfonate	c1ccc(cc1)Nc2nc(nc(n2)N3CCOCC3)Nc4ccc(c(c4)S(=O)(=O)[O-])/C=C/c5ccc(cc5S(=O)(=O)[O-])Nc6nc(nc(n6)N7CCOCC7)Nc8ccccc8.[Na+].[Na+]	High (Class III)	1000		28	6	166.667	1.66667		NA	None	OECD SIDS: Screening Information Dataset	OECD TG407
6373746	6373-74-6	CMS-1097	DTXSID1021081	C.I. Acid Orange 3	O=[N+]([O-])c1ccc(Nc2ccc(Nc3ccccc3)c(S(=O)([O-])=O)c2)c([N+]([O-])=O)c1.[Na+]	High (Class III)	750	1500	91	3	250	2.5	Kidney | Urinary bladder	Pathology | Pathology	1500♀(5/10)	NTP: National Toxicology Program	NTP
79016	79-01-6	CMS-1402	DTXSID0021383	Trichloroethylene	ClC=C(Cl)Cl	High (Class III)	1000	2000	91	3	333.333	3.33333	Lung | Kidney	Pathology | Pathology	None	NTP: National Toxicology Program	NTP
1854268	1854-26-8	CMS-4195	DTXSID1025140	4,5-Dihydroxy-1,3-bis(hydroxymethyl)imidazolidin-2-one	C1(=O)N(CO)C(O)C(O)N1CO	High (Class III)	1000	3000	90	3	333.333	3.33333	NA	Body weight changes	None	OECD SIDS: Screening Information Dataset	NTP

## Sheet: Data_Fig.1
			Grouping_ToxPrint Chemotype Name	alcohol	alcohol	alcohol	alcohol	alcohol	alcohol	alcohol	alcohol	alcohol	alcohol	alcohol	alcohol	alcohol	alcohol	alcohol	alcohol, phenol	aromatic amine	aromatic amine	aromatic amine	aromatic amine	aromatic amine	aromatic amine	aromatic amine	aromatic amine	aromatic amine	aromatic amine	amine	amine	amine	amine	amine	amine	amine	amine	amine	amine	amine	amine	amine	amine	amine	amine	amine	amine	amine	organohalides
CMS ID	Name	Dataset	Chemotype Name	bond:COH_alcohol_aliphatic_generic	bond:COH_alcohol_alkene	bond:COH_alcohol_alkene_acyclic	bond:COH_alcohol_alkene_cyclic	bond:COH_alcohol_allyl	bond:COH_alcohol_aromatic	bond:COH_alcohol_benzyl	bond:COH_alcohol_diol_(1_1-)	bond:COH_alcohol_diol_(1_2-)	bond:COH_alcohol_diol_(1_3-)	bond:COH_alcohol_generic	bond:COH_alcohol_pri-alkyl	bond:COH_alcohol_sec-alkyl	bond:COH_alcohol_ter-alkyl		bond:COH_alcohol_aromatic_phenol	bond:CN_amine_aromatic_benzidine	bond:CN_amine_aromatic_generic	bond:CN_amine_aromatic_N-hydroxy	bond:CN_amine_pri-NH2_aromatic	bond:CN_amine_sec-NH_aromatic	bond:CN_amine_sec-NH_aromatic_aliphatic	bond:CN_amine_ter-N_aromatic	bond:CN_amine_ter-N_aromatic_aliphatic	bond:CNO_amineOxide_aromatic		bond:C(~Z)~C~Q_haloamine_haloethyl_(N-mustard)	bond:CN_amine_alicyclic_generic	bond:CN_amine_aliphatic_generic	bond:CN_amine_alkyl_ethanolamine	bond:CN_amine_alkyl_methanolamine	bond:CN_amine_pri-NH2_alkyl	bond:CN_amine_pri-NH2_generic	bond:CN_amine_sec-NH_alkyl	bond:CN_amine_sec-NH_generic	bond:CN_amine_ter-N_aliphatic	bond:CN_amine_ter-N_generic	bond:CNO_amineOxide_dimethyl_alkyl	bond:CNO_amineOxide_generic	bond:NO_amine_hyrdroxyl	group:ligand_path_4_bidentate_ethylenediamine	group:ligand_path_4_macrocycle_triethylenetriamine	group:ligand_path_5_bidentate_propandiamine	group:ligand_path_5_bidentate_propanolamine		bond:C=O_acyl_halide
CMS-4832	3,4-Dimethylaniline	HESS		0	0	0	0	0	0	0	0	0	0	0	0	0	0	0	0	0	1	0	1	0	0	0	0	0	1	0	0	0	0	0	0	1	0	0	0	0	0	0	0	0	0	0	0	1	0
CMS-1822	N-Methylaniline	HESS		0	0	0	0	0	0	0	0	0	0	0	0	0	0	0	0	0	1	0	0	1	1	0	0	0	1	0	0	1	0	0	0	0	1	1	0	0	0	0	0	0	0	0	0	1	0
CMS-4275	N-Ethylaniline	HESS		0	0	0	0	0	0	0	0	0	0	0	0	0	0	0	0	0	1	0	0	1	1	0	0	0	1	0	0	1	0	0	0	0	1	1	0	0	0	0	0	0	0	0	0	1	0
CMS-1845	Dibutyl adipate	HESS		0	0	0	0	0	0	0	0	0	0	0	0	0	0	0	0	0	0	0	0	0	0	0	0	0	0	0	0	0	0	0	0	0	0	0	0	0	0	0	0	0	0	0	0	0	0
CMS-4539	3-Nitrobenzenamine	HESS		0	0	0	0	0	0	0	0	0	0	0	0	0	0	0	0	0	1	0	1	0	0	0	0	0	1	0	0	0	0	0	0	1	0	0	0	0	0	0	0	0	0	0	0	1	0
CMS-4619	4-Ethoxybenzenamine	HESS		0	0	0	0	0	0	0	0	0	0	0	0	0	0	0	0	0	1	0	1	0	0	0	0	0	1	0	0	0	0	0	0	1	0	0	0	0	0	0	0	0	0	0	0	1	0
CMS-4905	2-Amino-5-chloro-4-methyl-benzenesulfonic acid	HESS		0	0	0	0	0	0	0	0	0	0	0	0	0	0	0	0	0	1	0	1	0	0	0	0	0	1	0	0	0	0	0	0	1	0	0	0	0	0	0	0	0	0	0	0	1	0
CMS-2286	p-tert-Octylphenol	HESS		0	0	0	0	0	1	0	0	0	0	1	0	0	0	1	1	0	0	0	0	0	0	0	0	0	0	0	0	0	0	0	0	0	0	0	0	0	0	0	0	0	0	0	0	0	0
CMS-3512	N,N'-Dicyclohexylcarbodiimide	HESS		0	0	0	0	0	0	0	0	0	0	0	0	0	0	0	0	0	0	0	0	0	0	0	0	0	0	0	0	0	0	0	0	0	0	0	0	0	0	0	0	0	0	0	0	0	0
CMS-5209	n-Hexadecane	HESS		0	0	0	0	0	0	0	0	0	0	0	0	0	0	0	0	0	0	0	0	0	0	0	0	0	0	0	0	0	0	0	0	0	0	0	0	0	0	0	0	0	0	0	0	0	0
CMS-5260	n-Pentadecane	HESS		0	0	0	0	0	0	0	0	0	0	0	0	0	0	0	0	0	0	0	0	0	0	0	0	0	0	0	0	0	0	0	0	0	0	0	0	0	0	0	0	0	0	0	0	0	0
CMS-53024	2,2,4,4,6,8,8-Heptamethylnonane	HESS		0	0	0	0	0	0	0	0	0	0	0	0	0	0	0	0	0	0	0	0	0	0	0	0	0	0	0	0	0	0	0	0	0	0	0	0	0	0	0	0	0	0	0	0	0	0
CMS-5519	Monosodium 4-amino-5-hydroxy-2,7-naphthalenedisulfonate	HESS		0	0	0	0	0	1	0	0	0	0	1	0	0	0	1	1	0	1	0	1	0	0	0	0	0	1	0	0	0	0	0	0	1	0	0	0	0	0	0	0	0	0	0	0	1	0
CMS-936	1-Naphthylacetic acid	HESS		0	0	0	0	0	0	0	0	0	0	0	0	0	0	0	0	0	0	0	0	0	0	0	0	0	0	0	0	0	0	0	0	0	0	0	0	0	0	0	0	0	0	0	0	0	0
CMS-2275	4-(1-Methylpropyl)phenol	HESS		0	0	0	0	0	1	0	0	0	0	1	0	0	0	1	1	0	0	0	0	0	0	0	0	0	0	0	0	0	0	0	0	0	0	0	0	0	0	0	0	0	0	0	0	0	0
CMS-3606	1,4-Dibromobenzene	HESS		0	0	0	0	0	0	0	0	0	0	0	0	0	0	0	0	0	0	0	0	0	0	0	0	0	0	0	0	0	0	0	0	0	0	0	0	0	0	0	0	0	0	0	0	0	0
CMS-3841	3-Aminobenzenesulfonic acid	HESS		0	0	0	0	0	0	0	0	0	0	0	0	0	0	0	0	0	1	0	1	0	0	0	0	0	1	0	0	0	0	0	0	1	0	0	0	0	0	0	0	0	0	0	0	1	0
CMS-54371	2,3-Dibromosuccinic acid	HESS		0	0	0	0	0	0	0	0	0	0	0	0	0	0	0	0	0	0	0	0	0	0	0	0	0	0	0	0	0	0	0	0	0	0	0	0	0	0	0	0	0	0	0	0	0	0
CMS-88196	Triisobutylene	HESS		0	0	0	0	0	0	0	0	0	0	0	0	0	0	0	0	0	0	0	0	0	0	0	0	0	0	0	0	0	0	0	0	0	0	0	0	0	0	0	0	0	0	0	0	0	0
CMS-4416	2-Mercaptobenzimidazole	HESS		0	0	0	0	0	0	0	0	0	0	0	0	0	0	0	0	0	0	0	0	0	0	0	0	0	0	0	0	0	0	0	0	0	0	0	0	0	0	0	0	0	0	0	0	0	0
CMS-57012	Terephthalonitrile	HESS		0	0	0	0	0	0	0	0	0	0	0	0	0	0	0	0	0	0	0	0	0	0	0	0	0	0	0	0	0	0	0	0	0	0	0	0	0	0	0	0	0	0	0	0	0	0
CMS-6382	1,3-Bis(aminomethyl)benzene	HESS		0	0	0	0	0	0	0	0	0	0	0	0	0	0	0	0	0	0	0	0	0	0	0	0	0	0	0	0	1	0	0	1	1	0	0	0	0	0	0	0	0	0	0	0	1	0
CMS-4900	7-Amino-4-hydroxy-2-naphthalenesulfonic acid	HESS		0	0	0	0	0	1	0	0	0	0	1	0	0	0	1	1	0	1	0	1	0	0	0	0	0	1	0	0	0	0	0	0	1	0	0	0	0	0	0	0	0	0	0	0	1	0
CMS-4596	Chloropentabromocyclohexane	HESS		0	0	0	0	0	0	0	0	0	0	0	0	0	0	0	0	0	0	0	0	0	0	0	0	0	0	0	0	0	0	0	0	0	0	0	0	0	0	0	0	0	0	0	0	0	0
CMS-4903	2-Amino-5-methylbenzenesulfonic acid	HESS		0	0	0	0	0	0	0	0	0	0	0	0	0	0	0	0	0	1	0	1	0	0	0	0	0	1	0	0	0	0	0	0	1	0	0	0	0	0	0	0	0	0	0	0	1	0
CMS-1421	1,2,4-Trimethylbenzene	HESS		0	0	0	0	0	0	0	0	0	0	0	0	0	0	0	0	0	0	0	0	0	0	0	0	0	0	0	0	0	0	0	0	0	0	0	0	0	0	0	0	0	0	0	0	0	0
CMS-1360	4,4'-Thiobis(6-tert-butyl-m-cresol)	HESS		0	0	0	0	0	1	0	0	0	0	1	0	0	0	1	1	0	0	0	0	0	0	0	0	0	0	0	0	0	0	0	0	0	0	0	0	0	0	0	0	0	0	0	0	0	0
CMS-4352	N-(Aminoethyl)ethanolamine	HESS		1	0	0	0	0	0	0	0	0	0	1	1	0	0	1	0	0	0	0	0	0	0	0	0	0	0	0	0	1	1	0	1	1	1	1	0	0	0	0	0	1	0	0	0	1	0
CMS-889	2,2'-Methylenebis(6-tert-butyl-p-cresol)	HESS		0	0	0	0	0	1	0	0	0	0	1	0	0	0	1	1	0	0	0	0	0	0	0	0	0	0	0	0	0	0	0	0	0	0	0	0	0	0	0	0	0	0	0	0	0	0
CMS-5117	Tetrahydrothiophene-1,1-dioxide	HESS		0	0	0	0	0	0	0	0	0	0	0	0	0	0	0	0	0	0	0	0	0	0	0	0	0	0	0	0	0	0	0	0	0	0	0	0	0	0	0	0	0	0	0	0	0	0
CMS-19329	1,2,3-Trimethylbenzene	HESS		0	0	0	0	0	0	0	0	0	0	0	0	0	0	0	0	0	0	0	0	0	0	0	0	0	0	0	0	0	0	0	0	0	0	0	0	0	0	0	0	0	0	0	0	0	0
CMS-14597	tert-Butyl methacrylate	HESS		0	0	0	0	0	0	0	0	0	0	0	0	0	0	0	0	0	0	0	0	0	0	0	0	0	0	0	0	0	0	0	0	0	0	0	0	0	0	0	0	0	0	0	0	0	0
CMS-5250	1,3-Dicyanobenzene	HESS		0	0	0	0	0	0	0	0	0	0	0	0	0	0	0	0	0	0	0	0	0	0	0	0	0	0	0	0	0	0	0	0	0	0	0	0	0	0	0	0	0	0	0	0	0	0
CMS-2394	4-Chloro-o-cresol	HESS		0	0	0	0	0	1	0	0	0	0	1	0	0	0	1	1	0	0	0	0	0	0	0	0	0	0	0	0	0	0	0	0	0	0	0	0	0	0	0	0	0	0	0	0	0	0
CMS-5396	2-Hydroxy-4-(octyloxy)benzophenone	HESS		0	0	0	0	0	1	0	0	0	0	1	0	0	0	1	1	0	0	0	0	0	0	0	0	0	0	0	0	0	0	0	0	0	0	0	0	0	0	0	0	0	0	0	0	0	0
CMS-48594	1-Methoxynaphthalene	HESS		0	0	0	0	0	0	0	0	0	0	0	0	0	0	0	0	0	0	0	0	0	0	0	0	0	0	0	0	0	0	0	0	0	0	0	0	0	0	0	0	0	0	0	0	0	0
CMS-4809	1,2,4-Benzenetricarboxylic acid tris(2-ethylhexyl) ester	HESS		0	0	0	0	0	0	0	0	0	0	0	0	0	0	0	0	0	0	0	0	0	0	0	0	0	0	0	0	0	0	0	0	0	0	0	0	0	0	0	0	0	0	0	0	0	0
CMS-5951	Diheptyl phthalate	HESS		0	0	0	0	0	0	0	0	0	0	0	0	0	0	0	0	0	0	0	0	0	0	0	0	0	0	0	0	0	0	0	0	0	0	0	0	0	0	0	0	0	0	0	0	0	0
CMS-1836	Nonylphenol	HESS		0	0	0	0	0	1	0	0	0	0	1	0	0	0	1	1	0	0	0	0	0	0	0	0	0	0	0	0	0	0	0	0	0	0	0	0	0	0	0	0	0	0	0	0	0	0
CMS-1772	Acenaphthene	HESS		0	0	0	0	0	0	0	0	0	0	0	0	0	0	0	0	0	0	0	0	0	0	0	0	0	0	0	0	0	0	0	0	0	0	0	0	0	0	0	0	0	0	0	0	0	0
CMS-4828	2,3-Dimethylaniline	HESS		0	0	0	0	0	0	0	0	0	0	0	0	0	0	0	0	0	1	0	1	0	0	0	0	0	1	0	0	0	0	0	0	1	0	0	0	0	0	0	0	0	0	0	0	1	0
CMS-366	N-Cyclohexyl-2-benzothiazolesulfenamide	HESS		0	0	0	0	0	0	0	0	0	0	0	0	0	0	0	0	0	0	0	0	0	0	0	0	0	0	0	0	0	0	0	0	0	0	0	0	0	0	0	0	0	0	0	0	0	0
CMS-7808	4-Nitro-o-anisidine	HESS		0	0	0	0	0	0	0	0	0	0	0	0	0	0	0	0	0	1	0	1	0	0	0	0	0	1	0	0	0	0	0	0	1	0	0	0	0	0	0	0	0	0	0	0	1	0
CMS-4950	3-Cyanopyridine	HESS		0	0	0	0	0	0	0	0	0	0	0	0	0	0	0	0	0	0	0	0	0	0	0	0	0	0	0	0	0	0	0	0	0	0	0	0	0	0	0	0	0	0	0	0	0	0
CMS-4951	2-Vinylpyridine	HESS		0	0	0	0	0	0	0	0	0	0	0	0	0	0	0	0	0	0	0	0	0	0	0	0	0	0	0	0	0	0	0	0	0	0	0	0	0	0	0	0	0	0	0	0	0	0
CMS-1833	N,N-Dimethylbenzylamine	HESS		0	0	0	0	0	0	0	0	0	0	0	0	0	0	0	0	0	0	0	0	0	0	0	0	0	0	0	0	1	0	0	0	0	0	0	1	1	0	0	0	0	0	0	0	1	0
CMS-4833	3,5-Xylidine	HESS		0	0	0	0	0	0	0	0	0	0	0	0	0	0	0	0	0	1	0	1	0	0	0	0	0	1	0	0	0	0	0	0	1	0	0	0	0	0	0	0	0	0	0	0	1	0
CMS-3868	4-Aminophenol	HESS		0	0	0	0	0	1	0	0	0	0	1	0	0	0	1	1	0	1	0	1	0	0	0	0	0	1	0	0	0	0	0	0	1	0	0	0	0	0	0	0	0	0	0	0	1	0
CMS-5464	3-Phenoxytoluene	HESS		0	0	0	0	0	0	0	0	0	0	0	0	0	0	0	0	0	0	0	0	0	0	0	0	0	0	0	0	0	0	0	0	0	0	0	0	0	0	0	0	0	0	0	0	0	0
CMS-4125	Dicyclohexylamine	HESS		0	0	0	0	0	0	0	0	0	0	0	0	0	0	0	0	0	0	0	0	0	0	0	0	0	0	0	1	0	0	0	0	0	1	1	0	0	0	0	0	0	0	0	0	1	0
CMS-5125	Sodium 3-nitrobenzenesulfonate	HESS		0	0	0	0	0	0	0	0	0	0	0	0	0	0	0	0	0	0	0	0	0	0	0	0	0	0	0	0	0	0	0	0	0	0	0	0	0	0	0	0	0	0	0	0	0	0
CMS-18849	Sodium 4-amino-1-naphthalenesulfonate	HESS		0	0	0	0	0	0	0	0	0	0	0	0	0	0	0	0	0	1	0	1	0	0	0	0	0	1	0	0	0	0	0	0	1	0	0	0	0	0	0	0	0	0	0	0	1	0
CMS-10576	Sodium 2-naphthol-3,6-disulfonate	HESS		0	0	0	0	0	1	0	0	0	0	1	0	0	0	1	1	0	0	0	0	0	0	0	0	0	0	0	0	0	0	0	0	0	0	0	0	0	0	0	0	0	0	0	0	0	0
CMS-30201	Potassium 7-hydroxy-1,3-naphthalenedisulfonate	HESS		0	0	0	0	0	1	0	0	0	0	1	0	0	0	1	1	0	0	0	0	0	0	0	0	0	0	0	0	0	0	0	0	0	0	0	0	0	0	0	0	0	0	0	0	0	0
CMS-4299	5-Ethylidene-2-norbornene	HESS		0	0	0	0	0	0	0	0	0	0	0	0	0	0	0	0	0	0	0	0	0	0	0	0	0	0	0	0	0	0	0	0	0	0	0	0	0	0	0	0	0	0	0	0	0	0
CMS-5694	Diisopropylbenzene	HESS		0	0	0	0	0	0	0	0	0	0	0	0	0	0	0	0	0	0	0	0	0	0	0	0	0	0	0	0	0	0	0	0	0	0	0	0	0	0	0	0	0	0	0	0	0	0
CMS-6346	Methacrylamide	HESS		0	0	0	0	0	0	0	0	0	0	0	0	0	0	0	0	0	0	0	0	0	0	0	0	0	0	0	0	0	0	0	0	0	0	0	0	0	0	0	0	0	0	0	0	0	0
CMS-2324	4,4'-Sulfonyldiphenol	HESS		0	0	0	0	0	1	0	0	0	0	1	0	0	0	1	1	0	0	0	0	0	0	0	0	0	0	0	0	0	0	0	0	0	0	0	0	0	0	0	0	0	0	0	0	0	0
CMS-4180	N-(1,3-Dimethylbutyl)-N’-phenyl-p-phenylenediamine	HESS		0	0	0	0	0	0	0	0	0	0	0	0	0	0	0	0	0	1	0	0	1	1	0	0	0	1	0	0	1	0	0	0	0	1	1	0	0	0	0	0	0	0	0	0	1	0
CMS-2135	2,3,6-Trimethylphenol	HESS		0	0	0	0	0	1	0	0	0	0	1	0	0	0	1	1	0	0	0	0	0	0	0	0	0	0	0	0	0	0	0	0	0	0	0	0	0	0	0	0	0	0	0	0	0	0
CMS-72967	4-Ethyl-1,1'-biphenyl	HESS		0	0	0	0	0	0	0	0	0	0	0	0	0	0	0	0	0	0	0	0	0	0	0	0	0	0	0	0	0	0	0	0	0	0	0	0	0	0	0	0	0	0	0	0	0	0
CMS-9171	Bis(1-methylethyl)naphthalene	HESS		0	0	0	0	0	0	0	0	0	0	0	0	0	0	0	0	0	0	0	0	0	0	0	0	0	0	0	0	0	0	0	0	0	0	0	0	0	0	0	0	0	0	0	0	0	0
CMS-535	2,4-Dinitrophenol	HESS		0	0	0	0	0	1	0	0	0	0	1	0	0	0	1	1	0	0	0	0	0	0	0	0	0	0	0	0	0	0	0	0	0	0	0	0	0	0	0	0	0	0	0	0	0	0
CMS-6069	N,N,N-Trimethylmethanaminium hydroxide	HESS		0	0	0	0	0	0	0	0	0	0	0	0	0	0	0	0	0	0	0	0	0	0	0	0	0	0	0	0	0	0	0	0	0	0	0	0	0	0	0	0	0	0	0	0	0	0
CMS-4711	4,4’-Isopropylidenebis(2,6-dibromophenol)	HESS		0	0	0	0	0	1	0	0	0	0	1	0	0	0	1	1	0	0	0	0	0	0	0	0	0	0	0	0	0	0	0	0	0	0	0	0	0	0	0	0	0	0	0	0	0	0
CMS-4124	Dicumyl peroxide	HESS		0	0	0	0	0	0	0	0	0	0	0	0	0	0	0	0	0	0	0	0	0	0	0	0	0	0	0	0	0	0	0	0	0	0	0	0	0	0	0	0	0	0	0	0	0	0
CMS-11023	2-Ethylanthraquinone	HESS		0	0	0	0	0	0	0	0	0	0	0	0	0	0	0	0	0	0	0	0	0	0	0	0	0	0	0	0	0	0	0	0	0	0	0	0	0	0	0	0	0	0	0	0	0	0
CMS-4902	2-tert-Butylphenol	HESS		0	0	0	0	0	1	0	0	0	0	1	0	0	0	1	1	0	0	0	0	0	0	0	0	0	0	0	0	0	0	0	0	0	0	0	0	0	0	0	0	0	0	0	0	0	0
CMS-4636	2,4,6-Trinitrophenol	HESS		0	0	0	0	0	1	0	0	0	0	1	0	0	0	1	1	0	0	0	0	0	0	0	0	0	0	0	0	0	0	0	0	0	0	0	0	0	0	0	0	0	0	0	0	0	0
CMS-1565	2-Chlorophenol	HESS		0	0	0	0	0	1	0	0	0	0	1	0	0	0	1	1	0	0	0	0	0	0	0	0	0	0	0	0	0	0	0	0	0	0	0	0	0	0	0	0	0	0	0	0	0	0
CMS-4926	2,4-Di-tert-butylphenol	HESS		0	0	0	0	0	1	0	0	0	0	1	0	0	0	1	1	0	0	0	0	0	0	0	0	0	0	0	0	0	0	0	0	0	0	0	0	0	0	0	0	0	0	0	0	0	0
CMS-1850	4-Chlorophenol	HESS		0	0	0	0	0	1	0	0	0	0	1	0	0	0	1	1	0	0	0	0	0	0	0	0	0	0	0	0	0	0	0	0	0	0	0	0	0	0	0	0	0	0	0	0	0	0
CMS-29456	1-Bromo-3-chloropropane	HESS		0	0	0	0	0	0	0	0	0	0	0	0	0	0	0	0	0	0	0	0	0	0	0	0	0	0	0	0	0	0	0	0	0	0	0	0	0	0	0	0	0	0	0	0	0	0
CMS-5018	N,N'-1,2-Ethanediylbis-octadecanamide	HESS		0	0	0	0	0	0	0	0	0	0	0	0	0	0	0	0	0	0	0	0	0	0	0	0	0	0	0	0	0	0	0	0	0	0	0	0	0	0	0	0	1	0	0	0	1	0
CMS-1937	4-Ethylphenol	HESS		0	0	0	0	0	1	0	0	0	0	1	0	0	0	1	1	0	0	0	0	0	0	0	0	0	0	0	0	0	0	0	0	0	0	0	0	0	0	0	0	0	0	0	0	0	0
CMS-2418	p-(α,α-Dimethylbenzyl)phenol	HESS		0	0	0	0	0	1	0	0	0	0	1	0	0	0	1	1	0	0	0	0	0	0	0	0	0	0	0	0	0	0	0	0	0	0	0	0	0	0	0	0	0	0	0	0	0	0
CMS-2371	m-Ethylphenol	HESS		0	0	0	0	0	1	0	0	0	0	1	0	0	0	1	1	0	0	0	0	0	0	0	0	0	0	0	0	0	0	0	0	0	0	0	0	0	0	0	0	0	0	0	0	0	0
CMS-5593	Sodium p-toluenesulfonate	HESS		0	0	0	0	0	0	0	0	0	0	0	0	0	0	0	0	0	0	0	0	0	0	0	0	0	0	0	0	0	0	0	0	0	0	0	0	0	0	0	0	0	0	0	0	0	0
CMS-5306	p-Nitrophenol sodium salt	HESS		0	0	0	0	0	0	0	0	0	0	0	0	0	0	0	0	0	0	0	0	0	0	0	0	0	0	0	0	0	0	0	0	0	0	0	0	0	0	0	0	0	0	0	0	0	0
CMS-63226	Methylenediphenol	HESS		0	0	0	0	0	1	0	0	0	0	1	0	0	0	1	1	0	0	0	0	0	0	0	0	0	0	0	0	0	0	0	0	0	0	0	0	0	0	0	0	0	0	0	0	0	0
CMS-5506	(Methacryloyloxyethyl)trimethylammonium chloride	HESS		0	0	0	0	0	0	0	0	0	0	0	0	0	0	0	0	0	0	0	0	0	0	0	0	0	0	0	0	0	0	0	0	0	0	0	0	0	0	0	0	0	0	0	0	0	0
CMS-57687	Pigment orange 16	HESS		0	0	0	0	0	0	0	0	0	0	0	0	0	0	0	0	0	0	0	0	0	0	0	0	0	0	0	0	0	0	0	0	0	0	0	0	0	0	0	0	0	0	0	0	0	0
CMS-171	1,1-Bis(tert-butyldioxy)-3,3,5-trimethylcyclohexane	HESS		0	0	0	0	0	0	0	0	0	0	0	0	0	0	0	0	0	0	0	0	0	0	0	0	0	0	0	0	0	0	0	0	0	0	0	0	0	0	0	0	0	0	0	0	0	0
CMS-1380	Tolylene diisocyanate	HESS		0	0	0	0	0	0	0	0	0	0	0	0	0	0	0	0	0	1	0	0	0	0	0	0	0	1	0	0	0	0	0	0	0	0	0	0	0	0	0	0	0	0	0	0	0	0
CMS-59837	Trityl chloride	HESS		0	0	0	0	0	0	0	0	0	0	0	0	0	0	0	0	0	0	0	0	0	0	0	0	0	0	0	0	0	0	0	0	0	0	0	0	0	0	0	0	0	0	0	0	0	0
CMS-3975	p-tert-Butyltoluene	HESS		0	0	0	0	0	0	0	0	0	0	0	0	0	0	0	0	0	0	0	0	0	0	0	0	0	0	0	0	0	0	0	0	0	0	0	0	0	0	0	0	0	0	0	0	0	0
CMS-29453	1,3,5-Trihydroxybenzene	HESS		0	0	0	0	0	1	0	0	0	0	1	0	0	0	1	1	0	0	0	0	0	0	0	0	0	0	0	0	0	0	0	0	0	0	0	0	0	0	0	0	0	0	0	0	0	0
CMS-72965	Disperse Yellow 42	HESS		0	0	0	0	0	0	0	0	0	0	0	0	0	0	0	0	0	1	0	0	1	0	0	0	0	1	0	0	0	0	0	0	0	0	1	0	0	0	0	0	0	0	0	0	1	0
CMS-56644	1-Naphthol-4-sulfonic acid sodium salt	HESS		0	0	0	0	0	1	0	0	0	0	1	0	0	0	1	1	0	0	0	0	0	0	0	0	0	0	0	0	0	0	0	0	0	0	0	0	0	0	0	0	0	0	0	0	0	0
CMS-4713	Tetrabromoethane	HESS		0	0	0	0	0	0	0	0	0	0	0	0	0	0	0	0	0	0	0	0	0	0	0	0	0	0	0	0	0	0	0	0	0	0	0	0	0	0	0	0	0	0	0	0	0	0
CMS-4390	N-Phenyl-N'-isopropyl-p-phenylenediamine	HESS		0	0	0	0	0	0	0	0	0	0	0	0	0	0	0	0	0	1	0	0	1	1	0	0	0	1	0	0	1	0	0	0	0	1	1	0	0	0	0	0	0	0	0	0	1	0
CMS-11753	2-(1-Methylethoxy)ethanol	HESS		1	0	0	0	0	0	0	0	0	0	1	1	0	0	1	0	0	0	0	0	0	0	0	0	0	0	0	0	0	0	0	0	0	0	0	0	0	0	0	0	0	0	0	0	0	0
CMS-1872	1,3-Dibromopropane	HESS		0	0	0	0	0	0	0	0	0	0	0	0	0	0	0	0	0	0	0	0	0	0	0	0	0	0	0	0	0	0	0	0	0	0	0	0	0	0	0	0	0	0	0	0	0	0
CMS-73912	2-(2'-Hydroxy-3',5'-di-tert-butylphenyl)benzotriazole	HESS		0	0	0	0	0	1	0	0	0	0	1	0	0	0	1	1	0	0	0	0	0	0	0	0	0	0	0	0	0	0	0	0	0	0	0	0	0	0	0	0	0	0	0	0	0	0
CMS-88646	4-(1-Methylethenyl)phenol	HESS		0	0	0	0	0	1	0	0	0	0	1	0	0	0	1	1	0	0	0	0	0	0	0	0	0	0	0	0	0	0	0	0	0	0	0	0	0	0	0	0	0	0	0	0	0	0
CMS-88641	Disperse Red 206	HESS		0	0	0	0	0	0	0	0	0	0	0	0	0	0	0	0	0	1	0	0	0	0	1	1	0	1	0	0	1	0	0	0	0	0	0	1	1	0	0	0	0	0	0	0	1	0
CMS-10425	3-Methoxy-3-methyl-1-butanol	HESS		1	0	0	0	0	0	0	0	0	0	1	1	0	0	1	0	0	0	0	0	0	0	0	0	0	0	0	0	0	0	0	0	0	0	0	0	0	0	0	0	0	0	0	0	0	0
CMS-4889	4,4'-Oxybis(benzenesulfonylhydrazide)	HESS		0	0	0	0	0	0	0	0	0	0	0	0	0	0	0	0	0	0	0	0	0	0	0	0	0	0	0	0	0	0	0	0	0	0	0	0	0	0	0	0	0	0	0	0	0	0
CMS-4923	2-(4-Morpholinyldithio)benzothiazole	HESS		0	0	0	0	0	0	0	0	0	0	0	0	0	0	0	0	0	0	0	0	0	0	0	0	0	0	0	0	0	0	0	0	0	0	0	0	0	0	0	0	0	0	0	0	0	0
CMS-4928	Guanidine, N,N'-bis(2-methylphenyl)-	HESS		0	0	0	0	0	0	0	0	0	0	0	0	0	0	0	0	0	0	0	0	0	0	0	0	0	0	0	0	0	0	0	0	0	0	0	0	0	0	0	0	0	0	0	0	0	0
CMS-6076	Tetrahydrofurfuryl alcohol	HESS		1	0	0	0	0	0	0	0	0	0	1	1	0	0	1	0	0	0	0	0	0	0	0	0	0	0	0	0	0	0	0	0	0	0	0	0	0	0	0	0	0	0	0	0	0	0
CMS-1641	4-Methylbenzoic acid	HESS		0	0	0	0	0	0	0	0	0	0	0	0	0	0	0	0	0	0	0	0	0	0	0	0	0	0	0	0	0	0	0	0	0	0	0	0	0	0	0	0	0	0	0	0	0	0
CMS-4306	4-Ethylmorpholine	HESS		0	0	0	0	0	0	0	0	0	0	0	0	0	0	0	0	0	0	0	0	0	0	0	0	0	0	0	1	1	0	0	0	0	0	0	1	1	0	0	0	0	0	0	0	1	0
CMS-10268	3,3'-Thiobispropionic acid	HESS		0	0	0	0	0	0	0	0	0	0	0	0	0	0	0	0	0	0	0	0	0	0	0	0	0	0	0	0	0	0	0	0	0	0	0	0	0	0	0	0	0	0	0	0	0	0
CMS-11304	1,2-Bis(2-chloroethoxy)ethane	HESS		0	0	0	0	0	0	0	0	0	0	0	0	0	0	0	0	0	0	0	0	0	0	0	0	0	0	0	0	0	0	0	0	0	0	0	0	0	0	0	0	0	0	0	0	0	0
CMS-4761	1,3,5-Tris(2-propenyl)isocyanuric acid	HESS		0	0	0	0	0	0	0	0	0	0	0	0	0	0	0	0	0	0	0	0	0	0	0	0	0	0	0	0	0	0	0	0	0	0	0	0	0	0	0	0	0	0	0	0	0	0
CMS-5767	1,3,5-Tris(3,5-di-tert-butyl-4-hydroxybenzyl)isocyanuric acid	HESS		0	0	0	0	0	1	0	0	0	0	1	0	0	0	1	1	0	0	0	0	0	0	0	0	0	0	0	0	0	0	0	0	0	0	0	0	0	0	0	0	0	0	0	0	0	0
CMS-4087	2-(Di-n-butylamino)ethanol	HESS		1	0	0	0	0	0	0	0	0	0	1	1	0	0	1	0	0	0	0	0	0	0	0	0	0	0	0	0	1	1	0	0	0	0	0	1	1	0	0	0	0	0	0	0	1	0
CMS-2345	4,4'-Methylenediphenol	HESS		0	0	0	0	0	1	0	0	0	0	1	0	0	0	1	1	0	0	0	0	0	0	0	0	0	0	0	0	0	0	0	0	0	0	0	0	0	0	0	0	0	0	0	0	0	0
CMS-614	2-Imidazolidinethione	HESS		0	0	0	0	0	0	0	0	0	0	0	0	0	0	0	0	0	0	0	0	0	0	0	0	0	0	0	0	0	0	0	0	0	0	0	0	0	0	0	0	0	0	0	0	0	0
CMS-4878	Acetyl tributyl citrate	HESS		0	0	0	0	0	0	0	0	0	0	0	0	0	0	0	0	0	0	0	0	0	0	0	0	0	0	0	0	0	0	0	0	0	0	0	0	0	0	0	0	0	0	0	0	0	0
CMS-4925	1,3-Dioxolan-2-one	HESS		0	0	0	0	0	0	0	0	0	0	0	0	0	0	0	0	0	0	0	0	0	0	0	0	0	0	0	0	0	0	0	0	0	0	0	0	0	0	0	0	0	0	0	0	0	0
CMS-1513	Benzonitrile	HESS		0	0	0	0	0	0	0	0	0	0	0	0	0	0	0	0	0	0	0	0	0	0	0	0	0	0	0	0	0	0	0	0	0	0	0	0	0	0	0	0	0	0	0	0	0	0
CMS-6590	beta-Alanine	HESS		0	0	0	0	0	0	0	0	0	0	0	0	0	0	0	0	0	0	0	0	0	0	0	0	0	0	0	0	1	0	0	1	1	0	0	0	0	0	0	0	0	0	0	0	1	0
CMS-15644	Methylcyclohexane	HESS		0	0	0	0	0	0	0	0	0	0	0	0	0	0	0	0	0	0	0	0	0	0	0	0	0	0	0	0	0	0	0	0	0	0	0	0	0	0	0	0	0	0	0	0	0	0
CMS-270	2,3,5,6-Tetrachloro-p-benzoquinone	HESS		0	0	0	0	0	0	0	0	0	0	0	0	0	0	0	0	0	0	0	0	0	0	0	0	0	0	0	0	0	0	0	0	0	0	0	0	0	0	0	0	0	0	0	0	0	0
CMS-5092	p-(Acetylamino)benzenesulfonyl chloride	HESS		0	0	0	0	0	0	0	0	0	0	0	0	0	0	0	0	0	0	0	0	0	0	0	0	0	0	0	0	0	0	0	0	0	0	0	0	0	0	0	0	0	0	0	0	0	0
CMS-14776	Bis(2-ethylhexyl) fumarate	HESS		0	0	0	0	0	0	0	0	0	0	0	0	0	0	0	0	0	0	0	0	0	0	0	0	0	0	0	0	0	0	0	0	0	0	0	0	0	0	0	0	0	0	0	0	0	0
CMS-5143	Adipic acid, bis(2-(2-butoxyethoxy)ethyl) ester	HESS		0	0	0	0	0	0	0	0	0	0	0	0	0	0	0	0	0	0	0	0	0	0	0	0	0	0	0	0	0	0	0	0	0	0	0	0	0	0	0	0	0	0	0	0	0	0
CMS-14010	Hydantoin	HESS		0	0	0	0	0	0	0	0	0	0	0	0	0	0	0	0	0	0	0	0	0	0	0	0	0	0	0	0	0	0	0	0	0	0	0	0	0	0	0	0	0	0	0	0	0	0
CMS-10472	3-Acetotetrahydrofuranone-2	HESS		0	0	0	0	0	0	0	0	0	0	0	0	0	0	0	0	0	0	0	0	0	0	0	0	0	0	0	0	0	0	0	0	0	0	0	0	0	0	0	0	0	0	0	0	0	0
CMS-4042	3,3-Bis(p-dimethylaminophenyl)-6-dimethylaminophthalide	HESS		0	0	0	0	0	0	0	0	0	0	0	0	0	0	0	0	0	1	0	0	0	0	1	1	0	1	0	1	1	0	0	0	0	0	0	1	1	0	0	0	0	0	0	0	1	0
CMS-4672	Reactive blue 19	HESS		0	0	0	0	0	0	0	0	0	0	0	0	0	0	0	0	0	1	0	1	1	0	0	0	0	1	0	0	0	0	0	0	1	0	1	0	0	0	0	0	0	0	0	0	1	0
CMS-5469	N,N-Diethylhydroxylamine	HESS		0	0	0	0	0	0	0	0	0	0	0	0	0	0	0	0	0	0	0	0	0	0	0	0	0	0	0	0	0	0	0	0	0	0	0	0	0	0	0	1	0	0	0	0	1	0
CMS-31186	3-Methoxy-n-butylacetate	HESS		0	0	0	0	0	0	0	0	0	0	0	0	0	0	0	0	0	0	0	0	0	0	0	0	0	0	0	0	0	0	0	0	0	0	0	0	0	0	0	0	0	0	0	0	0	0
CMS-5520	Pigment Yellow 14	HESS		0	0	0	0	0	0	0	0	0	0	0	0	0	0	0	0	0	0	0	0	0	0	0	0	0	0	0	0	0	0	0	0	0	0	0	0	0	0	0	0	0	0	0	0	0	0
CMS-7045	1,4-Bis(bromoacetate)-2-buten	HESS		0	0	0	0	0	0	0	0	0	0	0	0	0	0	0	0	0	0	0	0	0	0	0	0	0	0	0	0	0	0	0	0	0	0	0	0	0	0	0	0	0	0	0	0	0	0
CMS-65535	1-Phenyl-1-xylylethane	HESS		0	0	0	0	0	0	0	0	0	0	0	0	0	0	0	0	0	0	0	0	0	0	0	0	0	0	0	0	0	0	0	0	0	0	0	0	0	0	0	0	0	0	0	0	0	0
CMS-5044	Dodecyldimethylamine	HESS		0	0	0	0	0	0	0	0	0	0	0	0	0	0	0	0	0	0	0	0	0	0	0	0	0	0	0	0	1	0	0	0	0	0	0	1	1	0	0	0	0	0	0	0	1	0
CMS-9529	1-O-octyl-beta-D-glucopyranoside	HESS		1	0	0	0	0	0	0	0	1	1	1	1	1	0	1	0	0	0	0	0	0	0	0	0	0	0	0	0	0	0	0	0	0	0	0	0	0	0	0	0	0	0	0	0	0	0
CMS-4829	2,4-Dimethylaniline	HESS		0	0	0	0	0	0	0	0	0	0	0	0	0	0	0	0	0	1	0	1	0	0	0	0	0	1	0	0	0	0	0	0	1	0	0	0	0	0	0	0	0	0	0	0	1	0
CMS-33010	Dibenzyltoluene	HESS		0	0	0	0	0	0	0	0	0	0	0	0	0	0	0	0	0	0	0	0	0	0	0	0	0	0	0	0	0	0	0	0	0	0	0	0	0	0	0	0	0	0	0	0	0	0
CMS-88642	Diethylbiphenyl	HESS		0	0	0	0	0	0	0	0	0	0	0	0	0	0	0	0	0	0	0	0	0	0	0	0	0	0	0	0	0	0	0	0	0	0	0	0	0	0	0	0	0	0	0	0	0	0
CMS-6068	4-Methylbenzenesulfonamide	HESS		0	0	0	0	0	0	0	0	0	0	0	0	0	0	0	0	0	0	0	0	0	0	0	0	0	0	0	0	0	0	0	0	0	0	0	0	0	0	0	0	0	0	0	0	0	0
CMS-4794	N,N-Dimethylmethanamine	HESS		0	0	0	0	0	0	0	0	0	0	0	0	0	0	0	0	0	0	0	0	0	0	0	0	0	0	0	0	1	0	0	0	0	0	0	1	1	0	0	0	0	0	0	0	1	0
CMS-4128	Dicyclopentadiene	HESS		0	0	0	0	0	0	0	0	0	0	0	0	0	0	0	0	0	0	0	0	0	0	0	0	0	0	0	0	0	0	0	0	0	0	0	0	0	0	0	0	0	0	0	0	0	0
CMS-4877	1,1,1-Tris(hydroxymethyl)ethane	HESS		1	0	0	0	0	0	0	0	0	1	1	1	0	0	1	0	0	0	0	0	0	0	0	0	0	0	0	0	0	0	0	0	0	0	0	0	0	0	0	0	0	0	0	0	0	0
CMS-4879	2-Ethyl-2-(hydroxymethyl)-1,3-propanediol	HESS		1	0	0	0	0	0	0	0	0	1	1	1	0	0	1	0	0	0	0	0	0	0	0	0	0	0	0	0	0	0	0	0	0	0	0	0	0	0	0	0	0	0	0	0	0	0
CMS-4881	2,2'-Azobis(2-methylpropionitrile)	HESS		0	0	0	0	0	0	0	0	0	0	0	0	0	0	0	0	0	0	0	0	0	0	0	0	0	0	0	0	0	0	0	0	0	0	0	0	0	0	0	0	0	0	0	0	0	0
CMS-4359	2-Hydroxypropanenitrile	HESS		1	0	0	0	0	0	0	0	0	0	1	0	1	0	1	0	0	0	0	0	0	0	0	0	0	0	0	0	0	0	0	0	0	0	0	0	0	0	0	0	0	0	0	0	0	0
CMS-943	2-Amino-1-naphthalenesulfonic acid	HESS		0	0	0	0	0	0	0	0	0	0	0	0	0	0	0	0	0	1	0	1	0	0	0	0	0	1	0	0	0	0	0	0	1	0	0	0	0	0	0	0	0	0	0	0	1	0
CMS-60493	1-Aminoanthraquinone	HESS		0	0	0	0	0	0	0	0	0	0	0	0	0	0	0	0	0	1	0	1	0	0	0	0	0	1	0	0	0	0	0	0	1	0	0	0	0	0	0	0	0	0	0	0	1	0
CMS-4896	Phthalimide	HESS		0	0	0	0	0	0	0	0	0	0	0	0	0	0	0	0	0	0	0	0	0	0	0	0	0	0	0	0	0	0	0	0	0	0	0	0	0	0	0	0	0	0	0	0	0	0
CMS-4831	2,6-Dimethylaniline	HESS		0	0	0	0	0	0	0	0	0	0	0	0	0	0	0	0	0	1	0	1	0	0	0	0	0	1	0	0	0	0	0	0	1	0	0	0	0	0	0	0	0	0	0	0	1	0
CMS-8732	2-Ethylbutyric acid	HESS		0	0	0	0	0	0	0	0	0	0	0	0	0	0	0	0	0	0	0	0	0	0	0	0	0	0	0	0	0	0	0	0	0	0	0	0	0	0	0	0	0	0	0	0	0	0
CMS-1383	o-Toluenesulfonamide	HESS		0	0	0	0	0	0	0	0	0	0	0	0	0	0	0	0	0	0	0	0	0	0	0	0	0	0	0	0	0	0	0	0	0	0	0	0	0	0	0	0	0	0	0	0	0	0
CMS-4906	6-tert-Butyl-m-cresol	HESS		0	0	0	0	0	1	0	0	0	0	1	0	0	0	1	1	0	0	0	0	0	0	0	0	0	0	0	0	0	0	0	0	0	0	0	0	0	0	0	0	0	0	0	0	0	0
CMS-214	2-sec-Butyl-4,6-dinitrophenol	HESS		0	0	0	0	0	1	0	0	0	0	1	0	0	0	1	1	0	0	0	0	0	0	0	0	0	0	0	0	0	0	0	0	0	0	0	0	0	0	0	0	0	0	0	0	0	0
CMS-61240	1,2,4-Benzenetricarboxylic acid, trioctyl ester	HESS		0	0	0	0	0	0	0	0	0	0	0	0	0	0	0	0	0	0	0	0	0	0	0	0	0	0	0	0	0	0	0	0	0	0	0	0	0	0	0	0	0	0	0	0	0	0
CMS-2274	o-sec-Butylphenol	HESS		0	0	0	0	0	1	0	0	0	0	1	0	0	0	1	1	0	0	0	0	0	0	0	0	0	0	0	0	0	0	0	0	0	0	0	0	0	0	0	0	0	0	0	0	0	0
CMS-7285	Thymol	HESS		0	0	0	0	0	1	0	0	0	0	1	0	0	0	1	1	0	0	0	0	0	0	0	0	0	0	0	0	0	0	0	0	0	0	0	0	0	0	0	0	0	0	0	0	0	0
CMS-1783	2-Hydroxybenzaldehyde	HESS		0	0	0	0	0	1	0	0	0	0	1	0	0	0	1	1	0	0	0	0	0	0	0	0	0	0	0	0	0	0	0	0	0	0	0	0	0	0	0	0	0	0	0	0	0	0
CMS-6348	1,2-Benzenedicarbonitrile	HESS		0	0	0	0	0	0	0	0	0	0	0	0	0	0	0	0	0	0	0	0	0	0	0	0	0	0	0	0	0	0	0	0	0	0	0	0	0	0	0	0	0	0	0	0	0	0
CMS-146	2,4-Diamino-6-phenyl-s-triazine	HESS		0	0	0	0	0	0	0	0	0	0	0	0	0	0	0	0	0	1	0	1	0	0	0	0	0	1	0	0	0	0	0	0	1	0	0	0	0	0	0	0	0	0	0	0	1	0
CMS-6072	4,4'-Biphenyldiol	HESS		0	0	0	0	0	1	0	0	0	0	1	0	0	0	1	1	0	0	0	0	0	0	0	0	0	0	0	0	0	0	0	0	0	0	0	0	0	0	0	0	0	0	0	0	0	0
CMS-4917	o-Acetoacetotoluidide	HESS		0	0	0	0	0	0	0	0	0	0	0	0	0	0	0	0	0	0	0	0	0	0	0	0	0	0	0	0	0	0	0	0	0	0	0	0	0	0	0	0	0	0	0	0	0	0
CMS-4922	N-tert-Butyl-2-benzothiazolesulfenamide	HESS		0	0	0	0	0	0	0	0	0	0	0	0	0	0	0	0	0	0	0	0	0	0	0	0	0	0	0	0	0	0	0	0	0	0	0	0	0	0	0	0	0	0	0	0	0	0
CMS-8243	2,4-Dichlorotoluene	HESS		0	0	0	0	0	0	0	0	0	0	0	0	0	0	0	0	0	0	0	0	0	0	0	0	0	0	0	0	0	0	0	0	0	0	0	0	0	0	0	0	0	0	0	0	0	0
CMS-3969	Butyl methacrylate	HESS		0	0	0	0	0	0	0	0	0	0	0	0	0	0	0	0	0	0	0	0	0	0	0	0	0	0	0	0	0	0	0	0	0	0	0	0	0	0	0	0	0	0	0	0	0	0
CMS-3903	Trifluoromethylbenzene	HESS		0	0	0	0	0	0	0	0	0	0	0	0	0	0	0	0	0	0	0	0	0	0	0	0	0	0	0	0	0	0	0	0	0	0	0	0	0	0	0	0	0	0	0	0	0	0
CMS-229	p-tert-Butylphenol	HESS		0	0	0	0	0	1	0	0	0	0	1	0	0	0	1	1	0	0	0	0	0	0	0	0	0	0	0	0	0	0	0	0	0	0	0	0	0	0	0	0	0	0	0	0	0	0
CMS-4498	1-Methylethenylbenzene	HESS		0	0	0	0	0	0	0	0	0	0	0	0	0	0	0	0	0	0	0	0	0	0	0	0	0	0	0	0	0	0	0	0	0	0	0	0	0	0	0	0	0	0	0	0	0	0
CMS-1640	3-Methyl benzoic acid	HESS		0	0	0	0	0	0	0	0	0	0	0	0	0	0	0	0	0	0	0	0	0	0	0	0	0	0	0	0	0	0	0	0	0	0	0	0	0	0	0	0	0	0	0	0	0	0
CMS-4944	4-Hydroxybenzoic acid	HESS		0	0	0	0	0	1	0	0	0	0	1	0	0	0	1	1	0	0	0	0	0	0	0	0	0	0	0	0	0	0	0	0	0	0	0	0	0	0	0	0	0	0	0	0	0	0
CMS-884	4,4'-Methylenebis(2-chlorobenzenamine)	HESS		0	0	0	0	0	0	0	0	0	0	0	0	0	0	0	0	0	1	0	1	0	0	0	0	0	1	0	0	0	0	0	0	1	0	0	0	0	0	0	0	0	0	0	0	1	0
CMS-4957	Triacetin	HESS		0	0	0	0	0	0	0	0	0	0	0	0	0	0	0	0	0	0	0	0	0	0	0	0	0	0	0	0	0	0	0	0	0	0	0	0	0	0	0	0	0	0	0	0	0	0
CMS-4959	Bis(2-ethylhexyl) azelate	HESS		0	0	0	0	0	0	0	0	0	0	0	0	0	0	0	0	0	0	0	0	0	0	0	0	0	0	0	0	0	0	0	0	0	0	0	0	0	0	0	0	0	0	0	0	0	0
CMS-4965	1,4-Diethylbenzene	HESS		0	0	0	0	0	0	0	0	0	0	0	0	0	0	0	0	0	0	0	0	0	0	0	0	0	0	0	0	0	0	0	0	0	0	0	0	0	0	0	0	0	0	0	0	0	0
CMS-4967	2-(Diethylamino)ethyl methacrylate	HESS		0	0	0	0	0	0	0	0	0	0	0	0	0	0	0	0	0	0	0	0	0	0	0	0	0	0	0	0	1	0	0	0	0	0	0	1	1	0	0	0	0	0	0	0	1	0
CMS-4970	Methyl acetoacetate	HESS		0	0	0	0	0	0	0	0	0	0	0	0	0	0	0	0	0	0	0	0	0	0	0	0	0	0	0	0	0	0	0	0	0	0	0	0	0	0	0	0	0	0	0	0	0	0
CMS-4326	2,3-Epoxypropyl methacrylate	HESS		0	0	0	0	0	0	0	0	0	0	0	0	0	0	0	0	0	0	0	0	0	0	0	0	0	0	0	0	0	0	0	0	0	0	0	0	0	0	0	0	0	0	0	0	0	0
CMS-5003	m-Toluidine	HESS		0	0	0	0	0	0	0	0	0	0	0	0	0	0	0	0	0	1	0	1	0	0	0	0	0	1	0	0	0	0	0	0	1	0	0	0	0	0	0	0	0	0	0	0	1	0
CMS-5005	1-Methoxy-2-propanol acetate	HESS		0	0	0	0	0	0	0	0	0	0	0	0	0	0	0	0	0	0	0	0	0	0	0	0	0	0	0	0	0	0	0	0	0	0	0	0	0	0	0	0	0	0	0	0	0	0
CMS-4044	Isocyanuric acid	HESS		0	0	0	0	0	0	0	0	0	0	0	0	0	0	0	0	0	0	0	0	0	0	0	0	0	0	0	0	0	0	0	0	0	0	0	0	0	0	0	0	0	0	0	0	0	0
CMS-4748	Thiophene	HESS		0	0	0	0	0	0	0	0	0	0	0	0	0	0	0	0	0	0	0	0	0	0	0	0	0	0	0	0	0	0	0	0	0	0	0	0	0	0	0	0	0	0	0	0	0	0
CMS-3953	1,4-Butanediol	HESS		1	0	0	0	0	0	0	0	0	0	1	1	0	0	1	0	0	0	0	0	0	0	0	0	0	0	0	0	0	0	0	0	0	0	0	0	0	0	0	0	0	0	0	0	0	0
CMS-7811	Cyclohexene	HESS		0	0	0	0	0	0	0	0	0	0	0	0	0	0	0	0	0	0	0	0	0	0	0	0	0	0	0	0	0	0	0	0	0	0	0	0	0	0	0	0	0	0	0	0	0	0
CMS-9299	Glycerol 1-monooleate	HESS		1	0	0	0	0	0	0	0	1	0	1	1	1	0	1	0	0	0	0	0	0	0	0	0	0	0	0	0	0	0	0	0	0	0	0	0	0	0	0	0	0	0	0	0	0	0
CMS-5035	Methyl dodecanoate	HESS		0	0	0	0	0	0	0	0	0	0	0	0	0	0	0	0	0	0	0	0	0	0	0	0	0	0	0	0	0	0	0	0	0	0	0	0	0	0	0	0	0	0	0	0	0	0
CMS-5036	1-Octanethiol	HESS		0	0	0	0	0	0	0	0	0	0	0	0	0	0	0	0	0	0	0	0	0	0	0	0	0	0	0	0	0	0	0	0	0	0	0	0	0	0	0	0	0	0	0	0	0	0
CMS-5070	Docosanoic acid	HESS		0	0	0	0	0	0	0	0	0	0	0	0	0	0	0	0	0	0	0	0	0	0	0	0	0	0	0	0	0	0	0	0	0	0	0	0	0	0	0	0	0	0	0	0	0	0
CMS-6086	2-Amino-2-ethyl-1,3-propanediol	HESS		1	0	0	0	0	0	0	0	0	1	1	1	0	0	1	0	0	0	0	0	0	0	0	0	0	0	0	0	1	0	0	1	1	0	0	0	0	0	0	0	0	0	0	0	1	0
CMS-5081	Pentaerythritol	HESS		1	0	0	0	0	0	0	0	0	1	1	1	0	0	1	0	0	0	0	0	0	0	0	0	0	0	0	0	0	0	0	0	0	0	0	0	0	0	0	0	0	0	0	0	0	0
CMS-8238	2,6-Dichlorotoluene	HESS		0	0	0	0	0	0	0	0	0	0	0	0	0	0	0	0	0	0	0	0	0	0	0	0	0	0	0	0	0	0	0	0	0	0	0	0	0	0	0	0	0	0	0	0	0	0
CMS-1925	2,4,6-Tribromophenol	HESS		0	0	0	0	0	1	0	0	0	0	1	0	0	0	1	1	0	0	0	0	0	0	0	0	0	0	0	0	0	0	0	0	0	0	0	0	0	0	0	0	0	0	0	0	0	0
CMS-4238	Ditridecyl phthalate	HESS		0	0	0	0	0	0	0	0	0	0	0	0	0	0	0	0	0	0	0	0	0	0	0	0	0	0	0	0	0	0	0	0	0	0	0	0	0	0	0	0	0	0	0	0	0	0
CMS-5090	2-Methyl-5-nitrobenzenesulfonic acid	HESS		0	0	0	0	0	0	0	0	0	0	0	0	0	0	0	0	0	0	0	0	0	0	0	0	0	0	0	0	0	0	0	0	0	0	0	0	0	0	0	0	0	0	0	0	0	0
CMS-5098	4-Methoxybenzaldehyde	HESS		0	0	0	0	0	0	0	0	0	0	0	0	0	0	0	0	0	0	0	0	0	0	0	0	0	0	0	0	0	0	0	0	0	0	0	0	0	0	0	0	0	0	0	0	0	0
CMS-4068	Diacetone alcohol	HESS		1	0	0	0	0	0	0	0	0	0	1	0	0	1	1	0	0	0	0	0	0	0	0	0	0	0	0	0	0	0	0	0	0	0	0	0	0	0	0	0	0	0	0	0	0	0
CMS-5116	2,2-Dimethyl-1,3-propanediol	HESS		1	0	0	0	0	0	0	0	0	1	1	1	0	0	1	0	0	0	0	0	0	0	0	0	0	0	0	0	0	0	0	0	0	0	0	0	0	0	0	0	0	0	0	0	0	0
CMS-1949	N,N-Diethyl-m-toluamide	HESS		0	0	0	0	0	0	0	0	0	0	0	0	0	0	0	0	0	0	0	0	0	0	0	0	0	0	0	0	0	0	0	0	0	0	0	0	0	0	0	0	0	0	0	0	0	0
CMS-3885	3-Methoxybenzenamine	HESS		0	0	0	0	0	0	0	0	0	0	0	0	0	0	0	0	0	1	0	1	0	0	0	0	0	1	0	0	0	0	0	0	1	0	0	0	0	0	0	0	0	0	0	0	1	0
CMS-29855	Chlorocyclohexane	HESS		0	0	0	0	0	0	0	0	0	0	0	0	0	0	0	0	0	0	0	0	0	0	0	0	0	0	0	0	0	0	0	0	0	0	0	0	0	0	0	0	0	0	0	0	0	0
CMS-5217	Methyl isothiocyanate	HESS		0	0	0	0	0	0	0	0	0	0	0	0	0	0	0	0	0	0	0	0	0	0	0	0	0	0	0	0	0	0	0	0	0	0	0	0	0	0	0	0	0	0	0	0	0	0
CMS-8064	1,2-Butanediol	HESS		1	0	0	0	0	0	0	0	1	0	1	1	1	0	1	0	0	0	0	0	0	0	0	0	0	0	0	0	0	0	0	0	0	0	0	0	0	0	0	0	0	0	0	0	0	0
CMS-4113	2,4-Dichloronitrobenzene	HESS		0	0	0	0	0	0	0	0	0	0	0	0	0	0	0	0	0	0	0	0	0	0	0	0	0	0	0	0	0	0	0	0	0	0	0	0	0	0	0	0	0	0	0	0	0	0
CMS-5241	1-Chloro-2-(chloromethyl)benzene	HESS		0	0	0	0	0	0	0	0	0	0	0	0	0	0	0	0	0	0	0	0	0	0	0	0	0	0	0	0	0	0	0	0	0	0	0	0	0	0	0	0	0	0	0	0	0	0
CMS-5247	Diethyl fumarate	HESS		0	0	0	0	0	0	0	0	0	0	0	0	0	0	0	0	0	0	0	0	0	0	0	0	0	0	0	0	0	0	0	0	0	0	0	0	0	0	0	0	0	0	0	0	0	0
CMS-8586	N-(Carboxymethyl)-N,N-dimethyl-1-dodecanaminium, inner salt	HESS		0	0	0	0	0	0	0	0	0	0	0	0	0	0	0	0	0	0	0	0	0	0	0	0	0	0	0	0	0	0	0	0	0	0	0	0	0	0	0	0	0	0	0	0	0	0
CMS-5286	2-Ethylhexyl methacrylate	HESS		0	0	0	0	0	0	0	0	0	0	0	0	0	0	0	0	0	0	0	0	0	0	0	0	0	0	0	0	0	0	0	0	0	0	0	0	0	0	0	0	0	0	0	0	0	0
CMS-14847	4-Methyl-1-pentene	HESS		0	0	0	0	0	0	0	0	0	0	0	0	0	0	0	0	0	0	0	0	0	0	0	0	0	0	0	0	0	0	0	0	0	0	0	0	0	0	0	0	0	0	0	0	0	0
CMS-2060	3,4-Dichloro-1-butene	HESS		0	0	0	0	0	0	0	0	0	0	0	0	0	0	0	0	0	0	0	0	0	0	0	0	0	0	0	0	0	0	0	0	0	0	0	0	0	0	0	0	0	0	0	0	0	0
CMS-4810	1,3,5-Tris(2-hydroxyethyl)-1,3,5-triazine-2,4,6-(1H,3H,5H)-trione	HESS		1	0	0	0	0	0	0	0	0	0	1	1	0	0	1	0	0	0	0	0	0	0	0	0	0	0	0	0	0	1	0	0	0	0	0	0	0	0	0	0	0	0	0	0	1	0
CMS-6125	2,6-Naphthalenedicarboxylic acid, dimethyl ester	HESS		0	0	0	0	0	0	0	0	0	0	0	0	0	0	0	0	0	0	0	0	0	0	0	0	0	0	0	0	0	0	0	0	0	0	0	0	0	0	0	0	0	0	0	0	0	0
CMS-2075	2-Hydroxyethyl methacrylate	HESS		1	0	0	0	0	0	0	0	0	0	1	1	0	0	1	0	0	0	0	0	0	0	0	0	0	0	0	0	0	0	0	0	0	0	0	0	0	0	0	0	0	0	0	0	0	0
CMS-2078	Diphenyl disulfide	HESS		0	0	0	0	0	0	0	0	0	0	0	0	0	0	0	0	0	0	0	0	0	0	0	0	0	0	0	0	0	0	0	0	0	0	0	0	0	0	0	0	0	0	0	0	0	0
CMS-4655	2-Hydroxypropyl methacrylate	HESS		1	0	0	0	0	0	0	0	0	0	1	0	1	0	1	0	0	0	0	0	0	0	0	0	0	0	0	0	0	0	0	0	0	0	0	0	0	0	0	0	0	0	0	0	0	0
CMS-8591	1-Phenyl-1H-pyrrole-2,5-dione	HESS		0	0	0	0	0	0	0	0	0	0	0	0	0	0	0	0	0	0	0	0	0	0	0	0	0	0	0	0	0	0	0	0	0	0	0	0	0	0	0	0	0	0	0	0	0	0
CMS-1716	Undecane	HESS		0	0	0	0	0	0	0	0	0	0	0	0	0	0	0	0	0	0	0	0	0	0	0	0	0	0	0	0	0	0	0	0	0	0	0	0	0	0	0	0	0	0	0	0	0	0
CMS-4241	Divinylbenzene	HESS		0	0	0	0	0	0	0	0	0	0	0	0	0	0	0	0	0	0	0	0	0	0	0	0	0	0	0	0	0	0	0	0	0	0	0	0	0	0	0	0	0	0	0	0	0	0
CMS-8865	6-tert-Butyl-2,4-xylenol	HESS		0	0	0	0	0	1	0	0	0	0	1	0	0	0	1	1	0	0	0	0	0	0	0	0	0	0	0	0	0	0	0	0	0	0	0	0	0	0	0	0	0	0	0	0	0	0
CMS-6386	2,2,6,6-Tetramethyl-4-hydroxypiperidine	HESS		1	0	0	0	0	0	0	0	0	0	1	0	1	0	1	0	0	0	0	0	0	0	0	0	0	0	0	1	0	0	0	0	0	1	1	0	0	0	0	0	0	0	0	0	1	0
CMS-4171	2-(Dimethylamino)ethyl acrylate	HESS		0	0	0	0	0	0	0	0	0	0	0	0	0	0	0	0	0	0	0	0	0	0	0	0	0	0	0	0	1	0	0	0	0	0	0	1	1	0	0	0	0	0	0	0	1	0
CMS-8558	1,3-Bis(aminomethyl)cyclohexane	HESS		0	0	0	0	0	0	0	0	0	0	0	0	0	0	0	0	0	0	0	0	0	0	0	0	0	0	0	0	1	0	0	1	1	0	0	0	0	0	0	0	0	0	0	0	1	0
CMS-5437	2-(Dimethylamino)ethyl methacrylate	HESS		0	0	0	0	0	0	0	0	0	0	0	0	0	0	0	0	0	0	0	0	0	0	0	0	0	0	0	0	1	0	0	0	0	0	0	1	1	0	0	0	0	0	0	0	1	0
CMS-5446	3a,4,7,7a-Tetrahydro-1H-indene	HESS		0	0	0	0	0	0	0	0	0	0	0	0	0	0	0	0	0	0	0	0	0	0	0	0	0	0	0	0	0	0	0	0	0	0	0	0	0	0	0	0	0	0	0	0	0	0
CMS-4112	1,2-Dichloro-3-nitrobenzene	HESS		0	0	0	0	0	0	0	0	0	0	0	0	0	0	0	0	0	0	0	0	0	0	0	0	0	0	0	0	0	0	0	0	0	0	0	0	0	0	0	0	0	0	0	0	0	0
CMS-6392	3,5,5-Trimethylhexanol	HESS		1	0	0	0	0	0	0	0	0	0	1	1	0	0	1	0	0	0	0	0	0	0	0	0	0	0	0	0	0	0	0	0	0	0	0	0	0	0	0	0	0	0	0	0	0	0
CMS-7437	Bumetrizole	HESS		0	0	0	0	0	0	0	0	0	0	1	0	0	0	1	0	0	0	0	0	0	0	0	0	0	0	0	0	0	0	0	0	0	0	0	0	0	0	0	0	0	0	0	0	0	0
CMS-88644	Sodium 1-methoxy-1-oxohexadecane-2-sulphonate	HESS		0	0	0	0	0	0	0	0	0	0	0	0	0	0	0	0	0	0	0	0	0	0	0	0	0	0	0	0	0	0	0	0	0	0	0	0	0	0	0	0	0	0	0	0	0	0
CMS-31136	Thiourea dioxide	HESS		0	0	0	0	0	0	0	0	0	0	0	0	0	0	0	0	0	0	0	0	0	0	0	0	0	0	0	0	0	0	0	0	0	0	0	0	0	0	0	0	0	0	0	0	0	0
CMS-53077	3-Methyl-1,5-pentanediol	HESS		1	0	0	0	0	0	0	0	0	0	1	1	0	0	1	0	0	0	0	0	0	0	0	0	0	0	0	0	0	0	0	0	0	0	0	0	0	0	0	0	0	0	0	0	0	0
CMS-5493	Methoxymethanol	HESS		1	0	0	0	0	0	0	0	0	0	1	0	0	0	1	0	0	0	0	0	0	0	0	0	0	0	0	0	0	0	0	0	0	0	0	0	0	0	0	0	0	0	0	0	0	0
CMS-5504	N,N-Dicyclohexyl-2-benzothiazolesulfenamide	HESS		0	0	0	0	0	0	0	0	0	0	0	0	0	0	0	0	0	0	0	0	0	0	0	0	0	0	0	0	0	0	0	0	0	0	0	0	0	0	0	0	0	0	0	0	0	0
CMS-5514	3-Hydroxy-4-[(4-methyl-2-sulfophenyl)azo]-2-naphthalenecarboxylic acid calcium salt (1:1)	HESS		0	0	0	0	0	1	0	0	0	0	1	0	0	0	1	1	0	0	0	0	0	0	0	0	0	0	0	0	0	0	0	0	0	0	0	0	0	0	0	0	0	0	0	0	0	0
CMS-72968	Butanedioic acid, disodium salt hexahydrate	HESS		0	0	0	0	0	0	0	0	0	0	0	0	0	0	0	0	0	0	0	0	0	0	0	0	0	0	0	0	0	0	0	0	0	0	0	0	0	0	0	0	0	0	0	0	0	0
CMS-72969	1,4-Dimethyl-2-(1-phenylethyl)benzene	HESS		0	0	0	0	0	0	0	0	0	0	0	0	0	0	0	0	0	0	0	0	0	0	0	0	0	0	0	0	0	0	0	0	0	0	0	0	0	0	0	0	0	0	0	0	0	0
CMS-10314	2,4-Diphenyl-4-methyl-1-pentene	HESS		0	0	0	0	0	0	0	0	0	0	0	0	0	0	0	0	0	0	0	0	0	0	0	0	0	0	0	0	0	0	0	0	0	0	0	0	0	0	0	0	0	0	0	0	0	0
CMS-13735	C.I. Pigment Red 22	HESS		0	0	0	0	0	1	0	0	0	0	1	0	0	0	1	1	0	0	0	0	0	0	0	0	0	0	0	0	0	0	0	0	0	0	0	0	0	0	0	0	0	0	0	0	0	0
CMS-5549	2,2,4-Trimethyl-1,3-pentanediol diisobutyrate	HESS		0	0	0	0	0	0	0	0	0	0	0	0	0	0	0	0	0	0	0	0	0	0	0	0	0	0	0	0	0	0	0	0	0	0	0	0	0	0	0	0	0	0	0	0	0	0
CMS-59160	Pentaerythritol tetraisooctanoate	HESS		0	0	0	0	0	0	0	0	0	0	0	0	0	0	0	0	0	0	0	0	0	0	0	0	0	0	0	0	0	0	0	0	0	0	0	0	0	0	0	0	0	0	0	0	0	0
CMS-72971	2-tert-Butoxyethanol	HESS		1	0	0	0	0	0	0	0	0	0	1	1	0	0	1	0	0	0	0	0	0	0	0	0	0	0	0	0	0	0	0	0	0	0	0	0	0	0	0	0	0	0	0	0	0	0
CMS-5585	1,3-Isobenzofurandione, tetrahydromethyl-	HESS		0	0	0	0	0	0	0	0	0	0	0	0	0	0	0	0	0	0	0	0	0	0	0	0	0	0	0	0	0	0	0	0	0	0	0	0	0	0	0	0	0	0	0	0	0	0
CMS-5683	Tripropylene glycol	HESS		1	0	0	0	0	0	0	0	0	0	1	1	1	0	1	0	0	0	0	0	0	0	0	0	0	0	0	0	0	0	0	0	0	0	0	0	0	0	0	0	0	0	0	0	0	0
CMS-88645	C.I. Fluorescent brightner 271	HESS		0	0	0	0	0	0	0	0	0	0	0	0	0	0	0	0	0	1	0	0	1	0	0	0	0	1	0	0	0	0	0	0	0	0	1	0	0	0	0	0	0	0	0	0	1	0
CMS-1505	Acetone	HESS		0	0	0	0	0	0	0	0	0	0	0	0	0	0	0	0	0	0	0	0	0	0	0	0	0	0	0	0	0	0	0	0	0	0	0	0	0	0	0	0	0	0	0	0	0	0
CMS-443	1,2-Dichloroethane	HESS		0	0	0	0	0	0	0	0	0	0	0	0	0	0	0	0	0	0	0	0	0	0	0	0	0	0	0	0	0	0	0	0	0	0	0	0	0	0	0	0	0	0	0	0	0	0
CMS-3726	Pentachlorobenzene	HESS		0	0	0	0	0	0	0	0	0	0	0	0	0	0	0	0	0	0	0	0	0	0	0	0	0	0	0	0	0	0	0	0	0	0	0	0	0	0	0	0	0	0	0	0	0	0
CMS-3772	1,2,4,5-Tetrachlorobenzene	HESS		0	0	0	0	0	0	0	0	0	0	0	0	0	0	0	0	0	0	0	0	0	0	0	0	0	0	0	0	0	0	0	0	0	0	0	0	0	0	0	0	0	0	0	0	0	0
CMS-4062	2-(2-Quinoyl)-1,3-indandione	HESS		0	0	0	0	0	0	0	0	0	0	0	0	0	0	0	0	0	0	0	0	0	0	0	0	0	0	0	0	0	0	0	0	0	0	0	0	0	0	0	0	0	0	0	0	0	0
CMS-4799	Trinitrofluorenone	HESS		0	0	0	0	0	0	0	0	0	0	0	0	0	0	0	0	0	0	0	0	0	0	0	0	0	0	0	0	0	0	0	0	0	0	0	0	0	0	0	0	0	0	0	0	0	0
CMS-3971	tert-Butyl perbenzoate	HESS		0	0	0	0	0	0	0	0	0	0	0	0	0	0	0	0	0	0	0	0	0	0	0	0	0	0	0	0	0	0	0	0	0	0	0	0	0	0	0	0	0	0	0	0	0	0
CMS-1900	Diethanolamine	HESS		1	0	0	0	0	0	0	0	0	0	1	1	0	0	1	0	0	0	0	0	0	0	0	0	0	0	0	0	1	1	0	0	0	1	1	0	0	0	0	0	0	0	0	0	1	0
CMS-2321	2-Hydroxy-4-methoxybenzophenone	HESS		0	0	0	0	0	1	0	0	0	0	1	0	0	0	1	1	0	0	0	0	0	0	0	0	0	0	0	0	0	0	0	0	0	0	0	0	0	0	0	0	0	0	0	0	0	0
CMS-4572	o-Nitrotoluene	HESS		0	0	0	0	0	0	0	0	0	0	0	0	0	0	0	0	0	0	0	0	0	0	0	0	0	0	0	0	0	0	0	0	0	0	0	0	0	0	0	0	0	0	0	0	0	0
CMS-1814	m-Nitrotoluene	HESS		0	0	0	0	0	0	0	0	0	0	0	0	0	0	0	0	0	0	0	0	0	0	0	0	0	0	0	0	0	0	0	0	0	0	0	0	0	0	0	0	0	0	0	0	0	0
CMS-3503	p-Nitrotoluene	HESS		0	0	0	0	0	0	0	0	0	0	0	0	0	0	0	0	0	0	0	0	0	0	0	0	0	0	0	0	0	0	0	0	0	0	0	0	0	0	0	0	0	0	0	0	0	0
CMS-3690	2-Methoxyethanol	HESS		1	0	0	0	0	0	0	0	0	0	1	1	0	0	1	0	0	0	0	0	0	0	0	0	0	0	0	0	0	0	0	0	0	0	0	0	0	0	0	0	0	0	0	0	0	0
CMS-3637	2-Ethoxyethanol	HESS		1	0	0	0	0	0	0	0	0	0	1	1	0	0	1	0	0	0	0	0	0	0	0	0	0	0	0	0	0	0	0	0	0	0	0	0	0	0	0	0	0	0	0	0	0	0
CMS-3639	2-Butoxyethanol	HESS		1	0	0	0	0	0	0	0	0	0	1	1	0	0	1	0	0	0	0	0	0	0	0	0	0	0	0	0	0	0	0	0	0	0	0	0	0	0	0	0	0	0	0	0	0	0
CMS-4726	Tetrachlorophthalic anhydride	HESS		0	0	0	0	0	0	0	0	0	0	0	0	0	0	0	0	0	0	0	0	0	0	0	0	0	0	0	0	0	0	0	0	0	0	0	0	0	0	0	0	0	0	0	0	0	0
CMS-1777	Dibutyl phthalate	HESS		0	0	0	0	0	0	0	0	0	0	0	0	0	0	0	0	0	0	0	0	0	0	0	0	0	0	0	0	0	0	0	0	0	0	0	0	0	0	0	0	0	0	0	0	0	0
CMS-4460	Methylene bis(thiocyanate)	HESS		0	0	0	0	0	0	0	0	0	0	0	0	0	0	0	0	0	0	0	0	0	0	0	0	0	0	0	0	0	0	0	0	0	0	0	0	0	0	0	0	0	0	0	0	0	0
CMS-3943	beta-Bromo-beta-nitrostyrene	HESS		0	0	0	0	0	0	0	0	0	0	0	0	0	0	0	0	0	0	0	0	0	0	0	0	0	0	0	0	0	0	0	0	0	0	0	0	0	0	0	0	0	0	0	0	0	0
CMS-1401	1,1,1-Trichlorethane	HESS		0	0	0	0	0	0	0	0	0	0	0	0	0	0	0	0	0	0	0	0	0	0	0	0	0	0	0	0	0	0	0	0	0	0	0	0	0	0	0	0	0	0	0	0	0	0
CMS-4218	1,3-Diphenylguanidine	HESS		0	0	0	0	0	0	0	0	0	0	0	0	0	0	0	0	0	0	0	0	0	0	0	0	0	0	0	0	0	0	0	0	0	0	0	0	0	0	0	0	0	0	0	0	0	0
CMS-1798	o-Chloroaniline	HESS		0	0	0	0	0	0	0	0	0	0	0	0	0	0	0	0	0	1	0	1	0	0	0	0	0	1	0	0	0	0	0	0	1	0	0	0	0	0	0	0	0	0	0	0	1	0
CMS-3996	m-Chloroaniline	HESS		0	0	0	0	0	0	0	0	0	0	0	0	0	0	0	0	0	1	0	1	0	0	0	0	0	1	0	0	0	0	0	0	1	0	0	0	0	0	0	0	0	0	0	0	1	0
CMS-3688	Methacrylonitrite	HESS		0	0	0	0	0	0	0	0	0	0	0	0	0	0	0	0	0	0	0	0	0	0	0	0	0	0	0	0	0	0	0	0	0	0	0	0	0	0	0	0	0	0	0	0	0	0
CMS-3824	Allyl acetate	HESS		0	0	0	0	0	0	0	0	0	0	0	0	0	0	0	0	0	0	0	0	0	0	0	0	0	0	0	0	0	0	0	0	0	0	0	0	0	0	0	0	0	0	0	0	0	0
CMS-46	Allyl alcohol	HESS		1	0	0	0	1	0	0	0	0	0	1	1	0	0	1	0	0	0	0	0	0	0	0	0	0	0	0	0	0	0	0	0	0	0	0	0	0	0	0	0	0	0	0	0	0	0
CMS-23	Acrolein	HESS		0	0	0	0	0	0	0	0	0	0	0	0	0	0	0	0	0	0	0	0	0	0	0	0	0	0	0	0	0	0	0	0	0	0	0	0	0	0	0	0	0	0	0	0	0	0
CMS-1335	1,1,2,2-Tetrachloroethane	HESS		0	0	0	0	0	0	0	0	0	0	0	0	0	0	0	0	0	0	0	0	0	0	0	0	0	0	0	0	0	0	0	0	0	0	0	0	0	0	0	0	0	0	0	0	0	0
CMS-1806	Ethyl methyl ketoxime	HESS		0	0	0	0	0	0	0	0	0	0	0	0	0	0	0	0	0	0	0	0	0	0	0	0	0	0	0	0	0	0	0	0	0	0	0	0	0	0	0	1	0	0	0	0	1	0
CMS-1447	Urethane	HESS		0	0	0	0	0	0	0	0	0	0	0	0	0	0	0	0	0	0	0	0	0	0	0	0	0	0	0	0	0	0	0	0	0	0	0	0	0	0	0	0	0	0	0	0	0	0
CMS-3611	trans-1,2-Dichloroetjyene	HESS		0	0	0	0	0	0	0	0	0	0	0	0	0	0	0	0	0	0	0	0	0	0	0	0	0	0	0	0	0	0	0	0	0	0	0	0	0	0	0	0	0	0	0	0	0	0
CMS-3988	Carisoprodol	HESS		0	0	0	0	0	0	0	0	0	0	0	0	0	0	0	0	0	0	0	0	0	0	0	0	0	0	0	0	0	0	0	0	0	0	0	0	0	0	0	0	0	0	0	0	0	0
CMS-3910	Benzyltrimethylammonium chloride	HESS		0	0	0	0	0	0	0	0	0	0	0	0	0	0	0	0	0	0	0	0	0	0	0	0	0	0	0	0	0	0	0	0	0	0	0	0	0	0	0	0	0	0	0	0	0	0
CMS-294	WY-14,643	HESS		0	0	0	0	0	0	0	0	0	0	0	0	0	0	0	0	0	1	0	0	1	0	0	0	0	1	0	0	0	0	0	0	0	0	1	0	0	0	0	0	0	0	0	0	1	0
CMS-4716	3,3’,4,4’-Tetrachloroazobenzene	HESS		0	0	0	0	0	0	0	0	0	0	0	0	0	0	0	0	0	0	0	0	0	0	0	0	0	0	0	0	0	0	0	0	0	0	0	0	0	0	0	0	0	0	0	0	0	0
CMS-2055	2-Methylimidazole	HESS		0	0	0	0	0	0	0	0	0	0	0	0	0	0	0	0	0	0	0	0	0	0	0	0	0	0	0	0	0	0	0	0	0	0	0	0	0	0	0	0	0	0	0	0	0	0
CMS-4472	4-Methylimidazole	HESS		0	0	0	0	0	0	0	0	0	0	0	0	0	0	0	0	0	0	0	0	0	0	0	0	0	0	0	0	0	0	0	0	0	0	0	0	0	0	0	0	0	0	0	0	0	0
CMS-3951	Butanal oxime	HESS		0	0	0	0	0	0	0	0	0	0	0	0	0	0	0	0	0	0	0	0	0	0	0	0	0	0	0	0	0	0	0	0	0	0	0	0	0	0	0	1	0	0	0	0	1	0
CMS-3963	p-tert-Butylcatechol	HESS		0	0	0	0	0	1	0	0	0	0	1	0	0	0	1	1	0	0	0	0	0	0	0	0	0	0	0	0	0	0	0	0	0	0	0	0	0	0	0	0	0	0	0	0	0	0
CMS-4406	Malachite green chloride	HESS		0	0	0	0	0	0	0	0	0	0	0	0	0	0	0	0	0	1	0	0	0	0	1	1	0	1	0	0	1	0	0	0	0	0	0	1	1	0	0	0	0	0	0	0	1	0
CMS-6639	Leucomalachite green	HESS		0	0	0	0	0	0	0	0	0	0	0	0	0	0	0	0	0	1	0	0	0	0	1	1	0	1	0	0	1	0	0	0	0	0	0	1	1	0	0	0	0	0	0	0	1	0
CMS-2174	Dimethylaminopropyl chloride, hydrochloride	HESS		0	0	0	0	0	0	0	0	0	0	0	0	0	0	0	0	0	0	0	0	0	0	0	0	0	0	0	0	1	0	0	0	0	0	0	1	1	0	0	0	0	0	0	0	1	0
CMS-1402	Trichloroethylene	HESS		0	0	0	0	0	0	0	0	0	0	0	0	0	0	0	0	0	0	0	0	0	0	0	0	0	0	0	0	0	0	0	0	0	0	0	0	0	0	0	0	0	0	0	0	0	0
CMS-50	Allyl isovalerate	HESS		0	0	0	0	0	0	0	0	0	0	0	0	0	0	0	0	0	0	0	0	0	0	0	0	0	0	0	0	0	0	0	0	0	0	0	0	0	0	0	0	0	0	0	0	0	0
CMS-434	o-Dichlorobenzene	HESS		0	0	0	0	0	0	0	0	0	0	0	0	0	0	0	0	0	0	0	0	0	0	0	0	0	0	0	0	0	0	0	0	0	0	0	0	0	0	0	0	0	0	0	0	0	0
CMS-481	Diglycidyl resorcinol ether	HESS		0	0	0	0	0	0	0	0	0	0	0	0	0	0	0	0	0	0	0	0	0	0	0	0	0	0	0	0	0	0	0	0	0	0	0	0	0	0	0	0	0	0	0	0	0	0
CMS-302	Chlorobenzene	HESS		0	0	0	0	0	0	0	0	0	0	0	0	0	0	0	0	0	0	0	0	0	0	0	0	0	0	0	0	0	0	0	0	0	0	0	0	0	0	0	0	0	0	0	0	0	0
CMS-455	1,2-Dichloropropane	HESS		0	0	0	0	0	0	0	0	0	0	0	0	0	0	0	0	0	0	0	0	0	0	0	0	0	0	0	0	0	0	0	0	0	0	0	0	0	0	0	0	0	0	0	0	0	0
CMS-304	Chlorodibromomethane	HESS		0	0	0	0	0	0	0	0	0	0	0	0	0	0	0	0	0	0	0	0	0	0	0	0	0	0	0	0	0	0	0	0	0	0	0	0	0	0	0	0	0	0	0	0	0	0
CMS-395	Diallylphthalate	HESS		0	0	0	0	0	0	0	0	0	0	0	0	0	0	0	0	0	0	0	0	0	0	0	0	0	0	0	0	0	0	0	0	0	0	0	0	0	0	0	0	0	0	0	0	0	0
CMS-138	Benzene	HESS		0	0	0	0	0	0	0	0	0	0	0	0	0	0	0	0	0	0	0	0	0	0	0	0	0	0	0	0	0	0	0	0	0	0	0	0	0	0	0	0	0	0	0	0	0	0
CMS-283	3-Chloro-2-methylpropene	HESS		0	0	0	0	0	0	0	0	0	0	0	0	0	0	0	0	0	0	0	0	0	0	0	0	0	0	0	0	0	0	0	0	0	0	0	0	0	0	0	0	0	0	0	0	0	0
CMS-213	n-Butyl chloride	HESS		0	0	0	0	0	0	0	0	0	0	0	0	0	0	0	0	0	0	0	0	0	0	0	0	0	0	0	0	0	0	0	0	0	0	0	0	0	0	0	0	0	0	0	0	0	0
CMS-532	Dimethylvinyl chloride	HESS		0	0	0	0	0	0	0	0	0	0	0	0	0	0	0	0	0	0	0	0	0	0	0	0	0	0	0	0	0	0	0	0	0	0	0	0	0	0	0	0	0	0	0	0	0	0
CMS-435	1,4-Dichlorobenzene	HESS		0	0	0	0	0	0	0	0	0	0	0	0	0	0	0	0	0	0	0	0	0	0	0	0	0	0	0	0	0	0	0	0	0	0	0	0	0	0	0	0	0	0	0	0	0	0
CMS-205	Bromodichloromethane	HESS		0	0	0	0	0	0	0	0	0	0	0	0	0	0	0	0	0	0	0	0	0	0	0	0	0	0	0	0	0	0	0	0	0	0	0	0	0	0	0	0	0	0	0	0	0	0
CMS-852	Methyl carbamate	HESS		0	0	0	0	0	0	0	0	0	0	0	0	0	0	0	0	0	0	0	0	0	0	0	0	0	0	0	0	0	0	0	0	0	0	0	0	0	0	0	0	0	0	0	0	0	0
CMS-715	4-Hexylresorcinol	HESS		0	0	0	0	0	1	0	0	0	0	1	0	0	0	1	1	0	0	0	0	0	0	0	0	0	0	0	0	0	0	0	0	0	0	0	0	0	0	0	0	0	0	0	0	0	0
CMS-811	Malonaldehyde, sodium salt	HESS		0	0	0	0	0	0	0	0	0	0	0	0	0	0	0	0	0	0	0	0	0	0	0	0	0	0	0	0	0	0	0	0	0	0	0	0	0	0	0	0	0	0	0	0	0	0
CMS-66	2-Amino-5-nitrophenol	HESS		0	0	0	0	0	1	0	0	0	0	1	0	0	0	1	1	0	1	0	1	0	0	0	0	0	1	0	0	0	0	0	0	1	0	0	0	0	0	0	0	0	0	0	0	1	0
CMS-1097	C.I. Acid Orange 3	HESS		0	0	0	0	0	0	0	0	0	0	0	0	0	0	0	0	0	1	0	0	1	0	0	0	0	1	0	0	0	0	0	0	0	0	1	0	0	0	0	0	0	0	0	0	1	0
CMS-1117	Penicillin VK	HESS		0	0	0	0	0	0	0	0	0	0	0	0	0	0	0	0	0	0	0	0	0	0	0	0	0	0	0	0	0	0	0	0	0	0	0	0	0	0	0	0	0	0	0	0	0	0
CMS-65	2-Amino-4-nitrophenol	HESS		0	0	0	0	0	1	0	0	0	0	1	0	0	0	1	1	0	1	0	1	0	0	0	0	0	1	0	0	0	0	0	0	1	0	0	0	0	0	0	0	0	0	0	0	1	0
CMS-76077	Iodinated glycerol (Organidin®.)	HESS		1	0	0	0	0	0	0	0	0	0	1	1	0	0	1	0	0	0	0	0	0	0	0	0	0	0	0	0	0	0	0	0	0	0	0	0	0	0	0	0	0	0	0	0	0	0
CMS-157	Benzyl alcohol	HESS		1	0	0	0	0	0	1	0	0	0	1	1	0	0	1	0	0	0	0	0	0	0	0	0	0	0	0	0	0	0	0	0	0	0	0	0	0	0	0	0	0	0	0	0	0	0
CMS-797	d-Limonene	HESS		0	0	0	0	0	0	0	0	0	0	0	0	0	0	0	0	0	0	0	0	0	0	0	0	0	0	0	0	0	0	0	0	0	0	0	0	0	0	0	0	0	0	0	0	0	0
CMS-300	p-Chloroaniline hydrochloride	HESS		0	0	0	0	0	0	0	0	0	0	0	0	0	0	0	0	0	1	0	1	0	0	0	0	0	1	0	0	0	0	0	0	1	0	0	0	0	0	0	0	0	0	0	0	1	0
CMS-906	N-Methylolacrylamide	HESS		1	0	0	0	0	0	0	0	0	0	1	0	0	0	1	0	0	0	0	0	0	0	0	0	0	0	0	0	0	0	1	0	0	0	0	0	0	0	0	0	0	0	0	0	1	0
CMS-491	Dimethoxane	HESS		0	0	0	0	0	0	0	0	0	0	0	0	0	0	0	0	0	0	0	0	0	0	0	0	0	0	0	0	0	0	0	0	0	0	0	0	0	0	0	0	0	0	0	0	0	0
CMS-847	8-Methoxypsoralen	HESS		0	0	0	0	0	0	0	0	0	0	0	0	0	0	0	0	0	0	0	0	0	0	0	0	0	0	0	0	0	0	0	0	0	0	0	0	0	0	0	0	0	0	0	0	0	0
CMS-705	Hexachloroethane	HESS		0	0	0	0	0	0	0	0	0	0	0	0	0	0	0	0	0	0	0	0	0	0	0	0	0	0	0	0	0	0	0	0	0	0	0	0	0	0	0	0	0	0	0	0	0	0
CMS-731	Hydroquinone	HESS		0	0	0	0	0	1	0	0	0	0	1	0	0	0	1	1	0	0	0	0	0	0	0	0	0	0	0	0	0	0	0	0	0	0	0	0	0	0	0	0	0	0	0	0	0	0
CMS-1148	Phenylbutazone	HESS		0	0	0	0	0	0	0	0	0	0	0	0	0	0	0	0	0	0	0	0	0	0	0	0	0	0	0	0	0	0	0	0	0	0	0	0	0	0	0	0	0	0	0	0	0	0
CMS-878	a-Methylbenzyl alcohol	HESS		1	0	0	0	0	0	1	0	0	0	1	0	1	0	1	0	0	0	0	0	0	0	0	0	0	0	0	0	0	0	0	0	0	0	0	0	0	0	0	0	0	0	0	0	0	0
CMS-1304	Succinic anhydride	HESS		0	0	0	0	0	0	0	0	0	0	0	0	0	0	0	0	0	0	0	0	0	0	0	0	0	0	0	0	0	0	0	0	0	0	0	0	0	0	0	0	0	0	0	0	0	0
CMS-682	Glycidol	HESS		1	0	0	0	0	0	0	0	0	0	1	1	0	0	1	0	0	0	0	0	0	0	0	0	0	0	0	0	0	0	0	0	0	0	0	0	0	0	0	0	0	0	0	0	0	0
CMS-136	Benzaldehyde	HESS		0	0	0	0	0	0	0	0	0	0	0	0	0	0	0	0	0	0	0	0	0	0	0	0	0	0	0	0	0	0	0	0	0	0	0	0	0	0	0	0	0	0	0	0	0	0
CMS-663	Furfural	HESS		0	0	0	0	0	0	0	0	0	0	0	0	0	0	0	0	0	0	0	0	0	0	0	0	0	0	0	0	0	0	0	0	0	0	0	0	0	0	0	0	0	0	0	0	0	0
CMS-54	1-Amino-2,4-dibromoanthraquinone	HESS		0	0	0	0	0	0	0	0	0	0	0	0	0	0	0	0	0	1	0	1	0	0	0	0	0	1	0	0	0	0	0	0	1	0	0	0	0	0	0	0	0	0	0	0	1	0
CMS-1409	1,2,3-Trichloropropane	HESS		0	0	0	0	0	0	0	0	0	0	0	0	0	0	0	0	0	0	0	0	0	0	0	0	0	0	0	0	0	0	0	0	0	0	0	0	0	0	0	0	0	0	0	0	0	0
CMS-1200	Probenecid	HESS		0	0	0	0	0	0	0	0	0	0	0	0	0	0	0	0	0	0	0	0	0	0	0	0	0	0	0	0	0	0	0	0	0	0	0	0	0	0	0	0	0	0	0	0	0	0
CMS-922	Monochloroacetic acid	HESS		0	0	0	0	0	0	0	0	0	0	0	0	0	0	0	0	0	0	0	0	0	0	0	0	0	0	0	0	0	0	0	0	0	0	0	0	0	0	0	0	0	0	0	0	0	0
CMS-404	2,4-Diaminophenol dihydrochloride	HESS		0	0	0	0	0	1	0	0	0	0	1	0	0	0	1	1	0	1	0	1	0	0	0	0	0	1	0	0	0	0	0	0	1	0	0	0	0	0	0	0	0	0	0	0	1	0
CMS-662	Furan	HESS		0	0	0	0	0	0	0	0	0	0	0	0	0	0	0	0	0	0	0	0	0	0	0	0	0	0	0	0	0	0	0	0	0	0	0	0	0	0	0	0	0	0	0	0	0	0
CMS-1253	Resorcinol	HESS		0	0	0	0	0	1	0	0	0	0	1	0	0	0	1	1	0	0	0	0	0	0	0	0	0	0	0	0	0	0	0	0	0	0	0	0	0	0	0	0	0	0	0	0	0	0
CMS-232	γ-Butyrolacetone	HESS		0	0	0	0	0	0	0	0	0	0	0	0	0	0	0	0	0	0	0	0	0	0	0	0	0	0	0	0	0	0	0	0	0	0	0	0	0	0	0	0	0	0	0	0	0	0
CMS-1118	Pentachloroanisole	HESS		0	0	0	0	0	0	0	0	0	0	0	0	0	0	0	0	0	0	0	0	0	0	0	0	0	0	0	0	0	0	0	0	0	0	0	0	0	0	0	0	0	0	0	0	0	0
CMS-981	o-Nitroanisole	HESS		0	0	0	0	0	0	0	0	0	0	0	0	0	0	0	0	0	0	0	0	0	0	0	0	0	0	0	0	0	0	0	0	0	0	0	0	0	0	0	0	0	0	0	0	0	0
CMS-353	Coumarin	HESS		0	0	0	0	0	0	0	0	0	0	0	0	0	0	0	0	0	0	0	0	0	0	0	0	0	0	0	0	0	0	0	0	0	0	0	0	0	0	0	0	0	0	0	0	0	0
CMS-485	3,4-Dihydrocoumarin	HESS		0	0	0	0	0	0	0	0	0	0	0	0	0	0	0	0	0	0	0	0	0	0	0	0	0	0	0	0	0	0	0	0	0	0	0	0	0	0	0	0	0	0	0	0	0	0
CMS-159	o-Benzyl-p-chlorophenol	HESS		0	0	0	0	0	1	0	0	0	0	1	0	0	0	1	1	0	0	0	0	0	0	0	0	0	0	0	0	0	0	0	0	0	0	0	0	0	0	0	0	0	0	0	0	0	0
CMS-1204	Promethazine hydrochloride	HESS		0	0	0	0	0	0	0	0	0	0	0	0	0	0	0	0	0	1	0	0	0	0	1	0	0	1	0	0	1	0	0	0	0	0	0	1	1	0	0	0	1	0	0	0	1	0
CMS-211	tert-Butyl alcohol	HESS		1	0	0	0	0	0	0	0	0	0	1	0	0	1	1	0	0	0	0	0	0	0	0	0	0	0	0	0	0	0	0	0	0	0	0	0	0	0	0	0	0	0	0	0	0	0
CMS-907	Methylphenidate hydrochloride	HESS		0	0	0	0	0	0	0	0	0	0	0	0	0	0	0	0	0	0	0	0	0	0	0	0	0	0	0	1	0	0	0	0	0	1	1	0	0	0	0	0	0	0	0	0	1	0
CMS-985	p-Nitrobenzoic acid	HESS		0	0	0	0	0	0	0	0	0	0	0	0	0	0	0	0	0	0	0	0	0	0	0	0	0	0	0	0	0	0	0	0	0	0	0	0	0	0	0	0	0	0	0	0	0	0
CMS-1273	Scopolamine hydrobromide trihydrate	HESS		1	0	0	0	0	0	0	0	0	0	1	1	0	0	1	0	0	0	0	0	0	0	0	0	0	0	0	1	1	0	0	0	0	0	0	1	1	0	0	0	0	0	0	0	1	0
CMS-170	2,2-Bis(bromomethyl)-1,3-propandiol	HESS		1	0	0	0	0	0	0	0	0	1	1	1	0	0	1	0	0	0	0	0	0	0	0	0	0	0	0	0	0	0	0	0	0	0	0	0	0	0	0	0	0	0	0	0	0	0
CMS-1271	Salicylazosulfapyridine	HESS		0	0	0	0	0	1	0	0	0	0	1	0	0	0	1	1	0	0	0	0	0	0	0	0	0	0	0	0	0	0	0	0	0	0	0	0	0	0	0	0	0	0	0	0	0	0
CMS-228	tert-Butylhydroquinone	HESS		0	0	0	0	0	1	0	0	0	0	1	0	0	0	1	1	0	0	0	0	0	0	0	0	0	0	0	0	0	0	0	0	0	0	0	0	0	0	0	0	0	0	0	0	0	0
CMS-1137	Phenolphthalein	HESS		0	0	0	0	0	1	0	0	0	0	1	0	0	0	1	1	0	0	0	0	0	0	0	0	0	0	0	0	0	0	0	0	0	0	0	0	0	0	0	0	0	0	0	0	0	0
CMS-1892	Pyridine	HESS		0	0	0	0	0	0	0	0	0	0	0	0	0	0	0	0	0	0	0	0	0	0	0	0	0	0	0	0	0	0	0	0	0	0	0	0	0	0	0	0	0	0	0	0	0	0
CMS-1355	Theophyline	HESS		0	0	0	0	0	0	0	0	0	0	0	0	0	0	0	0	0	0	0	0	0	0	0	0	0	0	0	0	0	0	0	0	0	0	0	0	0	0	0	0	0	0	0	0	0	0
CMS-3274	Primidone	HESS		0	0	0	0	0	0	0	0	0	0	0	0	0	0	0	0	0	0	0	0	0	0	0	0	0	0	0	0	0	0	0	0	0	0	0	0	0	0	0	0	0	0	0	0	0	0
CMS-289	1-Chloro-2-propanol	HESS		1	0	0	0	0	0	0	0	0	0	1	0	1	0	1	0	0	0	0	0	0	0	0	0	0	0	0	0	0	0	0	0	0	0	0	0	0	0	0	0	0	0	0	0	0	0
CMS-1121	Pentachlorophenol	HESS		0	0	0	0	0	1	0	0	0	0	1	0	0	0	1	1	0	0	0	0	0	0	0	0	0	0	0	0	0	0	0	0	0	0	0	0	0	0	0	0	0	0	0	0	0	0
CMS-4255	Emodin	HESS		0	0	0	0	0	1	0	0	0	0	1	0	0	0	1	1	0	0	0	0	0	0	0	0	0	0	0	0	0	0	0	0	0	0	0	0	0	0	0	0	0	0	0	0	0	0
CMS-4106	p,p’-Dichlorodiphenyl sulfone	HESS		0	0	0	0	0	0	0	0	0	0	0	0	0	0	0	0	0	0	0	0	0	0	0	0	0	0	0	0	0	0	0	0	0	0	0	0	0	0	0	0	0	0	0	0	0	0
CMS-4030	Citral	HESS		0	0	0	0	0	0	0	0	0	0	0	0	0	0	0	0	0	0	0	0	0	0	0	0	0	0	0	0	0	0	0	0	0	0	0	0	0	0	0	0	0	0	0	0	0	0
CMS-4336	2,4-Hexadienal	HESS		0	0	0	0	0	0	0	0	0	0	0	0	0	0	0	0	0	0	0	0	0	0	0	0	0	0	0	0	0	0	0	0	0	0	0	0	0	0	0	0	0	0	0	0	0	0
CMS-4029	trans-Cinnamaldehyde	HESS		0	0	0	0	0	0	0	0	0	0	0	0	0	0	0	0	0	0	0	0	0	0	0	0	0	0	0	0	0	0	0	0	0	0	0	0	0	0	0	0	0	0	0	0	0	0
CMS-11022	Hydrogenatedbisphenol A	HESS		1	0	0	0	0	0	0	0	0	0	1	0	1	0	1	0	0	0	0	0	0	0	0	0	0	0	0	0	0	0	0	0	0	0	0	0	0	0	0	0	0	0	0	0	0	0
CMS-6559	Aniline, 4-chloro-2-nitro-	HESS		0	0	0	0	0	0	0	0	0	0	0	0	0	0	0	0	0	1	0	1	0	0	0	0	0	1	0	0	0	0	0	0	1	0	0	0	0	0	0	0	0	0	0	0	1	0
CMS-151	1H-Benzotriazole	HESS		0	0	0	0	0	0	0	0	0	0	0	0	0	0	0	0	0	0	0	0	0	0	0	0	0	0	0	0	0	0	0	0	0	0	0	0	0	0	0	0	0	0	0	0	0	0
CMS-282	Benzene, 1-chloro-2,4-dinitro-	HESS		0	0	0	0	0	0	0	0	0	0	0	0	0	0	0	0	0	0	0	0	0	0	0	0	0	0	0	0	0	0	0	0	0	0	0	0	0	0	0	0	0	0	0	0	0	0
CMS-4114	4-Nitrobenzene, 1,2-dichloro-	HESS		0	0	0	0	0	0	0	0	0	0	0	0	0	0	0	0	0	0	0	0	0	0	0	0	0	0	0	0	0	0	0	0	0	0	0	0	0	0	0	0	0	0	0	0	0	0
CMS-4544	m-Nitrobenzoic acid	HESS		0	0	0	0	0	0	0	0	0	0	0	0	0	0	0	0	0	0	0	0	0	0	0	0	0	0	0	0	0	0	0	0	0	0	0	0	0	0	0	0	0	0	0	0	0	0
CMS-2001	Phenol, 2,4,6-teimethyl-	HESS		0	0	0	0	0	1	0	0	0	0	1	0	0	0	1	1	0	0	0	0	0	0	0	0	0	0	0	0	0	0	0	0	0	0	0	0	0	0	0	0	0	0	0	0	0	0
CMS-30130	2,3,5-Trimethylhydroquinone	HESS		0	0	0	0	0	1	0	0	0	0	1	0	0	0	1	1	0	0	0	0	0	0	0	0	0	0	0	0	0	0	0	0	0	0	0	0	0	0	0	0	0	0	0	0	0	0
CMS-88648	2-Chlorobenzonitrile	HESS		0	0	0	0	0	0	0	0	0	0	0	0	0	0	0	0	0	0	0	0	0	0	0	0	0	0	0	0	0	0	0	0	0	0	0	0	0	0	0	0	0	0	0	0	0	0
CMS-47709	1,4-Benzenedicarbonitrile, 2,3,5,6-tetrachloro-	HESS		0	0	0	0	0	0	0	0	0	0	0	0	0	0	0	0	0	0	0	0	0	0	0	0	0	0	0	0	0	0	0	0	0	0	0	0	0	0	0	0	0	0	0	0	0	0
CMS-5417	Phenol, 2-(2H-benzotriazol-2-yl)-4-methyl-	HESS		0	0	0	0	0	1	0	0	0	0	1	0	0	0	1	1	0	0	0	0	0	0	0	0	0	0	0	0	0	0	0	0	0	0	0	0	0	0	0	0	0	0	0	0	0	0
CMS-6698	Benzene, 1,1'-(1-methylethylidene)bis[3,5-dibromo-4-(2,3-dibromopropoxy)	HESS		0	0	0	0	0	0	0	0	0	0	0	0	0	0	0	0	0	0	0	0	0	0	0	0	0	0	0	0	0	0	0	0	0	0	0	0	0	0	0	0	0	0	0	0	0	0
CMS-10695	2-(2H -Benzotriazol-2-yl)-4-(tert -butyl)-6-(sec -butyl)phenol	HESS		0	0	0	0	0	1	0	0	0	0	1	0	0	0	1	1	0	0	0	0	0	0	0	0	0	0	0	0	0	0	0	0	0	0	0	0	0	0	0	0	0	0	0	0	0	0
CMS-6951	N,N,N',N'-Tetramethylhexamethylenediamine	HESS		0	0	0	0	0	0	0	0	0	0	0	0	0	0	0	0	0	0	0	0	0	0	0	0	0	0	0	0	1	0	0	0	0	0	0	1	1	0	0	0	0	0	0	0	1	0
CMS-453	3-(3,4-Dichlorophenyl)-1,1-dimethylurea	HESS		0	0	0	0	0	0	0	0	0	0	0	0	0	0	0	0	0	0	0	0	0	0	0	0	0	0	0	0	0	0	0	0	0	0	0	0	0	0	0	0	0	0	0	0	0	0
CMS-11755	2-(1,1-Dimethylethyl)-6-methyl-phenol	HESS		0	0	0	0	0	1	0	0	0	0	1	0	0	0	1	1	0	0	0	0	0	0	0	0	0	0	0	0	0	0	0	0	0	0	0	0	0	0	0	0	0	0	0	0	0	0
CMS-6165	N-Methyl-N,N-bis (2-dimethylamino-ethyl) amine	HESS		0	0	0	0	0	0	0	0	0	0	0	0	0	0	0	0	0	0	0	0	0	0	0	0	0	0	0	0	1	0	0	0	0	0	0	1	1	0	0	0	1	0	0	0	1	0
CMS-88647	Tetrazol-5-ylamine	HESS		0	0	0	0	0	0	0	0	0	0	0	0	0	0	0	0	0	1	0	1	0	0	0	0	0	1	0	0	0	0	0	0	1	0	0	0	0	0	0	0	0	0	0	0	1	0
CMS-5556	Pigment Red 48:2	HESS		0	0	0	0	0	0	0	0	0	0	0	0	0	0	0	0	0	0	0	0	0	0	0	0	0	0	0	0	0	0	0	0	0	0	0	0	0	0	0	0	0	0	0	0	0	0
CMS-88635	3,5-Bis-tert-butylsalicylic acid	HESS		0	0	0	0	0	1	0	0	0	0	1	0	0	0	1	1	0	0	0	0	0	0	0	0	0	0	0	0	0	0	0	0	0	0	0	0	0	0	0	0	0	0	0	0	0	0
CMS-48425	3,3'-(2,4,8,10-Tetraoxaspiro[5.5]undecan-3,9-ylene)bis(propylamine)	HESS		0	0	0	0	0	0	0	0	0	0	0	0	0	0	0	0	0	0	0	0	0	0	0	0	0	0	0	0	1	0	0	1	1	0	0	0	0	0	0	0	0	0	0	0	1	0
CMS-73643	2-Ethylhexyl vinyl Ether	HESS		0	0	0	0	0	0	0	0	0	0	0	0	0	0	0	0	0	0	0	0	0	0	0	0	0	0	0	0	0	0	0	0	0	0	0	0	0	0	0	0	0	0	0	0	0	0
CMS-15361	2-Isobutoxynaphthalene	HESS		0	0	0	0	0	0	0	0	0	0	0	0	0	0	0	0	0	0	0	0	0	0	0	0	0	0	0	0	0	0	0	0	0	0	0	0	0	0	0	0	0	0	0	0	0	0
CMS-6177	2,6-Di-tert-butyl-4-ethylphenol	HESS		0	0	0	0	0	1	0	0	0	0	1	0	0	0	1	1	0	0	0	0	0	0	0	0	0	0	0	0	0	0	0	0	0	0	0	0	0	0	0	0	0	0	0	0	0	0
CMS-4865	2-Methyl-2-propanethiol	HESS		0	0	0	0	0	0	0	0	0	0	0	0	0	0	0	0	0	0	0	0	0	0	0	0	0	0	0	0	0	0	0	0	0	0	0	0	0	0	0	0	0	0	0	0	0	0
CMS-11094	1,3,5-Triazine-2,4,6(1H,3H,5H)-trithione	HESS		0	0	0	0	0	0	0	0	0	0	0	0	0	0	0	0	0	0	0	0	0	0	0	0	0	0	0	0	0	0	0	0	0	0	0	0	0	0	0	0	0	0	0	0	0	0
CMS-88194	Aniline, 4-(1-methylethyl-)	HESS		0	0	0	0	0	0	0	0	0	0	0	0	0	0	0	0	0	1	0	1	0	0	0	0	0	1	0	0	0	0	0	0	1	0	0	0	0	0	0	0	0	0	0	0	1	0
CMS-1223	6-n-Propyl-2-thiouracil	HESS		0	0	0	0	0	0	0	0	0	0	0	0	0	0	0	0	0	0	0	0	0	0	0	0	0	0	0	0	0	0	0	0	0	0	0	0	0	0	0	0	0	0	0	0	0	0
CMS-1135	Phenobarbital	HESS		0	0	0	0	0	0	0	0	0	0	0	0	0	0	0	0	0	0	0	0	0	0	0	0	0	0	0	0	0	0	0	0	0	0	0	0	0	0	0	0	0	0	0	0	0	0
CMS-983	Nitrobenzene	HESS		0	0	0	0	0	0	0	0	0	0	0	0	0	0	0	0	0	0	0	0	0	0	0	0	0	0	0	0	0	0	0	0	0	0	0	0	0	0	0	0	0	0	0	0	0	0
CMS-29499	2, 3,3,3,2',3',3',3'-Octachlorodipropyl ether, bis(2,3,3,3-tetrachloropropyl)ether	HESS		0	0	0	0	0	0	0	0	0	0	0	0	0	0	0	0	0	0	0	0	0	0	0	0	0	0	0	0	0	0	0	0	0	0	0	0	0	0	0	0	0	0	0	0	0	0
CMS-29504	Ergometrinemaleate	HESS		1	0	0	0	0	0	0	0	0	0	1	1	0	0	1	0	0	0	0	0	0	0	0	0	0	0	0	1	1	0	0	0	0	0	0	1	1	0	0	0	0	0	0	0	1	0
CMS-2255	Genistein	HESS		0	0	0	0	0	1	0	0	0	0	1	0	0	0	1	1	0	0	0	0	0	0	0	0	0	0	0	0	0	0	0	0	0	0	0	0	0	0	0	0	0	0	0	0	0	0
CMS-10310	Lactitol	HESS		1	0	0	0	0	0	0	0	1	1	1	1	1	0	1	0	0	0	0	0	0	0	0	0	0	0	0	0	0	0	0	0	0	0	0	0	0	0	0	0	0	0	0	0	0	0
CMS-33271	2,2'-Isobuthylidenebis(4,6-dimethylphenol)	HESS		0	0	0	0	0	1	0	0	0	0	1	0	0	0	1	1	0	0	0	0	0	0	0	0	0	0	0	0	0	0	0	0	0	0	0	0	0	0	0	0	0	0	0	0	0	0
CMS-88666	4,4'-[1-[4-[1-(4Hydroxyphenyl)-1-methylethyl]phenyl]ethylidene]bis[phenol]	HESS		0	0	0	0	0	1	0	0	0	0	1	0	0	0	1	1	0	0	0	0	0	0	0	0	0	0	0	0	0	0	0	0	0	0	0	0	0	0	0	0	0	0	0	0	0	0
CMS-40208	Dihydrocapsiate	HESS		0	0	0	0	0	1	0	0	0	0	1	0	0	0	1	1	0	0	0	0	0	0	0	0	0	0	0	0	0	0	0	0	0	0	0	0	0	0	0	0	0	0	0	0	0	0
CMS-188	Bisphenol A	HESS		0	0	0	0	0	1	0	0	0	0	1	0	0	0	1	1	0	0	0	0	0	0	0	0	0	0	0	0	0	0	0	0	0	0	0	0	0	0	0	0	0	0	0	0	0	0
CMS-2287	Vinclozolin	HESS		0	0	0	0	0	0	0	0	0	0	0	0	0	0	0	0	0	0	0	0	0	0	0	0	0	0	0	0	0	0	0	0	0	0	0	0	0	0	0	0	0	0	0	0	0	0
CMS-6535	Ketoconazole	HESS		0	0	0	0	0	0	0	0	0	0	0	0	0	0	0	0	0	1	0	0	0	0	1	1	0	1	0	0	1	0	0	0	0	0	0	1	1	0	0	0	0	0	0	0	1	0
CMS-6049	p-Nonylphenol	HESS		0	0	0	0	0	1	0	0	0	0	1	0	0	0	1	1	0	0	0	0	0	0	0	0	0	0	0	0	0	0	0	0	0	0	0	0	0	0	0	0	0	0	0	0	0	0
CMS-88670	N,N'-(3,3'-Dimethylbiphenyl-4,4'-ylene)di(acetoacetamide)	HESS		0	0	0	0	0	0	0	0	0	0	0	0	0	0	0	0	1	0	0	0	0	0	0	0	0	1	0	0	0	0	0	0	0	0	0	0	0	0	0	0	0	0	0	0	0	0
CMS-88665	1,2-Dichloro-4-(chloromethyl)benzene	HESS		0	0	0	0	0	0	0	0	0	0	0	0	0	0	0	0	0	0	0	0	0	0	0	0	0	0	0	0	0	0	0	0	0	0	0	0	0	0	0	0	0	0	0	0	0	0
CMS-43136	beta-Bromostyrene	HESS		0	0	0	0	0	0	0	0	0	0	0	0	0	0	0	0	0	0	0	0	0	0	0	0	0	0	0	0	0	0	0	0	0	0	0	0	0	0	0	0	0	0	0	0	0	0
CMS-3523	Acenaphthylene	HESS		0	0	0	0	0	0	0	0	0	0	0	0	0	0	0	0	0	0	0	0	0	0	0	0	0	0	0	0	0	0	0	0	0	0	0	0	0	0	0	0	0	0	0	0	0	0
CMS-88667	Sodium 5-chloro-3-[(1,5-dihydroxy-2-naphthyl)azo]-2-hydroxybenzenesulphonate	HESS		0	0	0	0	0	1	0	0	0	0	1	0	0	0	1	1	0	0	0	0	0	0	0	0	0	0	0	0	0	0	0	0	0	0	0	0	0	0	0	0	0	0	0	0	0	0
CMS-3196	Paracetaldehyde	HESS		0	0	0	0	0	0	0	0	0	0	0	0	0	0	0	0	0	0	0	0	0	0	0	0	0	0	0	0	0	0	0	0	0	0	0	0	0	0	0	0	0	0	0	0	0	0
CMS-88669	2,2',3,3'-Tetrachloro-4,4'-diaminodiphenylmethane	HESS		0	0	0	0	0	0	0	0	0	0	0	0	0	0	0	0	0	1	0	1	0	0	0	0	0	1	0	0	0	0	0	0	1	0	0	0	0	0	0	0	0	0	0	0	1	0
CMS-50645	Perfluorooctane	HESS		0	0	0	0	0	0	0	0	0	0	0	0	0	0	0	0	0	0	0	0	0	0	0	0	0	0	0	0	0	0	0	0	0	0	0	0	0	0	0	0	0	0	0	0	0	0
CMS-88649	3-Hydroxy-2-naphthanilide	HESS		0	0	0	0	0	1	0	0	0	0	1	0	0	0	1	1	0	0	0	0	0	0	0	0	0	0	0	0	0	0	0	0	0	0	0	0	0	0	0	0	0	0	0	0	0	0
CMS-1864	Propane, 2,2'-oxybis-	HESS		0	0	0	0	0	0	0	0	0	0	0	0	0	0	0	0	0	0	0	0	0	0	0	0	0	0	0	0	0	0	0	0	0	0	0	0	0	0	0	0	0	0	0	0	0	0
CMS-1109	4,4'-Oxydianiline	HESS		0	0	0	0	0	0	0	0	0	0	0	0	0	0	0	0	0	1	0	1	0	0	0	0	0	1	0	0	0	0	0	0	1	0	0	0	0	0	0	0	0	0	0	0	1	0
CMS-10709	2,2'-Azobis[2,4-dimethylvaleronitrile]	HESS		0	0	0	0	0	0	0	0	0	0	0	0	0	0	0	0	0	0	0	0	0	0	0	0	0	0	0	0	0	0	0	0	0	0	0	0	0	0	0	0	0	0	0	0	0	0
CMS-897	1-Methylnaphthalene	HESS		0	0	0	0	0	0	0	0	0	0	0	0	0	0	0	0	0	0	0	0	0	0	0	0	0	0	0	0	0	0	0	0	0	0	0	0	0	0	0	0	0	0	0	0	0	0
CMS-88650	3-Dimethylaminobenzoic acid	HESS		0	0	0	0	0	0	0	0	0	0	0	0	0	0	0	0	0	1	0	0	0	0	1	1	0	1	0	0	1	0	0	0	0	0	0	1	1	0	0	0	0	0	0	0	1	0
CMS-13731	Quino[2,3-b]acridine-7,14-dione, 5,12-dihydro-2,9-dimethyl-	HESS		0	0	0	0	0	0	0	0	0	0	0	0	0	0	0	0	0	1	0	0	1	0	0	0	0	1	0	0	0	0	0	0	0	0	1	0	0	0	0	0	0	0	0	0	1	0
CMS-174	Ether, bis(2-chloroethyl)-	HESS		0	0	0	0	0	0	0	0	0	0	0	0	0	0	0	0	0	0	0	0	0	0	0	0	0	0	0	0	0	0	0	0	0	0	0	0	0	0	0	0	0	0	0	0	0	0
CMS-428	2,3-Dichloro-1,4-naphthoquinone	HESS		0	0	0	0	0	0	0	0	0	0	0	0	0	0	0	0	0	0	0	0	0	0	0	0	0	0	0	0	0	0	0	0	0	0	0	0	0	0	0	0	0	0	0	0	0	0
CMS-13586	4,4'-[(3,3'-Dichloro[1,1'-biphenyl]-4,4'-diyl)bis(azo)]bis[2,4-dihydro-5-methyl-2-phenyl-3H-pyrazol-3-one]	HESS		0	0	0	0	0	0	0	0	0	0	1	0	0	0	1	0	0	0	0	0	0	0	0	0	0	0	0	0	0	0	0	0	0	0	0	0	0	0	0	0	0	0	0	0	0	0
CMS-3661	Hexabromobenzene	HESS		0	0	0	0	0	0	0	0	0	0	0	0	0	0	0	0	0	0	0	0	0	0	0	0	0	0	0	0	0	0	0	0	0	0	0	0	0	0	0	0	0	0	0	0	0	0
CMS-518	N,N-Dimethylaniline	HESS		0	0	0	0	0	0	0	0	0	0	0	0	0	0	0	0	0	1	0	0	0	0	1	1	0	1	0	0	1	0	0	0	0	0	0	1	1	0	0	0	0	0	0	0	1	0
CMS-824	1,3-Benzothiazole-2(3H)-thione	HESS		0	0	0	0	0	0	0	0	0	0	0	0	0	0	0	0	0	0	0	0	0	0	0	0	0	0	0	0	0	0	0	0	0	0	0	0	0	0	0	0	0	0	0	0	0	0
CMS-1458	4-Vinylcyclohex-1-ene	HESS		0	0	0	0	0	0	0	0	0	0	0	0	0	0	0	0	0	0	0	0	0	0	0	0	0	0	0	0	0	0	0	0	0	0	0	0	0	0	0	0	0	0	0	0	0	0
CMS-88636	2,5-Dichlorotoluene	HESS		0	0	0	0	0	0	0	0	0	0	0	0	0	0	0	0	0	0	0	0	0	0	0	0	0	0	0	0	0	0	0	0	0	0	0	0	0	0	0	0	0	0	0	0	0	0
CMS-4214	Bis(4-octylphenyl)amine	HESS		0	0	0	0	0	0	0	0	0	0	0	0	0	0	0	0	0	1	0	0	1	0	0	0	0	1	0	0	0	0	0	0	0	0	1	0	0	0	0	0	0	0	0	0	1	0
CMS-23311	Docosyltrimethylammonium chloride	HESS		0	0	0	0	0	0	0	0	0	0	0	0	0	0	0	0	0	0	0	0	0	0	0	0	0	0	0	0	0	0	0	0	0	0	0	0	0	0	0	0	0	0	0	0	0	0
CMS-1800	3,4-Dichlorotoluene	HESS		0	0	0	0	0	0	0	0	0	0	0	0	0	0	0	0	0	0	0	0	0	0	0	0	0	0	0	0	0	0	0	0	0	0	0	0	0	0	0	0	0	0	0	0	0	0
CMS-23673	N,N-Dimethyldocosan-1-ylamine	HESS		0	0	0	0	0	0	0	0	0	0	0	0	0	0	0	0	0	0	0	0	0	0	0	0	0	0	0	0	1	0	0	0	0	0	0	1	1	0	0	0	0	0	0	0	1	0
CMS-10398	Hexanedioic acid, 1,6-dihydrazide	HESS		0	0	0	0	0	0	0	0	0	0	0	0	0	0	0	0	0	0	0	0	0	0	0	0	0	0	0	0	0	0	0	0	0	0	0	0	0	0	0	0	0	0	0	0	0	0
CMS-30203	4,4'-Cyclohexane-1,1-diyldiphenol	HESS		0	0	0	0	0	1	0	0	0	0	1	0	0	0	1	1	0	0	0	0	0	0	0	0	0	0	0	0	0	0	0	0	0	0	0	0	0	0	0	0	0	0	0	0	0	0
CMS-10450	3-Amino-4-chlorobenzoic acid	HESS		0	0	0	0	0	0	0	0	0	0	0	0	0	0	0	0	0	1	0	1	0	0	0	0	0	1	0	0	0	0	0	0	1	0	0	0	0	0	0	0	0	0	0	0	1	0
CMS-256	Carbazole	HESS		0	0	0	0	0	0	0	0	0	0	0	0	0	0	0	0	0	0	0	0	0	0	0	0	0	0	0	0	0	0	0	0	0	0	0	0	0	0	0	0	0	0	0	0	0	0
CMS-7880	2,2'-[(1-Methylethylidene)bis[(2,6-dibromo-4,1-phenylene)oxy]]bis[ethanol]	HESS		1	0	0	0	0	0	0	0	0	0	1	1	0	0	1	0	0	0	0	0	0	0	0	0	0	0	0	0	0	0	0	0	0	0	0	0	0	0	0	0	0	0	0	0	0	0
CMS-745	8-Hydroxyquinoline	HESS		0	0	0	0	0	1	0	0	0	0	1	0	0	0	1	1	0	0	0	0	0	0	0	0	0	0	0	0	0	0	0	0	0	0	0	0	0	0	0	0	0	0	0	0	0	0
CMS-88639	2,2-Bis(4-cyanatophenyl)propane	HESS		0	0	0	0	0	0	0	0	0	0	0	0	0	0	0	0	0	0	0	0	0	0	0	0	0	0	0	0	0	0	0	0	0	0	0	0	0	0	0	0	0	0	0	0	0	0
CMS-8941	2,2'-Dibenzamidodiphenyldisulfide	HESS		0	0	0	0	0	0	0	0	0	0	0	0	0	0	0	0	0	0	0	0	0	0	0	0	0	0	0	0	0	0	0	0	0	0	0	0	0	0	0	0	0	0	0	0	0	0
CMS-1868	1-Methylpiperazine	HESS		0	0	0	0	0	0	0	0	0	0	0	0	0	0	0	0	0	0	0	0	0	0	0	0	0	0	0	1	1	0	0	0	0	1	1	1	1	0	0	0	0	0	0	0	1	0
CMS-200540	2,5-Bis(2,4,4-trimethylpentan-2-yl)benzene-1,4-diol	HESS		0	0	0	0	0	1	0	0	0	0	1	0	0	0	1	1	0	0	0	0	0	0	0	0	0	0	0	0	0	0	0	0	0	0	0	0	0	0	0	0	0	0	0	0	0	0
CMS-200327	tert-Butylhydrazine monohydrochloride	HESS		0	0	0	0	0	0	0	0	0	0	0	0	0	0	0	0	0	0	0	0	0	0	0	0	0	0	0	0	0	0	0	0	0	0	0	0	0	0	0	0	0	0	0	0	0	0
CMS-200541	Naphthalene, 2-(phenylmethoxy)-	HESS		0	0	0	0	0	0	0	0	0	0	0	0	0	0	0	0	0	0	0	0	0	0	0	0	0	0	0	0	0	0	0	0	0	0	0	0	0	0	0	0	0	0	0	0	0	0
CMS-7747	4,4'-(Hexafluoroisopropylidene)diphenol	HESS		0	0	0	0	0	1	0	0	0	0	1	0	0	0	1	1	0	0	0	0	0	0	0	0	0	0	0	0	0	0	0	0	0	0	0	0	0	0	0	0	0	0	0	0	0	0
CMS-60307	1,3-Dimethyl-2-imidazolidinone	HESS		0	0	0	0	0	0	0	0	0	0	0	0	0	0	0	0	0	0	0	0	0	0	0	0	0	0	0	0	0	0	0	0	0	0	0	0	0	0	0	0	0	0	0	0	0	0
CMS-18699	(2-Chlorophenyl) (4-chlorophenyl)methanone	HESS		0	0	0	0	0	0	0	0	0	0	0	0	0	0	0	0	0	0	0	0	0	0	0	0	0	0	0	0	0	0	0	0	0	0	0	0	0	0	0	0	0	0	0	0	0	0
CMS-45894	2,2'-(2,4,8,10-Tetraoxaspiro[5.5]undecane-3,9-diyl)bis[2,2-dimethylethanol]	HESS		1	0	0	0	0	0	0	0	0	0	1	1	0	0	1	0	0	0	0	0	0	0	0	0	0	0	0	0	0	0	0	0	0	0	0	0	0	0	0	0	0	0	0	0	0	0
CMS-10436	Tetrabutan-1-ylammonium bromide	HESS		0	0	0	0	0	0	0	0	0	0	0	0	0	0	0	0	0	0	0	0	0	0	0	0	0	0	0	0	0	0	0	0	0	0	0	0	0	0	0	0	0	0	0	0	0	0
CMS-4000	2-Chlorobenzoic acid	HESS		0	0	0	0	0	0	0	0	0	0	0	0	0	0	0	0	0	0	0	0	0	0	0	0	0	0	0	0	0	0	0	0	0	0	0	0	0	0	0	0	0	0	0	0	0	0
CMS-10782	2-Nitro-p-anisidine	HESS		0	0	0	0	0	0	0	0	0	0	0	0	0	0	0	0	0	1	0	1	0	0	0	0	0	1	0	0	0	0	0	0	1	0	0	0	0	0	0	0	0	0	0	0	1	0
CMS-10878	3-Amino-1,2,4-triazole-5-thiol	HESS		0	0	0	0	0	0	0	0	0	0	0	0	0	0	0	0	0	1	0	1	0	0	0	0	0	1	0	0	0	0	0	0	1	0	0	0	0	0	0	0	0	0	0	0	1	0
CMS-1365	Thiosemicarbazide	HESS		0	0	0	0	0	0	0	0	0	0	0	0	0	0	0	0	0	0	0	0	0	0	0	0	0	0	0	0	0	0	0	0	0	0	0	0	0	0	0	0	0	0	0	0	0	0
CMS-200542	Cyclooctane, 1,2,5,6-tetrabromo-	HESS		0	0	0	0	0	0	0	0	0	0	0	0	0	0	0	0	0	0	0	0	0	0	0	0	0	0	0	0	0	0	0	0	0	0	0	0	0	0	0	0	0	0	0	0	0	0
CMS-8575	Disodium 1,5-naphthalenesulfonate	HESS		0	0	0	0	0	0	0	0	0	0	0	0	0	0	0	0	0	0	0	0	0	0	0	0	0	0	0	0	0	0	0	0	0	0	0	0	0	0	0	0	0	0	0	0	0	0
CMS-200543	1,1-Diisopropoxycyclohexane	HESS		0	0	0	0	0	0	0	0	0	0	0	0	0	0	0	0	0	0	0	0	0	0	0	0	0	0	0	0	0	0	0	0	0	0	0	0	0	0	0	0	0	0	0	0	0	0
CMS-8499	Sodium 6-diazo-5-oxo-5,6-dihydronaphthalene-1-sulfonate	HESS		0	0	0	0	0	0	0	0	0	0	0	0	0	0	0	0	0	0	0	0	0	0	0	0	0	0	0	0	0	0	0	0	0	0	0	0	0	0	0	0	0	0	0	0	0	0
CMS-200544	[(Dibromomethylphenoxy)methyl]oxirane	HESS		0	0	0	0	0	0	0	0	0	0	0	0	0	0	0	0	0	0	0	0	0	0	0	0	0	0	0	0	0	0	0	0	0	0	0	0	0	0	0	0	0	0	0	0	0	0
CMS-200545	1-Chloro-4-[[(3-iodo-2-propynyl)oxy]methoxy]benzene	HESS		0	0	0	0	0	0	0	0	0	0	0	0	0	0	0	0	0	0	0	0	0	0	0	0	0	0	0	0	0	0	0	0	0	0	0	0	0	0	0	0	0	0	0	0	0	0
CMS-200546	1,2-Bis(2-chlorophenyl)hydrazine	HESS		0	0	0	0	0	0	0	0	0	0	0	0	0	0	0	0	0	0	0	0	0	0	0	0	0	0	0	0	0	0	0	0	0	0	0	0	0	0	0	0	0	0	0	0	0	0
CMS-2082	1,1,1,3,3,3-Hexafluoropropan-2-ol	HESS		1	0	0	0	0	0	0	0	0	0	1	0	1	0	1	0	0	0	0	0	0	0	0	0	0	0	0	0	0	0	0	0	0	0	0	0	0	0	0	0	0	0	0	0	0	0
CMS-46167	2-(1-Cyclohexen-1-yl)cyclohexan-1-one	HESS		0	0	0	0	0	0	0	0	0	0	0	0	0	0	0	0	0	0	0	0	0	0	0	0	0	0	0	0	0	0	0	0	0	0	0	0	0	0	0	0	0	0	0	0	0	0
CMS-4602	3,6,9,12-Tetraazatetradecane-1,14-diyldiamine	HESS		0	0	0	0	0	0	0	0	0	0	0	0	0	0	0	0	0	0	0	0	0	0	0	0	0	0	0	0	1	0	0	1	1	1	1	0	0	0	0	0	1	0	0	0	1	0
CMS-10417	1,1'-(Methylenedi-p-phenylene)bismaleimide	HESS		0	0	0	0	0	0	0	0	0	0	0	0	0	0	0	0	0	0	0	0	0	0	0	0	0	0	0	0	0	0	0	0	0	0	0	0	0	0	0	0	0	0	0	0	0	0
CMS-1933	2-Chloro-4-nitroaniline	HESS		0	0	0	0	0	0	0	0	0	0	0	0	0	0	0	0	0	1	0	1	0	0	0	0	0	1	0	0	0	0	0	0	1	0	0	0	0	0	0	0	0	0	0	0	1	0
CMS-8717	Benzene, 1-chloro-2,5-dimethoxy-	HESS		0	0	0	0	0	0	0	0	0	0	0	0	0	0	0	0	0	0	0	0	0	0	0	0	0	0	0	0	0	0	0	0	0	0	0	0	0	0	0	0	0	0	0	0	0	0
CMS-3603	Sodium 2,2-dichloropropionate	HESS		0	0	0	0	0	0	0	0	0	0	0	0	0	0	0	0	0	0	0	0	0	0	0	0	0	0	0	0	0	0	0	0	0	0	0	0	0	0	0	0	0	0	0	0	0	0
CMS-72911	Sodium 4-amino-6-chlorotoluene-3-sulphonate	HESS		0	0	0	0	0	0	0	0	0	0	0	0	0	0	0	0	0	1	0	1	0	0	0	0	0	1	0	0	0	0	0	0	1	0	0	0	0	0	0	0	0	0	0	0	1	0
CMS-1164	p-Phenylphenol	HESS		0	0	0	0	0	1	0	0	0	0	1	0	0	0	1	1	0	0	0	0	0	0	0	0	0	0	0	0	0	0	0	0	0	0	0	0	0	0	0	0	0	0	0	0	0	0
CMS-8537	Chlorbutanol	HESS		1	0	0	0	0	0	0	0	0	0	1	0	0	1	1	0	0	0	0	0	0	0	0	0	0	0	0	0	0	0	0	0	0	0	0	0	0	0	0	0	0	0	0	0	0	0
CMS-2063	2,5-Dimethylhexa-2,4-diene	HESS		0	0	0	0	0	0	0	0	0	0	0	0	0	0	0	0	0	0	0	0	0	0	0	0	0	0	0	0	0	0	0	0	0	0	0	0	0	0	0	0	0	0	0	0	0	0
CMS-200547	1,2-Cyclohexanedicarboxylic acid, (1R,2S)-rel-	HESS		0	0	0	0	0	0	0	0	0	0	0	0	0	0	0	0	0	0	0	0	0	0	0	0	0	0	0	0	0	0	0	0	0	0	0	0	0	0	0	0	0	0	0	0	0	0
CMS-11481	2,3,5-Trimethylphenol	HESS		0	0	0	0	0	1	0	0	0	0	1	0	0	0	1	1	0	0	0	0	0	0	0	0	0	0	0	0	0	0	0	0	0	0	0	0	0	0	0	0	0	0	0	0	0	0
CMS-11326	M-xylene-4-sulphonic acid	HESS		0	0	0	0	0	0	0	0	0	0	0	0	0	0	0	0	0	0	0	0	0	0	0	0	0	0	0	0	0	0	0	0	0	0	0	0	0	0	0	0	0	0	0	0	0	0
CMS-10502	1,2,4,5-Benzenetetracarboxylic acid	HESS		0	0	0	0	0	0	0	0	0	0	0	0	0	0	0	0	0	0	0	0	0	0	0	0	0	0	0	0	0	0	0	0	0	0	0	0	0	0	0	0	0	0	0	0	0	0
CMS-1319	Taurine	HESS		0	0	0	0	0	0	0	0	0	0	0	0	0	0	0	0	0	0	0	0	0	0	0	0	0	0	0	0	1	0	0	1	1	0	0	0	0	0	0	0	0	0	0	0	1	0
CMS-1865	Pyridine, 4-methyl-	HESS		0	0	0	0	0	0	0	0	0	0	0	0	0	0	0	0	0	0	0	0	0	0	0	0	0	0	0	0	0	0	0	0	0	0	0	0	0	0	0	0	0	0	0	0	0	0
CMS-5010	Thiophenol	HESS		0	0	0	0	0	0	0	0	0	0	0	0	0	0	0	0	0	0	0	0	0	0	0	0	0	0	0	0	0	0	0	0	0	0	0	0	0	0	0	0	0	0	0	0	0	0
CMS-29486	4-Chlorobenzoyl chloride	HESS		0	0	0	0	0	0	0	0	0	0	0	0	0	0	0	0	0	0	0	0	0	0	0	0	0	0	0	0	0	0	0	0	0	0	0	0	0	0	0	0	0	0	0	0	0	1
CMS-1671	Octanoic acid	HESS		0	0	0	0	0	0	0	0	0	0	0	0	0	0	0	0	0	0	0	0	0	0	0	0	0	0	0	0	0	0	0	0	0	0	0	0	0	0	0	0	0	0	0	0	0	0
CMS-200548	Benzene, 1,3,5-tris(1,1-dimethylethyl)-	HESS		0	0	0	0	0	0	0	0	0	0	0	0	0	0	0	0	0	0	0	0	0	0	0	0	0	0	0	0	0	0	0	0	0	0	0	0	0	0	0	0	0	0	0	0	0	0
CMS-200549	4,4'-Bis(chloromethyl)-1,1'-biphenyl	HESS		0	0	0	0	0	0	0	0	0	0	0	0	0	0	0	0	0	0	0	0	0	0	0	0	0	0	0	0	0	0	0	0	0	0	0	0	0	0	0	0	0	0	0	0	0	0
CMS-31901	Sorbitan, tri-(9Z)-9-octadecenoate, poly(oxy-1,2-ethanediyl) derivs.	HESS		1	0	0	0	0	0	0	0	0	0	1	1	0	0	1	0	0	0	0	0	0	0	0	0	0	0	0	0	0	0	0	0	0	0	0	0	0	0	0	0	0	0	0	0	0	0
CMS-200550	Perfluorooctadecanoic acid	HESS		0	0	0	0	0	0	0	0	0	0	0	0	0	0	0	0	0	0	0	0	0	0	0	0	0	0	0	0	0	0	0	0	0	0	0	0	0	0	0	0	0	0	0	0	0	0
CMS-24788	Poly[oxy(methyl-1,2-ethanediyl)],alpha,alpha'-[(1-methylethylidene)di-4,1-phenylene]bis[omega-hydroxy-	HESS		1	0	0	0	0	0	0	0	0	0	1	1	1	0	1	0	0	0	0	0	0	0	0	0	0	0	0	0	0	0	0	0	0	0	0	0	0	0	0	0	0	0	0	0	0	0
CMS-3942	2-Bromo-2-nitropropane-1,3-diol	HESS		1	0	0	0	0	0	0	0	0	1	1	1	0	0	1	0	0	0	0	0	0	0	0	0	0	0	0	0	0	0	0	0	0	0	0	0	0	0	0	0	0	0	0	0	0	0
CMS-1738	4-Chloro-3-methylphenol	HESS		0	0	0	0	0	1	0	0	0	0	1	0	0	0	1	1	0	0	0	0	0	0	0	0	0	0	0	0	0	0	0	0	0	0	0	0	0	0	0	0	0	0	0	0	0	0
CMS-9781	Phenylurea	HESS		0	0	0	0	0	0	0	0	0	0	0	0	0	0	0	0	0	0	0	0	0	0	0	0	0	0	0	0	0	0	0	0	0	0	0	0	0	0	0	0	0	0	0	0	0	0
CMS-4176	Hexane, 2,5-dimethyl-2,5-bis(tert-butylperoxy)-	HESS		0	0	0	0	0	0	0	0	0	0	0	0	0	0	0	0	0	0	0	0	0	0	0	0	0	0	0	0	0	0	0	0	0	0	0	0	0	0	0	0	0	0	0	0	0	0
CMS-29366	Benzoanthrone	HESS		0	0	0	0	0	0	0	0	0	0	0	0	0	0	0	0	0	0	0	0	0	0	0	0	0	0	0	0	0	0	0	0	0	0	0	0	0	0	0	0	0	0	0	0	0	0
CMS-4010	1-Chloronaphthalene	HESS		0	0	0	0	0	0	0	0	0	0	0	0	0	0	0	0	0	0	0	0	0	0	0	0	0	0	0	0	0	0	0	0	0	0	0	0	0	0	0	0	0	0	0	0	0	0
CMS-6553	Biphenyl-2-ylamine	HESS		0	0	0	0	0	0	0	0	0	0	0	0	0	0	0	0	0	1	0	1	0	0	0	0	0	1	0	0	0	0	0	0	1	0	0	0	0	0	0	0	0	0	0	0	1	0
CMS-4064	Decahydronaphthalene	HESS		0	0	0	0	0	0	0	0	0	0	0	0	0	0	0	0	0	0	0	0	0	0	0	0	0	0	0	0	0	0	0	0	0	0	0	0	0	0	0	0	0	0	0	0	0	0
CMS-61992	Benzenesulphonamide	HESS		0	0	0	0	0	0	0	0	0	0	0	0	0	0	0	0	0	0	0	0	0	0	0	0	0	0	0	0	0	0	0	0	0	0	0	0	0	0	0	0	0	0	0	0	0	0
CMS-17440	4-Vinylpyridine	HESS		0	0	0	0	0	0	0	0	0	0	0	0	0	0	0	0	0	0	0	0	0	0	0	0	0	0	0	0	0	0	0	0	0	0	0	0	0	0	0	0	0	0	0	0	0	0
CMS-2325	2,2',6,6'-Tetra-tert-butyl-4,4'-methylenediphenol	HESS		0	0	0	0	0	1	0	0	0	0	1	0	0	0	1	1	0	0	0	0	0	0	0	0	0	0	0	0	0	0	0	0	0	0	0	0	0	0	0	0	0	0	0	0	0	0
CMS-1971	Tricyclo[3.3.1.13,7]decane	HESS		0	0	0	0	0	0	0	0	0	0	0	0	0	0	0	0	0	0	0	0	0	0	0	0	0	0	0	0	0	0	0	0	0	0	0	0	0	0	0	0	0	0	0	0	0	0
CMS-200551	3-Nitrophthalic acid	HESS		0	0	0	0	0	0	0	0	0	0	0	0	0	0	0	0	0	0	0	0	0	0	0	0	0	0	0	0	0	0	0	0	0	0	0	0	0	0	0	0	0	0	0	0	0	0
CMS-46532	3,4,5,6-Tetrachlorophthalimide	HESS		0	0	0	0	0	0	0	0	0	0	0	0	0	0	0	0	0	0	0	0	0	0	0	0	0	0	0	0	0	0	0	0	0	0	0	0	0	0	0	0	0	0	0	0	0	0
CMS-46934	Ethyl cyclohexane	HESS		0	0	0	0	0	0	0	0	0	0	0	0	0	0	0	0	0	0	0	0	0	0	0	0	0	0	0	0	0	0	0	0	0	0	0	0	0	0	0	0	0	0	0	0	0	0
CMS-48134	tert-Pentylbenzene	HESS		0	0	0	0	0	0	0	0	0	0	0	0	0	0	0	0	0	0	0	0	0	0	0	0	0	0	0	0	0	0	0	0	0	0	0	0	0	0	0	0	0	0	0	0	0	0
CMS-10669	Sodium 4-vinylbenzenesulphonate	HESS		0	0	0	0	0	0	0	0	0	0	0	0	0	0	0	0	0	0	0	0	0	0	0	0	0	0	0	0	0	0	0	0	0	0	0	0	0	0	0	0	0	0	0	0	0	0
CMS-200552	Isopropylnaphthalene	HESS		0	0	0	0	0	0	0	0	0	0	0	0	0	0	0	0	0	0	0	0	0	0	0	0	0	0	0	0	0	0	0	0	0	0	0	0	0	0	0	0	0	0	0	0	0	0
CMS-72692	1,8-Diazabicyclo[5,4,0]undecene-7	HESS		0	0	0	0	0	0	0	0	0	0	0	0	0	0	0	0	0	0	0	0	0	0	0	0	0	0	0	0	0	0	0	0	0	0	0	0	0	0	0	0	0	0	0	0	0	0
CMS-6180	Butanamide, N-(4-chloro-2,5-dimethoxyphenyl)-3-oxo	HESS		0	0	0	0	0	0	0	0	0	0	0	0	0	0	0	0	0	0	0	0	0	0	0	0	0	0	0	0	0	0	0	0	0	0	0	0	0	0	0	0	0	0	0	0	0	0
CMS-10451	1,1'-(1,3-Phenylene)bis-1H-pyrrole-2,5-dione	HESS		0	0	0	0	0	0	0	0	0	0	0	0	0	0	0	0	0	0	0	0	0	0	0	0	0	0	0	0	0	0	0	0	0	0	0	0	0	0	0	0	0	0	0	0	0	0
CMS-8842	Isonicotinonitrile	HESS		0	0	0	0	0	0	0	0	0	0	0	0	0	0	0	0	0	0	0	0	0	0	0	0	0	0	0	0	0	0	0	0	0	0	0	0	0	0	0	0	0	0	0	0	0	0
CMS-201413	2,3-Dichlorotoluene	HESS		0	0	0	0	0	0	0	0	0	0	0	0	0	0	0	0	0	0	0	0	0	0	0	0	0	0	0	0	0	0	0	0	0	0	0	0	0	0	0	0	0	0	0	0	0	0
CMS-10745	1,4-Bis(methoxymethyl)benzene	HESS		0	0	0	0	0	0	0	0	0	0	0	0	0	0	0	0	0	0	0	0	0	0	0	0	0	0	0	0	0	0	0	0	0	0	0	0	0	0	0	0	0	0	0	0	0	0
CMS-201412	1-tert-Butoxy-4-chlorobenzene	HESS		0	0	0	0	0	0	0	0	0	0	0	0	0	0	0	0	0	0	0	0	0	0	0	0	0	0	0	0	0	0	0	0	0	0	0	0	0	0	0	0	0	0	0	0	0	0
CMS-6064	Benzene, 1,1'-oxybis-, tetrapropylene derivs.	HESS		0	0	0	0	0	0	0	0	0	0	0	0	0	0	0	0	0	0	0	0	0	0	0	0	0	0	0	0	0	0	0	0	0	0	0	0	0	0	0	0	0	0	0	0	0	0
CMS-10580	2-Heptan-1-ylcyclopentan-1-one	HESS		0	0	0	0	0	0	0	0	0	0	0	0	0	0	0	0	0	0	0	0	0	0	0	0	0	0	0	0	0	0	0	0	0	0	0	0	0	0	0	0	0	0	0	0	0	0
CMS-201414	alpha,alpha,alpha,beta,beta,beta-Hexafluoro-m-xylene	HESS		0	0	0	0	0	0	0	0	0	0	0	0	0	0	0	0	0	0	0	0	0	0	0	0	0	0	0	0	0	0	0	0	0	0	0	0	0	0	0	0	0	0	0	0	0	0
CMS-72001	2,2'-[Hexane-1,6-diylbis(oxymethylene)]bis(oxirane)	HESS		0	0	0	0	0	0	0	0	0	0	0	0	0	0	0	0	0	0	0	0	0	0	0	0	0	0	0	0	0	0	0	0	0	0	0	0	0	0	0	0	0	0	0	0	0	0
CMS-2125	Dodecyl acrylate	HESS		0	0	0	0	0	0	0	0	0	0	0	0	0	0	0	0	0	0	0	0	0	0	0	0	0	0	0	0	0	0	0	0	0	0	0	0	0	0	0	0	0	0	0	0	0	0
CMS-474	Diethyl maleate	HESS		0	0	0	0	0	0	0	0	0	0	0	0	0	0	0	0	0	0	0	0	0	0	0	0	0	0	0	0	0	0	0	0	0	0	0	0	0	0	0	0	0	0	0	0	0	0
CMS-7863	2,2'-Methylenebis(6-tert-butyl-4-ethylphenol)	HESS		0	0	0	0	0	1	0	0	0	0	1	0	0	0	1	1	0	0	0	0	0	0	0	0	0	0	0	0	0	0	0	0	0	0	0	0	0	0	0	0	0	0	0	0	0	0
CMS-4830	2,5-Dimethylaniline	HESS		0	0	0	0	0	0	0	0	0	0	0	0	0	0	0	0	0	1	0	1	0	0	0	0	0	1	0	0	0	0	0	0	1	0	0	0	0	0	0	0	0	0	0	0	1	0
CMS-8946	Benzyl (dimethyl)(octan-1-yl) ammonium chloride	HESS		0	0	0	0	0	0	0	0	0	0	0	0	0	0	0	0	0	0	0	0	0	0	0	0	0	0	0	0	0	0	0	0	0	0	0	0	0	0	0	0	0	0	0	0	0	0
CMS-7419	2-tert-Butylcyclohexan-1-yl acetate	HESS		0	0	0	0	0	0	0	0	0	0	0	0	0	0	0	0	0	0	0	0	0	0	0	0	0	0	0	0	0	0	0	0	0	0	0	0	0	0	0	0	0	0	0	0	0	0
CMS-5251	Octadecanoic acid, 1,2-ethanediyl ester	HESS		0	0	0	0	0	0	0	0	0	0	0	0	0	0	0	0	0	0	0	0	0	0	0	0	0	0	0	0	0	0	0	0	0	0	0	0	0	0	0	0	0	0	0	0	0	0
CMS-25714	2-Decyltetradecanol	HESS		1	0	0	0	0	0	0	0	0	0	1	1	0	0	1	0	0	0	0	0	0	0	0	0	0	0	0	0	0	0	0	0	0	0	0	0	0	0	0	0	0	0	0	0	0	0
CMS-10972	Bis [3,5-dibromo-4-(2,3-dibromopropoxy) phenyl] sulfone	HESS		0	0	0	0	0	0	0	0	0	0	0	0	0	0	0	0	0	0	0	0	0	0	0	0	0	0	0	0	0	0	0	0	0	0	0	0	0	0	0	0	0	0	0	0	0	0
CMS-8798	(Z)-Hex-3-enyl acetate	HESS		0	0	0	0	0	0	0	0	0	0	0	0	0	0	0	0	0	0	0	0	0	0	0	0	0	0	0	0	0	0	0	0	0	0	0	0	0	0	0	0	0	0	0	0	0	0
CMS-6229	Methyl (2-pentyl-3-oxocyclopentyl) acetate	HESS		0	0	0	0	0	0	0	0	0	0	0	0	0	0	0	0	0	0	0	0	0	0	0	0	0	0	0	0	0	0	0	0	0	0	0	0	0	0	0	0	0	0	0	0	0	0
CMS-72536	Perfluoroundecanoic acid	HESS		0	0	0	0	0	0	0	0	0	0	0	0	0	0	0	0	0	0	0	0	0	0	0	0	0	0	0	0	0	0	0	0	0	0	0	0	0	0	0	0	0	0	0	0	0	0
CMS-5368	1,3-Benzenedicarboxylic acid, dimethyl ester	HESS		0	0	0	0	0	0	0	0	0	0	0	0	0	0	0	0	0	0	0	0	0	0	0	0	0	0	0	0	0	0	0	0	0	0	0	0	0	0	0	0	0	0	0	0	0	0
CMS-5089	Phenol, 2,4-bis (1,1-dimethylpropyl)	HESS		0	0	0	0	0	1	0	0	0	0	1	0	0	0	1	1	0	0	0	0	0	0	0	0	0	0	0	0	0	0	0	0	0	0	0	0	0	0	0	0	0	0	0	0	0	0
CMS-8714	1,3-Propanediol, 2-butyl-2-ethyl	HESS		1	0	0	0	0	0	0	0	0	1	1	1	0	0	1	0	0	0	0	0	0	0	0	0	0	0	0	0	0	0	0	0	0	0	0	0	0	0	0	0	0	0	0	0	0	0
CMS-5548	Propylenetetramer	HESS		0	0	0	0	0	0	0	0	0	0	0	0	0	0	0	0	0	0	0	0	0	0	0	0	0	0	0	0	0	0	0	0	0	0	0	0	0	0	0	0	0	0	0	0	0	0
CMS-4063	2,4-Decadienal	HESS		0	0	0	0	0	0	0	0	0	0	0	0	0	0	0	0	0	0	0	0	0	0	0	0	0	0	0	0	0	0	0	0	0	0	0	0	0	0	0	0	0	0	0	0	0	0
CMS-586	Estragole	HESS		0	0	0	0	0	0	0	0	0	0	0	0	0	0	0	0	0	0	0	0	0	0	0	0	0	0	0	0	0	0	0	0	0	0	0	0	0	0	0	0	0	0	0	0	0	0
CMS-3511	Dibromoacetic acid	HESS		0	0	0	0	0	0	0	0	0	0	0	0	0	0	0	0	0	0	0	0	0	0	0	0	0	0	0	0	0	0	0	0	0	0	0	0	0	0	0	0	0	0	0	0	0	0
CMS-4461	Methylene blue trihydrate	HESS		0	0	0	0	0	0	0	0	0	0	0	0	0	0	0	0	0	1	0	0	0	0	1	1	0	1	0	0	1	0	0	0	0	0	0	1	1	0	0	0	0	0	0	0	1	0
CMS-4317	Formamide	HESS		0	0	0	0	0	0	0	0	0	0	0	0	0	0	0	0	0	0	0	0	0	0	0	0	0	0	0	0	0	0	0	0	0	0	0	0	0	0	0	0	0	0	0	0	0	0
CMS-4079	Dibromoacetonitrile	HESS		0	0	0	0	0	0	0	0	0	0	0	0	0	0	0	0	0	0	0	0	0	0	0	0	0	0	0	0	0	0	0	0	0	0	0	0	0	0	0	0	0	0	0	0	0	0
CMS-3937	Bromochloroacetic acid	HESS		0	0	0	0	0	0	0	0	0	0	0	0	0	0	0	0	0	0	0	0	0	0	0	0	0	0	0	0	0	0	0	0	0	0	0	0	0	0	0	0	0	0	0	0	0	0
CMS-2327	Isoeugenol	HESS		0	0	0	0	0	1	0	0	0	0	1	0	0	0	1	1	0	0	0	0	0	0	0	0	0	0	0	0	0	0	0	0	0	0	0	0	0	0	0	0	0	0	0	0	0	0
CMS-6561	5-(Hydroxymethyl)-2-furfural	HESS		1	0	0	0	0	0	0	0	0	0	1	1	0	0	1	0	0	0	0	0	0	0	0	0	0	0	0	0	0	0	0	0	0	0	0	0	0	0	0	0	0	0	0	0	0	0
CMS-4521	beta-Myrcene	HESS		0	0	0	0	0	0	0	0	0	0	0	0	0	0	0	0	0	0	0	0	0	0	0	0	0	0	0	0	0	0	0	0	0	0	0	0	0	0	0	0	0	0	0	0	0	0
CMS-4667	Pulegone	HESS		0	0	0	0	0	0	0	0	0	0	0	0	0	0	0	0	0	0	0	0	0	0	0	0	0	0	0	0	0	0	0	0	0	0	0	0	0	0	0	0	0	0	0	0	0	0
CMS-4751	alpha,beta-Thujone	HESS		0	0	0	0	0	0	0	0	0	0	0	0	0	0	0	0	0	0	0	0	0	0	0	0	0	0	0	0	0	0	0	0	0	0	0	0	0	0	0	0	0	0	0	0	0	0
CMS-4500	Methyl trans-styryl ketone	HESS		0	0	0	0	0	0	0	0	0	0	0	0	0	0	0	0	0	0	0	0	0	0	0	0	0	0	0	0	0	0	0	0	0	0	0	0	0	0	0	0	0	0	0	0	0	0
CMS-28	Acrylamide	HESS		0	0	0	0	0	0	0	0	0	0	0	0	0	0	0	0	0	0	0	0	0	0	0	0	0	0	0	0	0	0	0	0	0	0	0	0	0	0	0	0	0	0	0	0	0	0
CMS-1815	N,N-Dimethyl-p-toluidine	HESS		0	0	0	0	0	0	0	0	0	0	0	0	0	0	0	0	0	1	0	0	0	0	1	1	0	1	0	0	1	0	0	0	0	0	0	1	1	0	0	0	0	0	0	0	1	0
CMS-1151	m-Phenylenediamine dihydrochloride	HESS		0	0	0	0	0	0	0	0	0	0	0	0	0	0	0	0	0	1	0	1	0	0	0	0	0	1	0	0	0	0	0	0	1	0	0	0	0	0	0	0	0	0	0	0	1	0
CMS-1451	Vinyl acetate	HESS		0	0	0	0	0	0	0	0	0	0	0	0	0	0	0	0	0	0	0	0	0	0	0	0	0	0	0	0	0	0	0	0	0	0	0	0	0	0	0	0	0	0	0	0	0	0
CMS-4328	Glyoxal	HESS		0	0	0	0	0	0	0	0	0	0	0	0	0	0	0	0	0	0	0	0	0	0	0	0	0	0	0	0	0	0	0	0	0	0	0	0	0	0	0	0	0	0	0	0	0	0
CMS-29401	1,4-Dichloro-2-nitrobenzene	HESS		0	0	0	0	0	0	0	0	0	0	0	0	0	0	0	0	0	0	0	0	0	0	0	0	0	0	0	0	0	0	0	0	0	0	0	0	0	0	0	0	0	0	0	0	0	0
CMS-1787	Quinoline	HESS		0	0	0	0	0	0	0	0	0	0	0	0	0	0	0	0	0	0	0	0	0	0	0	0	0	0	0	0	0	0	0	0	0	0	0	0	0	0	0	0	0	0	0	0	0	0
CMS-284	1-Chloro-2-nitrobenzene （o - Chloronitrobenzene）	HESS		0	0	0	0	0	0	0	0	0	0	0	0	0	0	0	0	0	0	0	0	0	0	0	0	0	0	0	0	0	0	0	0	0	0	0	0	0	0	0	0	0	0	0	0	0	0
CMS-3850	2-Amino-4-chlorophenol	HESS		0	0	0	0	0	1	0	0	0	0	1	0	0	0	1	1	0	1	0	1	0	0	0	0	0	1	0	0	0	0	0	0	1	0	0	0	0	0	0	0	0	0	0	0	1	0
CMS-1761	2-Methyl-1-propanol	HESS		1	0	0	0	0	0	0	0	0	0	1	1	0	0	1	0	0	0	0	0	0	0	0	0	0	0	0	0	0	0	0	0	0	0	0	0	0	0	0	0	0	0	0	0	0	0
CMS-1954	2-Aminoethanol	HESS		1	0	0	0	0	0	0	0	0	0	1	1	0	0	1	0	0	0	0	0	0	0	0	0	0	0	0	0	1	1	0	1	1	0	0	0	0	0	0	0	0	0	0	0	1	0
CMS-1935	Diphenylamine	HESS		0	0	0	0	0	0	0	0	0	0	0	0	0	0	0	0	0	1	0	0	1	0	0	0	0	1	0	0	0	0	0	0	0	0	1	0	0	0	0	0	0	0	0	0	1	0
CMS-3866	3-Aminophenol	HESS		0	0	0	0	0	1	0	0	0	0	1	0	0	0	1	1	0	1	0	1	0	0	0	0	0	1	0	0	0	0	0	0	1	0	0	0	0	0	0	0	0	0	0	0	1	0
CMS-42705	1-Ethoxy-2-(2-methoxyethoxy)ethane	HESS		0	0	0	0	0	0	0	0	0	0	0	0	0	0	0	0	0	0	0	0	0	0	0	0	0	0	0	0	0	0	0	0	0	0	0	0	0	0	0	0	0	0	0	0	0	0
CMS-4183	Glutaric acid, dimethyl ester	HESS		0	0	0	0	0	0	0	0	0	0	0	0	0	0	0	0	0	0	0	0	0	0	0	0	0	0	0	0	0	0	0	0	0	0	0	0	0	0	0	0	0	0	0	0	0	0
CMS-1715	Undecanal	HESS		0	0	0	0	0	0	0	0	0	0	0	0	0	0	0	0	0	0	0	0	0	0	0	0	0	0	0	0	0	0	0	0	0	0	0	0	0	0	0	0	0	0	0	0	0	0
CMS-5087	2-Nitro-p-cresol	HESS		0	0	0	0	0	1	0	0	0	0	1	0	0	0	1	1	0	0	0	0	0	0	0	0	0	0	0	0	0	0	0	0	0	0	0	0	0	0	0	0	0	0	0	0	0	0
CMS-1947	Dibenzofuran	HESS		0	0	0	0	0	0	0	0	0	0	0	0	0	0	0	0	0	0	0	0	0	0	0	0	0	0	0	0	0	0	0	0	0	0	0	0	0	0	0	0	0	0	0	0	0	0
CMS-44992	Dibenzothiophene	HESS		0	0	0	0	0	0	0	0	0	0	0	0	0	0	0	0	0	0	0	0	0	0	0	0	0	0	0	0	0	0	0	0	0	0	0	0	0	0	0	0	0	0	0	0	0	0
CMS-201498	1,8-Dichlorooctane	HESS		0	0	0	0	0	0	0	0	0	0	0	0	0	0	0	0	0	0	0	0	0	0	0	0	0	0	0	0	0	0	0	0	0	0	0	0	0	0	0	0	0	0	0	0	0	0
CMS-5802	4-tert-Butylcyclohexan-1-yl acetate	HESS		0	0	0	0	0	0	0	0	0	0	0	0	0	0	0	0	0	0	0	0	0	0	0	0	0	0	0	0	0	0	0	0	0	0	0	0	0	0	0	0	0	0	0	0	0	0
CMS-52212	Methyl 3-methoxypropanoate	HESS		0	0	0	0	0	0	0	0	0	0	0	0	0	0	0	0	0	0	0	0	0	0	0	0	0	0	0	0	0	0	0	0	0	0	0	0	0	0	0	0	0	0	0	0	0	0
CMS-201485	1,10-Dibromodecane	HESS		0	0	0	0	0	0	0	0	0	0	0	0	0	0	0	0	0	0	0	0	0	0	0	0	0	0	0	0	0	0	0	0	0	0	0	0	0	0	0	0	0	0	0	0	0	0
CMS-7760	cis-3-Hexenyl salicylate	HESS		0	0	0	0	0	1	0	0	0	0	1	0	0	0	1	1	0	0	0	0	0	0	0	0	0	0	0	0	0	0	0	0	0	0	0	0	0	0	0	0	0	0	0	0	0	0
CMS-4937	Terpineol	HESS		1	0	0	0	0	0	0	0	0	0	1	0	0	1	1	0	0	0	0	0	0	0	0	0	0	0	0	0	0	0	0	0	0	0	0	0	0	0	0	0	0	0	0	0	0	0
CMS-201484	1-Chloro-2-phenylethane	HESS		0	0	0	0	0	0	0	0	0	0	0	0	0	0	0	0	0	0	0	0	0	0	0	0	0	0	0	0	0	0	0	0	0	0	0	0	0	0	0	0	0	0	0	0	0	0
CMS-8570	1,4-Bis(isopropylamino)-9,10-anthraquinone	HESS		0	0	0	0	0	0	0	0	0	0	0	0	0	0	0	0	0	1	0	0	1	1	0	0	0	1	0	0	1	0	0	0	0	1	1	0	0	0	0	0	0	0	0	0	1	0
CMS-60492	1-Chloroanthraquinone	HESS		0	0	0	0	0	0	0	0	0	0	0	0	0	0	0	0	0	0	0	0	0	0	0	0	0	0	0	0	0	0	0	0	0	0	0	0	0	0	0	0	0	0	0	0	0	0
CMS-4551	alpha-Chloro-4-nitrotoluene	HESS		0	0	0	0	0	0	0	0	0	0	0	0	0	0	0	0	0	0	0	0	0	0	0	0	0	0	0	0	0	0	0	0	0	0	0	0	0	0	0	0	0	0	0	0	0	0
CMS-10905	2,2'-[Ethylenebis(oxymethylene)]bisoxirane	HESS		0	0	0	0	0	0	0	0	0	0	0	0	0	0	0	0	0	0	0	0	0	0	0	0	0	0	0	0	0	0	0	0	0	0	0	0	0	0	0	0	0	0	0	0	0	0
CMS-72579	(4-Hydroxyphenyl)(2,3,4-trihydroxyphenyl)methanone	HESS		0	0	0	0	0	1	0	0	0	0	1	0	0	0	1	1	0	0	0	0	0	0	0	0	0	0	0	0	0	0	0	0	0	0	0	0	0	0	0	0	0	0	0	0	0	0
CMS-7873	Phenol, 2-(5-chloro-2H-benzotriazol-2-yl)-4,6-bis(1,1-dimethylethyl)-	HESS		0	0	0	0	0	1	0	0	0	0	1	0	0	0	1	1	0	0	0	0	0	0	0	0	0	0	0	0	0	0	0	0	0	0	0	0	0	0	0	0	0	0	0	0	0	0
CMS-19632	2,4-Dibromophenol	HESS		0	0	0	0	0	1	0	0	0	0	1	0	0	0	1	1	0	0	0	0	0	0	0	0	0	0	0	0	0	0	0	0	0	0	0	0	0	0	0	0	0	0	0	0	0	0
CMS-9537	2-Ethylaniline	HESS		0	0	0	0	0	0	0	0	0	0	0	0	0	0	0	0	0	1	0	1	0	0	0	0	0	1	0	0	0	0	0	0	1	0	0	0	0	0	0	0	0	0	0	0	1	0
CMS-14769	2-Chlorobenzoyl chloride	HESS		0	0	0	0	0	0	0	0	0	0	0	0	0	0	0	0	0	0	0	0	0	0	0	0	0	0	0	0	0	0	0	0	0	0	0	0	0	0	0	0	0	0	0	0	0	1
CMS-201483	2-Pentylanthraquinone	HESS		0	0	0	0	0	0	0	0	0	0	0	0	0	0	0	0	0	0	0	0	0	0	0	0	0	0	0	0	0	0	0	0	0	0	0	0	0	0	0	0	0	0	0	0	0	0
CMS-14782	Naphthalene-2-thiol	HESS		0	0	0	0	0	0	0	0	0	0	0	0	0	0	0	0	0	0	0	0	0	0	0	0	0	0	0	0	0	0	0	0	0	0	0	0	0	0	0	0	0	0	0	0	0	0
CMS-201482	3,6-Dichloropyridazine	HESS		0	0	0	0	0	0	0	0	0	0	0	0	0	0	0	0	0	0	0	0	0	0	0	0	0	0	0	0	0	0	0	0	0	0	0	0	0	0	0	0	0	0	0	0	0	0
CMS-6218	4-sec-Butyl-2,6-di-tert-butylphenol	HESS		0	0	0	0	0	1	0	0	0	0	1	0	0	0	1	1	0	0	0	0	0	0	0	0	0	0	0	0	0	0	0	0	0	0	0	0	0	0	0	0	0	0	0	0	0	0
CMS-549	Diphenyl-p-phenylenediamine	HESS		0	0	0	0	0	0	0	0	0	0	0	0	0	0	0	0	0	1	0	0	1	0	0	0	0	1	0	0	0	0	0	0	0	0	1	0	0	0	0	0	0	0	0	0	1	0
CMS-8209	Crotonyl N-ethyl-o-toluidine	HESS		0	0	0	0	0	0	0	0	0	0	0	0	0	0	0	0	0	0	0	0	0	0	0	0	0	0	0	0	0	0	0	0	0	0	0	0	0	0	0	0	0	0	0	0	0	0
CMS-56106	3-Bromophenol	HESS		0	0	0	0	0	1	0	0	0	0	1	0	0	0	1	1	0	0	0	0	0	0	0	0	0	0	0	0	0	0	0	0	0	0	0	0	0	0	0	0	0	0	0	0	0	0
CMS-49894	2-Propenamide, N,N-dimethyl-	HESS		0	0	0	0	0	0	0	0	0	0	0	0	0	0	0	0	0	0	0	0	0	0	0	0	0	0	0	0	0	0	0	0	0	0	0	0	0	0	0	0	0	0	0	0	0	0
CMS-201481	Ethyl(1-naphthyl)amine	HESS		0	0	0	0	0	0	0	0	0	0	0	0	0	0	0	0	0	1	0	0	1	1	0	0	0	1	0	0	1	0	0	0	0	1	1	0	0	0	0	0	0	0	0	0	1	0
CMS-55786	N-Methylacetanilide	HESS		0	0	0	0	0	0	0	0	0	0	0	0	0	0	0	0	0	0	0	0	0	0	0	0	0	0	0	0	0	0	0	0	0	0	0	0	0	0	0	0	0	0	0	0	0	0
CMS-1839	Benzaldehyde, 4-chloro-	HESS		0	0	0	0	0	0	0	0	0	0	0	0	0	0	0	0	0	0	0	0	0	0	0	0	0	0	0	0	0	0	0	0	0	0	0	0	0	0	0	0	0	0	0	0	0	0
CMS-3371	4-Aminobenzenesulfonamide	HESS		0	0	0	0	0	0	0	0	0	0	0	0	0	0	0	0	0	1	0	1	0	0	0	0	0	1	0	0	0	0	0	0	1	0	0	0	0	0	0	0	0	0	0	0	1	0
CMS-5500	1,5,9-Cyclododecatriene	HESS		0	0	0	0	0	0	0	0	0	0	0	0	0	0	0	0	0	0	0	0	0	0	0	0	0	0	0	0	0	0	0	0	0	0	0	0	0	0	0	0	0	0	0	0	0	0
CMS-10821	Bis(piperidinothiocarbonyl) tetrasulphide	HESS		0	0	0	0	0	0	0	0	0	0	0	0	0	0	0	0	0	0	0	0	0	0	0	0	0	0	0	0	0	0	0	0	0	0	0	0	0	0	0	0	0	0	0	0	0	0
CMS-5363	Sorbitan, monooctadecanoate	HESS		1	0	0	0	0	0	0	0	1	1	1	0	1	0	1	0	0	0	0	0	0	0	0	0	0	0	0	0	0	0	0	0	0	0	0	0	0	0	0	0	0	0	0	0	0	0
CMS-4760	2-Propen-1-amine, N,N-di-2-propen-1-yl-	HESS		0	0	0	0	0	0	0	0	0	0	0	0	0	0	0	0	0	0	0	0	0	0	0	0	0	0	0	0	1	0	0	0	0	0	0	1	1	0	0	0	0	0	0	0	1	0
CMS-41917	Sodium 2-hydroxypropanoate	HESS		1	0	0	0	0	0	0	0	0	0	1	0	1	0	1	0	0	0	0	0	0	0	0	0	0	0	0	0	0	0	0	0	0	0	0	0	0	0	0	0	0	0	0	0	0	0
CMS-201480	Bis(2-ethylhexan-1-yl) cyclohex-4-ene-1,2-dicarboxylate	HESS		0	0	0	0	0	0	0	0	0	0	0	0	0	0	0	0	0	0	0	0	0	0	0	0	0	0	0	0	0	0	0	0	0	0	0	0	0	0	0	0	0	0	0	0	0	0
CMS-1525	Bromo(chloro)methane	HESS		0	0	0	0	0	0	0	0	0	0	0	0	0	0	0	0	0	0	0	0	0	0	0	0	0	0	0	0	0	0	0	0	0	0	0	0	0	0	0	0	0	0	0	0	0	0
CMS-201479	Perfluoro(1,2-dimethylcyclohexane)	HESS		0	0	0	0	0	0	0	0	0	0	0	0	0	0	0	0	0	0	0	0	0	0	0	0	0	0	0	0	0	0	0	0	0	0	0	0	0	0	0	0	0	0	0	0	0	0
CMS-312	Chloromethyl methyl ether	HESS		0	0	0	0	0	0	0	0	0	0	0	0	0	0	0	0	0	0	0	0	0	0	0	0	0	0	0	0	0	0	0	0	0	0	0	0	0	0	0	0	0	0	0	0	0	0
CMS-4499	4-Phenylbutenone	HESS		0	0	0	0	0	0	0	0	0	0	0	0	0	0	0	0	0	0	0	0	0	0	0	0	0	0	0	0	0	0	0	0	0	0	0	0	0	0	0	0	0	0	0	0	0	0
CMS-6031	(C10-16-Alkyl)dimethylamine N-oxides	HESS		0	0	0	0	0	0	0	0	0	0	0	0	0	0	0	0	0	0	0	0	0	0	0	0	0	0	0	0	0	0	0	0	0	0	0	0	0	1	1	0	0	0	0	0	1	0
CMS-5817	1-Hexadecanol	HESS		1	0	0	0	0	0	0	0	0	0	1	1	0	0	1	0	0	0	0	0	0	0	0	0	0	0	0	0	0	0	0	0	0	0	0	0	0	0	0	0	0	0	0	0	0	0
CMS-5063	Alcohols, C10-16	HESS		1	0	0	0	0	0	0	0	0	0	1	1	0	0	1	0	0	0	0	0	0	0	0	0	0	0	0	0	0	0	0	0	0	0	0	0	0	0	0	0	0	0	0	0	0	0
CMS-5264	Alcohols, C14-16	HESS		1	0	0	0	0	0	0	0	0	0	1	1	0	0	1	0	0	0	0	0	0	0	0	0	0	0	0	0	0	0	0	0	0	0	0	0	0	0	0	0	0	0	0	0	0	0
CMS-5053	1-Dodecanol	HESS		1	0	0	0	0	0	0	0	0	0	1	1	0	0	1	0	0	0	0	0	0	0	0	0	0	0	0	0	0	0	0	0	0	0	0	0	0	0	0	0	0	0	0	0	0	0
CMS-5077	1-Octadecanol	HESS		1	0	0	0	0	0	0	0	0	0	1	1	0	0	1	0	0	0	0	0	0	0	0	0	0	0	0	0	0	0	0	0	0	0	0	0	0	0	0	0	0	0	0	0	0	0
CMS-4381	3-Methylbutan-1-ol3	HESS		1	0	0	0	0	0	0	0	0	0	1	1	0	0	1	0	0	0	0	0	0	0	0	0	0	0	0	0	0	0	0	0	0	0	0	0	0	0	0	0	0	0	0	0	0	0
CMS-1898	1-Hexanol	HESS		1	0	0	0	0	0	0	0	0	0	1	1	0	0	1	0	0	0	0	0	0	0	0	0	0	0	0	0	0	0	0	0	0	0	0	0	0	0	0	0	0	0	0	0	0	0
CMS-1802	Allyl methacrylate	HESS		0	0	0	0	0	0	0	0	0	0	0	0	0	0	0	0	0	0	0	0	0	0	0	0	0	0	0	0	0	0	0	0	0	0	0	0	0	0	0	0	0	0	0	0	0	0
CMS-6474	Propylene glycol n-butyl ether	HESS		1	0	0	0	0	0	0	0	0	0	1	1	0	0	1	0	0	0	0	0	0	0	0	0	0	0	0	0	0	0	0	0	0	0	0	0	0	0	0	0	0	0	0	0	0	0
CMS-5786	Dipropylene glycol n-butyl ether	HESS		1	0	0	0	0	0	0	0	0	0	1	0	1	0	1	0	0	0	0	0	0	0	0	0	0	0	0	0	0	0	0	0	0	0	0	0	0	0	0	0	0	0	0	0	0	0
CMS-5809	Dipropylene glycol methyl ether	HESS		1	0	0	0	0	0	0	0	0	0	1	1	0	0	1	0	0	0	0	0	0	0	0	0	0	0	0	0	0	0	0	0	0	0	0	0	0	0	0	0	0	0	0	0	0	0
CMS-1908	Diethylene glycol ethyl ether	HESS		1	0	0	0	0	0	0	0	0	0	1	1	0	0	1	0	0	0	0	0	0	0	0	0	0	0	0	0	0	0	0	0	0	0	0	0	0	0	0	0	0	0	0	0	0	0
CMS-5553	Diethylene glycol propyl ether	HESS		1	0	0	0	0	0	0	0	0	0	1	1	0	0	1	0	0	0	0	0	0	0	0	0	0	0	0	0	0	0	0	0	0	0	0	0	0	0	0	0	0	0	0	0	0	0
CMS-1541	Diethylene glycol monobutyl ether	HESS		1	0	0	0	0	0	0	0	0	0	1	1	0	0	1	0	0	0	0	0	0	0	0	0	0	0	0	0	0	0	0	0	0	0	0	0	0	0	0	0	0	0	0	0	0	0
CMS-5056	Diethylene glycol n-hexyl ether	HESS		1	0	0	0	0	0	0	0	0	0	1	1	0	0	1	0	0	0	0	0	0	0	0	0	0	0	0	0	0	0	0	0	0	0	0	0	0	0	0	0	0	0	0	0	0	0
CMS-4341	1-Hexene	HESS		0	0	0	0	0	0	0	0	0	0	0	0	0	0	0	0	0	0	0	0	0	0	0	0	0	0	0	0	0	0	0	0	0	0	0	0	0	0	0	0	0	0	0	0	0	0
CMS-4581	1-Octene	HESS		0	0	0	0	0	0	0	0	0	0	0	0	0	0	0	0	0	0	0	0	0	0	0	0	0	0	0	0	0	0	0	0	0	0	0	0	0	0	0	0	0	0	0	0	0	0
CMS-5345	1-Tetradecene	HESS		0	0	0	0	0	0	0	0	0	0	0	0	0	0	0	0	0	0	0	0	0	0	0	0	0	0	0	0	0	0	0	0	0	0	0	0	0	0	0	0	0	0	0	0	0	0
CMS-5047	Triethylene glycol monomethyl ether	HESS		1	0	0	0	0	0	0	0	0	0	1	1	0	0	1	0	0	0	0	0	0	0	0	0	0	0	0	0	0	0	0	0	0	0	0	0	0	0	0	0	0	0	0	0	0	0
CMS-609	Ethylene glycol	HESS		1	0	0	0	0	0	0	0	1	0	1	1	0	0	1	0	0	0	0	0	0	0	0	0	0	0	0	0	0	0	0	0	0	0	0	0	0	0	0	0	0	0	0	0	0	0
CMS-5057	Tetraethylene glycol	HESS		1	0	0	0	0	0	0	0	0	0	1	1	0	0	1	0	0	0	0	0	0	0	0	0	0	0	0	0	0	0	0	0	0	0	0	0	0	0	0	0	0	0	0	0	0	0
CMS-4871	Pivalic acid	HESS		0	0	0	0	0	0	0	0	0	0	0	0	0	0	0	0	0	0	0	0	0	0	0	0	0	0	0	0	0	0	0	0	0	0	0	0	0	0	0	0	0	0	0	0	0	0
CMS-3700	m-Cresol	HESS		0	0	0	0	0	1	0	0	0	0	1	0	0	0	1	1	0	0	0	0	0	0	0	0	0	0	0	0	0	0	0	0	0	0	0	0	0	0	0	0	0	0	0	0	0	0
CMS-1848	p-Cresol	HESS		0	0	0	0	0	1	0	0	0	0	1	0	0	0	1	1	0	0	0	0	0	0	0	0	0	0	0	0	0	0	0	0	0	0	0	0	0	0	0	0	0	0	0	0	0	0
CMS-6464	Potassium hydrogen diformate	HESS		0	0	0	0	0	0	0	0	0	0	0	0	0	0	0	0	0	0	0	0	0	0	0	0	0	0	0	0	0	0	0	0	0	0	0	0	0	0	0	0	0	0	0	0	0	0
CMS-5193	Sodium gluconate	HESS		1	0	0	0	0	0	0	0	1	1	1	1	1	0	1	0	0	0	0	0	0	0	0	0	0	0	0	0	0	0	0	0	0	0	0	0	0	0	0	0	0	0	0	0	0	0
CMS-3681	Maleic anhydride	HESS		0	0	0	0	0	0	0	0	0	0	0	0	0	0	0	0	0	0	0	0	0	0	0	0	0	0	0	0	0	0	0	0	0	0	0	0	0	0	0	0	0	0	0	0	0	0
CMS-6083	Dimethy malonate	HESS		0	0	0	0	0	0	0	0	0	0	0	0	0	0	0	0	0	0	0	0	0	0	0	0	0	0	0	0	0	0	0	0	0	0	0	0	0	0	0	0	0	0	0	0	0	0
CMS-5441	Methyl 3-mercaptpropionate	HESS		0	0	0	0	0	0	0	0	0	0	0	0	0	0	0	0	0	0	0	0	0	0	0	0	0	0	0	0	0	0	0	0	0	0	0	0	0	0	0	0	0	0	0	0	0	0
CMS-999	Nitropropane	HESS		0	0	0	0	0	0	0	0	0	0	0	0	0	0	0	0	0	0	0	0	0	0	0	0	0	0	0	0	0	0	0	0	0	0	0	0	0	0	0	0	0	0	0	0	0	0
CMS-69940	DL-Lactone	HESS		1	0	0	0	0	0	0	0	0	0	1	0	1	0	1	0	0	0	0	0	0	0	0	0	0	0	0	0	0	0	0	0	0	0	0	0	0	0	0	0	0	0	0	0	0	0
CMS-1461	1-Vinyl-2-pyrrolidone	HESS		0	0	0	0	0	0	0	0	0	0	0	0	0	0	0	0	0	0	0	0	0	0	0	0	0	0	0	0	0	0	0	0	0	0	0	0	0	0	0	0	0	0	0	0	0	0
CMS-4540	2-Nitroaniline	HESS		0	0	0	0	0	0	0	0	0	0	0	0	0	0	0	0	0	1	0	1	0	0	0	0	0	1	0	0	0	0	0	0	1	0	0	0	0	0	0	0	0	0	0	0	1	0
CMS-1091	Benzoyl peroxide	HESS		0	0	0	0	0	0	0	0	0	0	0	0	0	0	0	0	0	0	0	0	0	0	0	0	0	0	0	0	0	0	0	0	0	0	0	0	0	0	0	0	0	0	0	0	0	0
CMS-4916	3-Hydroxy-2-naphthoic acid	HESS		0	0	0	0	0	1	0	0	0	0	1	0	0	0	1	1	0	0	0	0	0	0	0	0	0	0	0	0	0	0	0	0	0	0	0	0	0	0	0	0	0	0	0	0	0	0
CMS-16112	4-Methylbenzenesufonyl chloride	HESS		0	0	0	0	0	0	0	0	0	0	0	0	0	0	0	0	0	0	0	0	0	0	0	0	0	0	0	0	0	0	0	0	0	0	0	0	0	0	0	0	0	0	0	0	0	0
CMS-949	3-Pyridinecarboxamide	HESS		0	0	0	0	0	0	0	0	0	0	0	0	0	0	0	0	0	0	0	0	0	0	0	0	0	0	0	0	0	0	0	0	0	0	0	0	0	0	0	0	0	0	0	0	0	0
CMS-2424	Acetanilide	HESS		0	0	0	0	0	0	0	0	0	0	0	0	0	0	0	0	0	0	0	0	0	0	0	0	0	0	0	0	0	0	0	0	0	0	0	0	0	0	0	0	0	0	0	0	0	0
CMS-1840	5-Ethyl-2-picoline	HESS		0	0	0	0	0	0	0	0	0	0	0	0	0	0	0	0	0	0	0	0	0	0	0	0	0	0	0	0	0	0	0	0	0	0	0	0	0	0	0	0	0	0	0	0	0	0
CMS-4972	Ethyl cyanoacetate	HESS		0	0	0	0	0	0	0	0	0	0	0	0	0	0	0	0	0	0	0	0	0	0	0	0	0	0	0	0	0	0	0	0	0	0	0	0	0	0	0	0	0	0	0	0	0	0
CMS-4019	p-Chlorotoluene	HESS		0	0	0	0	0	0	0	0	0	0	0	0	0	0	0	0	0	0	0	0	0	0	0	0	0	0	0	0	0	0	0	0	0	0	0	0	0	0	0	0	0	0	0	0	0	0
CMS-10117	Ethylenediamine dihydrochloride	HESS		0	0	0	0	0	0	0	0	0	0	0	0	0	0	0	0	0	0	0	0	0	0	0	0	0	0	0	0	1	0	0	1	1	0	0	0	0	0	0	0	1	0	0	0	1	0
CMS-1859	Hexylene glycol	HESS		1	0	0	0	0	0	0	0	0	1	1	0	1	1	1	0	0	0	0	0	0	0	0	0	0	0	0	0	0	0	0	0	0	0	0	0	0	0	0	0	0	0	0	0	0	0
CMS-4996	Dimethyldioctadecylammonium chloride	HESS		0	0	0	0	0	0	0	0	0	0	0	0	0	0	0	0	0	0	0	0	0	0	0	0	0	0	0	0	0	0	0	0	0	0	0	0	0	0	0	0	0	0	0	0	0	0
CMS-1652	6-Methylhept-5-en-2-one	HESS		0	0	0	0	0	0	0	0	0	0	0	0	0	0	0	0	0	0	0	0	0	0	0	0	0	0	0	0	0	0	0	0	0	0	0	0	0	0	0	0	0	0	0	0	0	0
CMS-5028	Thiodiglycol	HESS		1	0	0	0	0	0	0	0	0	0	1	1	0	0	1	0	0	0	0	0	0	0	0	0	0	0	0	0	0	0	0	0	0	0	0	0	0	0	0	0	0	0	0	0	0	0
CMS-11757	2-Methyl-3-butene-2-ol	HESS		1	0	0	0	1	0	0	0	0	0	1	0	0	1	1	0	0	0	0	0	0	0	0	0	0	0	0	0	0	0	0	0	0	0	0	0	0	0	0	0	0	0	0	0	0	0
CMS-1917	2-Methylbut-3-yn-2-ol	HESS		1	0	0	0	0	0	0	0	0	0	1	0	0	1	1	0	0	0	0	0	0	0	0	0	0	0	0	0	0	0	0	0	0	0	0	0	0	0	0	0	0	0	0	0	0	0
CMS-4400	Linalool	HESS		1	0	0	0	1	0	0	0	0	0	1	0	0	1	1	0	0	0	0	0	0	0	0	0	0	0	0	0	0	0	0	0	0	0	0	0	0	0	0	0	0	0	0	0	0	0
CMS-4731	1,2,3,4-Tetrahydronaphthalene	HESS		0	0	0	0	0	0	0	0	0	0	0	0	0	0	0	0	0	0	0	0	0	0	0	0	0	0	0	0	0	0	0	0	0	0	0	0	0	0	0	0	0	0	0	0	0	0
CMS-185	1,1’-Iminodipropane-2-ol	HESS		1	0	0	0	0	0	0	0	0	0	1	0	1	0	1	0	0	0	0	0	0	0	0	0	0	0	0	0	1	0	0	0	0	1	1	0	0	0	0	0	0	0	0	0	1	0
CMS-1936	Ethylene glycol phenyl ether	HESS		1	0	0	0	0	0	0	0	0	0	1	1	0	0	1	0	0	0	0	0	0	0	0	0	0	0	0	0	0	0	0	0	0	0	0	0	0	0	0	0	0	0	0	0	0	0
CMS-5129	2-Naphthol	HESS		0	0	0	0	0	1	0	0	0	0	1	0	0	0	1	1	0	0	0	0	0	0	0	0	0	0	0	0	0	0	0	0	0	0	0	0	0	0	0	0	0	0	0	0	0	0
CMS-224	2,6-Di-tert-butyl-p-cresol	HESS		0	0	0	0	0	1	0	0	0	0	1	0	0	0	1	1	0	0	0	0	0	0	0	0	0	0	0	0	0	0	0	0	0	0	0	0	0	0	0	0	0	0	0	0	0	0
CMS-594	Ethyl acrylate	HESS		0	0	0	0	0	0	0	0	0	0	0	0	0	0	0	0	0	0	0	0	0	0	0	0	0	0	0	0	0	0	0	0	0	0	0	0	0	0	0	0	0	0	0	0	0	0
CMS-6100	Pseudoionone	HESS		0	0	0	0	0	0	0	0	0	0	0	0	0	0	0	0	0	0	0	0	0	0	0	0	0	0	0	0	0	0	0	0	0	0	0	0	0	0	0	0	0	0	0	0	0	0
CMS-4575	n-Nonane	HESS		0	0	0	0	0	0	0	0	0	0	0	0	0	0	0	0	0	0	0	0	0	0	0	0	0	0	0	0	0	0	0	0	0	0	0	0	0	0	0	0	0	0	0	0	0	0
CMS-1970	1,4-Diazabicyclo[2.2.2]octane	HESS		0	0	0	0	0	0	0	0	0	0	0	0	0	0	0	0	0	0	0	0	0	0	0	0	0	0	0	1	0	0	0	0	0	0	0	1	1	0	0	0	0	0	0	0	1	0
CMS-6356	Imidazole	HESS		0	0	0	0	0	0	0	0	0	0	0	0	0	0	0	0	0	0	0	0	0	0	0	0	0	0	0	0	0	0	0	0	0	0	0	0	0	0	0	0	0	0	0	0	0	0
CMS-360	Cyanoguanidine	HESS		0	0	0	0	0	0	0	0	0	0	0	0	0	0	0	0	0	0	0	0	0	0	0	0	0	0	0	0	0	0	0	0	0	0	0	0	0	0	0	0	0	0	0	0	0	0
CMS-4383	Isophytol	HESS		1	0	0	0	1	0	0	0	0	0	1	0	0	1	1	0	0	0	0	0	0	0	0	0	0	0	0	0	0	0	0	0	0	0	0	0	0	0	0	0	0	0	0	0	0	0
CMS-763	2-Methylpropene	HESS		0	0	0	0	0	0	0	0	0	0	0	0	0	0	0	0	0	0	0	0	0	0	0	0	0	0	0	0	0	0	0	0	0	0	0	0	0	0	0	0	0	0	0	0	0	0
CMS-5324	Dodecane-12-lactam	HESS		0	0	0	0	0	0	0	0	0	0	0	0	0	0	0	0	0	0	0	0	0	0	0	0	0	0	0	0	0	0	0	0	0	0	0	0	0	0	0	0	0	0	0	0	0	0
CMS-3882	tert-Amyl methyl ether	HESS		0	0	0	0	0	0	0	0	0	0	0	0	0	0	0	0	0	0	0	0	0	0	0	0	0	0	0	0	0	0	0	0	0	0	0	0	0	0	0	0	0	0	0	0	0	0
CMS-2127	l-Menthol	HESS		1	0	0	0	0	0	0	0	0	0	1	0	1	0	1	0	0	0	0	0	0	0	0	0	0	0	0	0	0	0	0	0	0	0	0	0	0	0	0	0	0	0	0	0	0	0
CMS-6143	Methanesulfinic acid, aminoimino-	HESS		0	0	0	0	0	0	0	0	0	0	0	0	0	0	0	0	0	0	0	0	0	0	0	0	0	0	0	0	0	0	0	0	0	0	0	0	0	0	0	0	0	0	0	0	0	0
CMS-5381	Calcium distearate	HESS		0	0	0	0	0	0	0	0	0	0	0	0	0	0	0	0	0	0	0	0	0	0	0	0	0	0	0	0	0	0	0	0	0	0	0	0	0	0	0	0	0	0	0	0	0	0
CMS-851	Methyl tert-butyl ether	HESS		0	0	0	0	0	0	0	0	0	0	0	0	0	0	0	0	0	0	0	0	0	0	0	0	0	0	0	0	0	0	0	0	0	0	0	0	0	0	0	0	0	0	0	0	0	0
CMS-4195	4,5-Dihydroxy-1,3-bis(hydroxymethyl)imidazolidin-2-one	HESS		1	0	0	0	0	0	0	0	1	0	1	0	0	0	1	0	0	0	0	0	0	0	0	0	0	0	0	0	0	0	1	0	0	0	0	0	0	0	0	0	0	0	0	0	1	0
CMS-5404	Octadecyl 3-(3,5-di-tert-butyl-4-hydroxyphenil)propionate	HESS		0	0	0	0	0	1	0	0	0	0	1	0	0	0	1	1	0	0	0	0	0	0	0	0	0	0	0	0	0	0	0	0	0	0	0	0	0	0	0	0	0	0	0	0	0	0
CMS-5436	3-Aminomethyl-3,5,5-trimethylcyclohexylamine	HESS		0	0	0	0	0	0	0	0	0	0	0	0	0	0	0	0	0	0	0	0	0	0	0	0	0	0	0	1	1	0	0	1	1	0	0	0	0	0	0	0	0	0	0	0	1	0
CMS-5457	3-(Methylthio)propionaldehyde	HESS		0	0	0	0	0	0	0	0	0	0	0	0	0	0	0	0	0	0	0	0	0	0	0	0	0	0	0	0	0	0	0	0	0	0	0	0	0	0	0	0	0	0	0	0	0	0
CMS-6401	2,2’-Dimethyl-4,4’methylenebis(cyclohexylamine)	HESS		0	0	0	0	0	0	0	0	0	0	0	0	0	0	0	0	0	0	0	0	0	0	0	0	0	0	0	1	0	0	0	1	1	0	0	0	0	0	0	0	0	0	0	0	1	0
CMS-5627	Disodium 4,4’-bis[(4-anilino-6-mrpholino-1,3,5-triazin-2-yl)amino]stilbene-2,2’-disulfonate	HESS		0	0	0	0	0	0	0	0	0	0	0	0	0	0	0	0	0	1	0	0	1	0	1	1	0	1	0	0	0	0	0	0	0	0	1	1	1	0	0	0	0	0	0	0	1	0
CMS-10004	IPAZILIDE	Munro1996		0	0	0	0	0	0	0	0	0	0	0	0	0	0	0	0	0	0	0	0	0	0	0	0	0	0	0	0	1	0	0	0	0	0	0	1	1	0	0	0	0	0	1	0	1	0
CMS-10179	TYLOSIN	Munro1996		1	0	0	0	0	0	0	0	1	0	1	0	1	1	1	0	0	0	0	0	0	0	0	0	0	0	0	1	1	0	0	0	0	0	0	1	1	0	0	0	0	0	0	0	1	0
CMS-10229	OXFENDAZOLE	Munro1996		0	0	0	0	0	0	0	0	0	0	0	0	0	0	0	0	0	0	0	0	0	0	0	0	0	0	0	0	0	0	0	0	0	0	0	0	0	0	0	0	0	0	0	0	0	0
CMS-10270	OCTYL ACETATE	Munro1996		0	0	0	0	0	0	0	0	0	0	0	0	0	0	0	0	0	0	0	0	0	0	0	0	0	0	0	0	0	0	0	0	0	0	0	0	0	0	0	0	0	0	0	0	0	0
CMS-10282	QUININE HYDROCHLORIDE	Munro1996		1	0	0	0	0	0	0	0	0	0	1	0	1	0	1	0	0	0	0	0	0	0	0	0	0	0	0	1	0	0	0	0	0	0	0	1	1	0	0	0	0	0	0	0	1	0
CMS-10309	DISODIUM GUANYLATE	Munro1996		1	0	0	0	0	0	0	0	1	0	1	0	1	0	1	0	0	1	0	0	0	0	0	0	0	1	0	0	0	0	0	0	0	0	0	0	0	0	0	0	0	0	0	0	0	0
CMS-10310	LACTITOL	Munro1996		1	0	0	0	0	0	0	0	1	1	1	1	1	0	1	0	0	0	0	0	0	0	0	0	0	0	0	0	0	0	0	0	0	0	0	0	0	0	0	0	0	0	0	0	0	0
CMS-10341	INOSINIC ACID	Munro1996		1	0	0	0	0	0	0	0	1	0	1	0	1	0	1	0	0	1	0	0	0	0	0	0	0	1	0	0	0	0	0	0	0	0	0	0	0	0	0	0	0	0	0	0	0	0
CMS-1049	N-NITROSODIPHENYLAMINE	Munro1996		0	0	0	0	0	0	0	0	0	0	0	0	0	0	0	0	0	0	0	0	0	0	0	0	0	0	0	0	0	0	0	0	0	0	0	0	0	0	0	0	0	0	0	0	0	0
CMS-10528	4-(P-HYDROXYPHENYL)-2-BUTANONE	Munro1996		0	0	0	0	0	1	0	0	0	0	1	0	0	0	1	1	0	0	0	0	0	0	0	0	0	0	0	0	0	0	0	0	0	0	0	0	0	0	0	0	0	0	0	0	0	0
CMS-10697	C.I. ACID RED 1	Munro1996		0	0	0	0	0	1	0	0	0	0	1	0	0	0	1	1	0	0	0	0	0	0	0	0	0	0	0	0	0	0	0	0	0	0	0	0	0	0	0	0	0	0	0	0	0	0
CMS-10786	ALLYL HEPTANOATE	Munro1996		0	0	0	0	0	0	0	0	0	0	0	0	0	0	0	0	0	0	0	0	0	0	0	0	0	0	0	0	0	0	0	0	0	0	0	0	0	0	0	0	0	0	0	0	0	0
CMS-108	ASCORBIC ACID	Munro1996		1	1	0	1	0	0	0	0	1	0	1	1	1	0	1	0	0	0	0	0	0	0	0	0	0	0	0	0	0	0	0	0	0	0	0	0	0	0	0	0	0	0	0	0	0	0
CMS-109	ASPARTAME	Munro1996		0	0	0	0	0	0	0	0	0	0	0	0	0	0	0	0	0	0	0	0	0	0	0	0	0	0	0	0	1	0	0	1	1	0	0	0	0	0	0	0	0	0	0	0	1	0
CMS-1092	OCHRATOXIN A	Munro1996		0	0	0	0	0	1	0	0	0	0	1	0	0	0	1	1	0	0	0	0	0	0	0	0	0	0	0	0	0	0	0	0	0	0	0	0	0	0	0	0	0	0	0	0	0	0
CMS-1097	C.I. ACID ORANGE 3	Munro1996		0	0	0	0	0	0	0	0	0	0	0	0	0	0	0	0	0	1	0	0	1	0	0	0	0	1	0	0	0	0	0	0	0	0	1	0	0	0	0	0	0	0	0	0	1	0
CMS-1101	OXAMYL	Munro1996		0	0	0	0	0	0	0	0	0	0	0	0	0	0	0	0	0	0	0	0	0	0	0	0	0	0	0	0	0	0	0	0	0	0	0	0	0	0	0	0	0	0	0	0	0	0
CMS-11032	SUPLATAST TOSYLATE	Munro1996		1	0	0	0	0	0	0	0	0	0	1	0	1	0	1	0	0	0	0	0	0	0	0	0	0	0	0	0	0	0	0	0	0	0	0	0	0	0	0	0	0	0	0	0	0	0
CMS-1112	OXYTETRACYCLINE HYDROCHLORIDE	Munro1996		1	1	0	1	1	1	0	0	0	1	1	0	1	1	1	1	0	0	0	0	0	0	0	0	0	0	0	1	1	0	0	0	0	0	0	1	1	0	0	0	0	0	0	0	1	0
CMS-1115	PARATHION	Munro1996		0	0	0	0	0	0	0	0	0	0	0	0	0	0	0	0	0	0	0	0	0	0	0	0	0	0	0	0	0	0	0	0	0	0	0	0	0	0	0	0	0	0	0	0	0	0
CMS-1116	PATULIN	Munro1996		1	0	0	0	1	0	0	0	0	0	1	0	0	0	1	0	0	0	0	0	0	0	0	0	0	0	0	0	0	0	0	0	0	0	0	0	0	0	0	0	0	0	0	0	0	0
CMS-1117	PENICILLIN V POTASSIUM	Munro1996		0	0	0	0	0	0	0	0	0	0	0	0	0	0	0	0	0	0	0	0	0	0	0	0	0	0	0	0	0	0	0	0	0	0	0	0	0	0	0	0	0	0	0	0	0	0
CMS-1119	PENTACHLOROETHANE	Munro1996		0	0	0	0	0	0	0	0	0	0	0	0	0	0	0	0	0	0	0	0	0	0	0	0	0	0	0	0	0	0	0	0	0	0	0	0	0	0	0	0	0	0	0	0	0	0
CMS-1120	QUINTOZENE	Munro1996		0	0	0	0	0	0	0	0	0	0	0	0	0	0	0	0	0	0	0	0	0	0	0	0	0	0	0	0	0	0	0	0	0	0	0	0	0	0	0	0	0	0	0	0	0	0
CMS-1121	PENTACHLOROPHENOL	Munro1996		0	0	0	0	0	1	0	0	0	0	1	0	0	0	1	1	0	0	0	0	0	0	0	0	0	0	0	0	0	0	0	0	0	0	0	0	0	0	0	0	0	0	0	0	0	0
CMS-1122	PENTAERYTHRITYL TETRANITRATE	Munro1996		0	0	0	0	0	0	0	0	0	0	0	0	0	0	0	0	0	0	0	0	0	0	0	0	0	0	0	0	0	0	0	0	0	0	0	0	0	0	0	0	0	0	0	0	0	0
CMS-11290	TARTARIC ACID, DL-	Munro1996		1	0	0	0	0	0	0	0	1	0	1	0	1	0	1	0	0	0	0	0	0	0	0	0	0	0	0	0	0	0	0	0	0	0	0	0	0	0	0	0	0	0	0	0	0	0
CMS-113	ATRAZINE	Munro1996		0	0	0	0	0	0	0	0	0	0	0	0	0	0	0	0	0	1	0	0	1	1	0	0	0	1	0	0	1	0	0	0	0	1	1	0	0	0	0	0	0	0	0	0	1	0
CMS-1136	PHENOL	Munro1996		0	0	0	0	0	1	0	0	0	0	1	0	0	0	1	1	0	0	0	0	0	0	0	0	0	0	0	0	0	0	0	0	0	0	0	0	0	0	0	0	0	0	0	0	0	0
CMS-1142	C.I. DEVELOPER 1	Munro1996		0	0	0	0	0	0	0	0	0	0	0	0	0	0	0	0	0	0	0	0	0	0	0	0	0	0	0	0	0	0	0	0	0	0	0	0	0	0	0	0	0	0	0	0	0	0
CMS-1143	PHENYL-BETA-NAPTHYLAMINE (FREE OF BETA-NAPTHYLAMINE)	Munro1996		0	0	0	0	0	0	0	0	0	0	0	0	0	0	0	0	0	1	0	0	1	0	0	0	0	1	0	0	0	0	0	0	0	0	1	0	0	0	0	0	0	0	0	0	1	0
CMS-11453	GLUTAMIC ACID HYDROCHLORIDE	Munro1996		0	0	0	0	0	0	0	0	0	0	0	0	0	0	0	0	0	0	0	0	0	0	0	0	0	0	0	0	1	0	0	1	1	0	0	0	0	0	0	0	0	0	0	0	1	0
CMS-1147	C.I. SOLVENT YELLOW 14	Munro1996		0	0	0	0	0	1	0	0	0	0	1	0	0	0	1	1	0	0	0	0	0	0	0	0	0	0	0	0	0	0	0	0	0	0	0	0	0	0	0	0	0	0	0	0	0	0
CMS-1148	PHENYLBUTAZONE	Munro1996		0	0	0	0	0	0	0	0	0	0	0	0	0	0	0	0	0	0	0	0	0	0	0	0	0	0	0	0	0	0	0	0	0	0	0	0	0	0	0	0	0	0	0	0	0	0
CMS-1149	1,3-BENZENEDIAMINE	Munro1996		0	0	0	0	0	0	0	0	0	0	0	0	0	0	0	0	0	1	0	1	0	0	0	0	0	1	0	0	0	0	0	0	1	0	0	0	0	0	0	0	0	0	0	0	1	0
CMS-1154	PHENYLEPHRINE HYDROCHLORIDE	Munro1996		1	0	0	0	0	1	1	0	0	0	1	0	1	0	1	1	0	0	0	0	0	0	0	0	0	0	0	0	1	0	0	0	0	1	1	0	0	0	0	0	0	0	0	0	1	0
CMS-1168	PHOSPHAMIDON	Munro1996		0	0	0	0	0	0	0	0	0	0	0	0	0	0	0	0	0	0	0	0	0	0	0	0	0	0	0	0	0	0	0	0	0	0	0	0	0	0	0	0	0	0	0	0	0	0
CMS-1170	PHTHALAMIDE	Munro1996		0	0	0	0	0	0	0	0	0	0	0	0	0	0	0	0	0	0	0	0	0	0	0	0	0	0	0	0	0	0	0	0	0	0	0	0	0	0	0	0	0	0	0	0	0	0
CMS-1171	PHTHALIC ANHYDRIDE	Munro1996		0	0	0	0	0	0	0	0	0	0	0	0	0	0	0	0	0	0	0	0	0	0	0	0	0	0	0	0	0	0	0	0	0	0	0	0	0	0	0	0	0	0	0	0	0	0
CMS-11717	CARVONE	Munro1996		0	0	0	0	0	0	0	0	0	0	0	0	0	0	0	0	0	0	0	0	0	0	0	0	0	0	0	0	0	0	0	0	0	0	0	0	0	0	0	0	0	0	0	0	0	0
CMS-1172	PICLORAM	Munro1996		0	0	0	0	0	0	0	0	0	0	0	0	0	0	0	0	0	1	0	1	0	0	0	0	0	1	0	0	0	0	0	0	1	0	0	0	0	0	0	0	0	0	0	0	1	0
CMS-1175	NATAMYCIN	Munro1996		1	0	0	0	0	0	0	0	0	1	1	0	1	0	1	0	0	0	0	0	0	0	0	0	0	0	0	1	0	0	0	1	1	0	0	0	0	0	0	0	0	0	0	0	1	0
CMS-1177	PIPERIDINE	Munro1996		0	0	0	0	0	0	0	0	0	0	0	0	0	0	0	0	0	0	0	0	0	0	0	0	0	0	0	1	0	0	0	0	0	1	1	0	0	0	0	0	0	0	0	0	1	0
CMS-1200	PROBENECID	Munro1996		0	0	0	0	0	0	0	0	0	0	0	0	0	0	0	0	0	0	0	0	0	0	0	0	0	0	0	0	0	0	0	0	0	0	0	0	0	0	0	0	0	0	0	0	0	0
CMS-1203	PROFLAVINE MONOHYDROCHLORIDE	Munro1996		0	0	0	0	0	0	0	0	0	0	0	0	0	0	0	0	0	1	0	1	0	0	0	0	0	1	0	0	0	0	0	0	1	0	0	0	0	0	0	0	0	0	0	0	1	0
CMS-1204	PROMETHAZINE HYDROCHLORIDE	Munro1996		0	0	0	0	0	0	0	0	0	0	0	0	0	0	0	0	0	1	0	0	0	0	1	0	0	1	0	0	1	0	0	0	0	0	0	1	1	0	0	0	1	0	0	0	1	0
CMS-1208	PROPAZINE	Munro1996		0	0	0	0	0	0	0	0	0	0	0	0	0	0	0	0	0	1	0	0	1	1	0	0	0	1	0	0	1	0	0	0	0	1	1	0	0	0	0	0	0	0	0	0	1	0
CMS-1213	PROPYL GALLATE	Munro1996		0	0	0	0	0	1	0	0	0	0	1	0	0	0	1	1	0	0	0	0	0	0	0	0	0	0	0	0	0	0	0	0	0	0	0	0	0	0	0	0	0	0	0	0	0	0
CMS-1220	PROPYLENE GLYCOL	Munro1996		1	0	0	0	0	0	0	0	1	0	1	1	1	0	1	0	0	0	0	0	0	0	0	0	0	0	0	0	0	0	0	0	0	0	0	0	0	0	0	0	0	0	0	0	0	0
CMS-1227	C.I. ACID RED 18	Munro1996		0	0	0	0	0	1	0	0	0	0	1	0	0	0	1	1	0	0	0	0	0	0	0	0	0	0	0	0	0	0	0	0	0	0	0	0	0	0	0	0	0	0	0	0	0	0
CMS-1229	PYRAZINAMIDE	Munro1996		0	0	0	0	0	0	0	0	0	0	0	0	0	0	0	0	0	0	0	0	0	0	0	0	0	0	0	0	0	0	0	0	0	0	0	0	0	0	0	0	0	0	0	0	0	0
CMS-123	AZINPHOS-METHYL	Munro1996		0	0	0	0	0	0	0	0	0	0	0	0	0	0	0	0	0	0	0	0	0	0	0	0	0	0	0	0	0	0	0	0	0	0	0	0	0	0	0	0	0	0	0	0	0	0
CMS-1234	QUERCETIN	Munro1996		0	1	0	1	0	1	0	0	0	0	1	0	0	0	1	1	0	0	0	0	0	0	0	0	0	0	0	0	0	0	0	0	0	0	0	0	0	0	0	0	0	0	0	0	0	0
CMS-1240	C.I. ACID RED 14	Munro1996		0	0	0	0	0	1	0	0	0	0	1	0	0	0	1	1	0	0	0	0	0	0	0	0	0	0	0	0	0	0	0	0	0	0	0	0	0	0	0	0	0	0	0	0	0	0
CMS-1242	C.I. PIGMENT RED 23	Munro1996		0	0	0	0	0	1	0	0	0	0	1	0	0	0	1	1	0	0	0	0	0	0	0	0	0	0	0	0	0	0	0	0	0	0	0	0	0	0	0	0	0	0	0	0	0	0
CMS-1247	FD&C RED NO. 2--PROHIBITED	Munro1996		0	0	0	0	0	1	0	0	0	0	1	0	0	0	1	1	0	0	0	0	0	0	0	0	0	0	0	0	0	0	0	0	0	0	0	0	0	0	0	0	0	0	0	0	0	0
CMS-1248	FD&C RED NO. 3	Munro1996		0	0	0	0	0	1	0	0	0	0	1	0	0	0	1	1	0	0	0	0	0	0	0	0	0	0	0	0	0	0	0	0	0	0	0	0	0	0	0	0	0	0	0	0	0	0
CMS-1252	RESERPINE	Munro1996		0	0	0	0	0	0	0	0	0	0	0	0	0	0	0	0	0	0	0	0	0	0	0	0	0	0	0	1	0	0	0	0	0	0	0	1	1	0	0	0	0	0	0	0	1	0
CMS-1253	RESORCINOL	Munro1996		0	0	0	0	0	1	0	0	0	0	1	0	0	0	1	1	0	0	0	0	0	0	0	0	0	0	0	0	0	0	0	0	0	0	0	0	0	0	0	0	0	0	0	0	0	0
CMS-1258	C.I. BASIC RED 1	Munro1996		0	0	0	0	0	1	0	0	0	0	0	0	0	0	1	1	0	1	0	0	1	1	0	0	0	1	0	1	1	0	0	0	0	1	1	0	0	0	0	0	0	0	0	0	1	0
CMS-1264	ROTENONE	Munro1996		0	0	0	0	0	0	0	0	0	0	0	0	0	0	0	0	0	0	0	0	0	0	0	0	0	0	0	0	0	0	0	0	0	0	0	0	0	0	0	0	0	0	0	0	0	0
CMS-1266	SACCHARIN	Munro1996		0	0	0	0	0	0	0	0	0	0	0	0	0	0	0	0	0	0	0	0	0	0	0	0	0	0	0	0	0	0	0	0	0	0	0	0	0	0	0	0	0	0	0	0	0	0
CMS-1283	SIMAZINE	Munro1996		0	0	0	0	0	0	0	0	0	0	0	0	0	0	0	0	0	1	0	0	1	1	0	0	0	1	0	0	1	0	0	0	0	1	1	0	0	0	0	0	0	0	0	0	1	0
CMS-1292	SORBIC ACID	Munro1996		0	0	0	0	0	0	0	0	0	0	0	0	0	0	0	0	0	0	0	0	0	0	0	0	0	0	0	0	0	0	0	0	0	0	0	0	0	0	0	0	0	0	0	0	0	0
CMS-1298	STYRENE	Munro1996		0	0	0	0	0	0	0	0	0	0	0	0	0	0	0	0	0	0	0	0	0	0	0	0	0	0	0	0	0	0	0	0	0	0	0	0	0	0	0	0	0	0	0	0	0	0
CMS-1304	SUCCINIC ANHYDRIDE	Munro1996		0	0	0	0	0	0	0	0	0	0	0	0	0	0	0	0	0	0	0	0	0	0	0	0	0	0	0	0	0	0	0	0	0	0	0	0	0	0	0	0	0	0	0	0	0	0
CMS-1307	SULFAMETHAZINE	Munro1996		0	0	0	0	0	0	0	0	0	0	0	0	0	0	0	0	0	1	0	1	0	0	0	0	0	1	0	0	0	0	0	0	1	0	0	0	0	0	0	0	0	0	0	0	1	0
CMS-1309	SULFISOXAZOLE	Munro1996		0	0	0	0	0	0	0	0	0	0	0	0	0	0	0	0	0	1	0	1	0	0	0	0	0	1	0	0	0	0	0	0	1	0	0	0	0	0	0	0	0	0	0	0	1	0
CMS-1311	3-SULFOLENE	Munro1996		0	0	0	0	0	0	0	0	0	0	0	0	0	0	0	0	0	0	0	0	0	0	0	0	0	0	0	0	0	0	0	0	0	0	0	0	0	0	0	0	0	0	0	0	0	0
CMS-1323	1,3-DICHLOROPROPENE	Munro1996		0	0	0	0	0	0	0	0	0	0	0	0	0	0	0	0	0	0	0	0	0	0	0	0	0	0	0	0	0	0	0	0	0	0	0	0	0	0	0	0	0	0	0	0	0	0
CMS-1334	1,1,1,2-TETRACHLOROETHANE	Munro1996		0	0	0	0	0	0	0	0	0	0	0	0	0	0	0	0	0	0	0	0	0	0	0	0	0	0	0	0	0	0	0	0	0	0	0	0	0	0	0	0	0	0	0	0	0	0
CMS-1335	1,1,2,2-TETRACHLOROETHANE	Munro1996		0	0	0	0	0	0	0	0	0	0	0	0	0	0	0	0	0	0	0	0	0	0	0	0	0	0	0	0	0	0	0	0	0	0	0	0	0	0	0	0	0	0	0	0	0	0
CMS-1336	TETRACHLOROETHYLENE	Munro1996		0	0	0	0	0	0	0	0	0	0	0	0	0	0	0	0	0	0	0	0	0	0	0	0	0	0	0	0	0	0	0	0	0	0	0	0	0	0	0	0	0	0	0	0	0	0
CMS-1338	2-CHLORO-1-(2,4,5-TRICHLOROPHENYL)VINYL DIMETHYL PHOSPHATE	Munro1996		0	0	0	0	0	0	0	0	0	0	0	0	0	0	0	0	0	0	0	0	0	0	0	0	0	0	0	0	0	0	0	0	0	0	0	0	0	0	0	0	0	0	0	0	0	0
CMS-1339	TETRACYCLINE HYDROCHLORIDE	Munro1996		1	1	0	1	1	1	0	0	0	0	1	0	0	1	1	1	0	0	0	0	0	0	0	0	0	0	0	1	1	0	0	0	0	0	0	1	1	0	0	0	0	0	0	0	1	0
CMS-1340	DISULFIRAM	Munro1996		0	0	0	0	0	0	0	0	0	0	0	0	0	0	0	0	0	0	0	0	0	0	0	0	0	0	0	0	0	0	0	0	0	0	0	0	0	0	0	0	0	0	0	0	0	0
CMS-1345	DRONABINOL	Munro1996		0	0	0	0	0	1	0	0	0	0	1	0	0	0	1	1	0	0	0	0	0	0	0	0	0	0	0	0	0	0	0	0	0	0	0	0	0	0	0	0	0	0	0	0	0	0
CMS-1348	TETRAKIS(HYDROXYMETHYL)PHOSPHONIUM CHLORIDE	Munro1996		1	0	0	0	0	0	0	0	0	0	1	0	0	0	1	0	0	0	0	0	0	0	0	0	0	0	0	0	0	0	0	0	0	0	0	0	0	0	0	0	0	0	0	0	0	0
CMS-1349	TETRAKIS(HYDROXYMETHYL)PHOSPHONIUM SULFATE	Munro1996		1	0	0	0	0	0	0	0	0	0	1	0	0	0	1	0	0	0	0	0	0	0	0	0	0	0	0	0	0	0	0	0	0	0	0	0	0	0	0	0	0	0	0	0	0	0
CMS-1350	THIRAM	Munro1996		0	0	0	0	0	0	0	0	0	0	0	0	0	0	0	0	0	0	0	0	0	0	0	0	0	0	0	0	0	0	0	0	0	0	0	0	0	0	0	0	0	0	0	0	0	0
CMS-13529	ALLYL HEXANOATE	Munro1996		0	0	0	0	0	0	0	0	0	0	0	0	0	0	0	0	0	0	0	0	0	0	0	0	0	0	0	0	0	0	0	0	0	0	0	0	0	0	0	0	0	0	0	0	0	0
CMS-1356	THIABENDAZOLE	Munro1996		0	0	0	0	0	0	0	0	0	0	0	0	0	0	0	0	0	0	0	0	0	0	0	0	0	0	0	0	0	0	0	0	0	0	0	0	0	0	0	0	0	0	0	0	0	0
CMS-136	BENZALDEHYDE	Munro1996		0	0	0	0	0	0	0	0	0	0	0	0	0	0	0	0	0	0	0	0	0	0	0	0	0	0	0	0	0	0	0	0	0	0	0	0	0	0	0	0	0	0	0	0	0	0
CMS-13650	CALCIUM CYCLAMATE, ANHYDROUS	Munro1996		0	0	0	0	0	0	0	0	0	0	0	0	0	0	0	0	0	0	0	0	0	0	0	0	0	0	0	0	0	0	0	0	0	0	0	0	0	0	0	0	0	0	0	0	0	0
CMS-13680	CALCIUM STEAROYL-2-LACTYLATE	Munro1996		0	0	0	0	0	0	0	0	0	0	0	0	0	0	0	0	0	0	0	0	0	0	0	0	0	0	0	0	0	0	0	0	0	0	0	0	0	0	0	0	0	0	0	0	0	0
CMS-13716	C.I. ACID ORANGE 12	Munro1996		0	0	0	0	0	1	0	0	0	0	1	0	0	0	1	1	0	0	0	0	0	0	0	0	0	0	0	0	0	0	0	0	0	0	0	0	0	0	0	0	0	0	0	0	0	0
CMS-13757	CINNAMALDEHYDE	Munro1996		0	0	0	0	0	0	0	0	0	0	0	0	0	0	0	0	0	0	0	0	0	0	0	0	0	0	0	0	0	0	0	0	0	0	0	0	0	0	0	0	0	0	0	0	0	0
CMS-1379	TOLUENE	Munro1996		0	0	0	0	0	0	0	0	0	0	0	0	0	0	0	0	0	0	0	0	0	0	0	0	0	0	0	0	0	0	0	0	0	0	0	0	0	0	0	0	0	0	0	0	0	0
CMS-13845	DIMETHYL DICARBONATE	Munro1996		0	0	0	0	0	0	0	0	0	0	0	0	0	0	0	0	0	0	0	0	0	0	0	0	0	0	0	0	0	0	0	0	0	0	0	0	0	0	0	0	0	0	0	0	0	0
CMS-13887	DODECYL GALLATE	Munro1996		0	0	0	0	0	1	0	0	0	0	1	0	0	0	1	1	0	0	0	0	0	0	0	0	0	0	0	0	0	0	0	0	0	0	0	0	0	0	0	0	0	0	0	0	0	0
CMS-1393	TRIAMTERENE	Munro1996		0	0	0	0	0	0	0	0	0	0	0	0	0	0	0	0	0	1	0	1	0	0	0	0	0	1	0	0	0	0	0	0	1	0	0	0	0	0	0	0	0	0	0	0	1	0
CMS-1394	BROMOFORM	Munro1996		0	0	0	0	0	0	0	0	0	0	0	0	0	0	0	0	0	0	0	0	0	0	0	0	0	0	0	0	0	0	0	0	0	0	0	0	0	0	0	0	0	0	0	0	0	0
CMS-13985	GLYCERYL TRIBENZOATE	Munro1996		0	0	0	0	0	0	0	0	0	0	0	0	0	0	0	0	0	0	0	0	0	0	0	0	0	0	0	0	0	0	0	0	0	0	0	0	0	0	0	0	0	0	0	0	0	0
CMS-1400	1,1,2-TRICHLOROETHANE	Munro1996		0	0	0	0	0	0	0	0	0	0	0	0	0	0	0	0	0	0	0	0	0	0	0	0	0	0	0	0	0	0	0	0	0	0	0	0	0	0	0	0	0	0	0	0	0	0
CMS-1401	1,1,1-TRICHLOROETHANE	Munro1996		0	0	0	0	0	0	0	0	0	0	0	0	0	0	0	0	0	0	0	0	0	0	0	0	0	0	0	0	0	0	0	0	0	0	0	0	0	0	0	0	0	0	0	0	0	0
CMS-1402	TRICHLOROETHYLENE	Munro1996		0	0	0	0	0	0	0	0	0	0	0	0	0	0	0	0	0	0	0	0	0	0	0	0	0	0	0	0	0	0	0	0	0	0	0	0	0	0	0	0	0	0	0	0	0	0
CMS-14039	ISOMALTITOL	Munro1996		1	0	0	0	0	0	0	0	1	1	1	1	1	0	1	0	0	0	0	0	0	0	0	0	0	0	0	0	0	0	0	0	0	0	0	0	0	0	0	0	0	0	0	0	0	0
CMS-1404	FOLPET	Munro1996		0	0	0	0	0	0	0	0	0	0	0	0	0	0	0	0	0	0	0	0	0	0	0	0	0	0	0	0	0	0	0	0	0	0	0	0	0	0	0	0	0	0	0	0	0	0
CMS-1406	SILVEX	Munro1996		0	0	0	0	0	0	0	0	0	0	0	0	0	0	0	0	0	0	0	0	0	0	0	0	0	0	0	0	0	0	0	0	0	0	0	0	0	0	0	0	0	0	0	0	0	0
CMS-1407	2,4,5-T	Munro1996		0	0	0	0	0	0	0	0	0	0	0	0	0	0	0	0	0	0	0	0	0	0	0	0	0	0	0	0	0	0	0	0	0	0	0	0	0	0	0	0	0	0	0	0	0	0
CMS-1412	TRIETHYLENE GLYCOL	Munro1996		1	0	0	0	0	0	0	0	0	0	1	1	0	0	1	0	0	0	0	0	0	0	0	0	0	0	0	0	0	0	0	0	0	0	0	0	0	0	0	0	0	0	0	0	0	0
CMS-1414	TRIFLURALIN	Munro1996		0	0	0	0	0	0	0	0	0	0	0	0	0	0	0	0	0	1	0	0	0	0	1	1	0	1	0	0	1	0	0	0	0	0	0	1	1	0	0	0	0	0	0	0	1	0
CMS-1417	2,4,5-TRIMETHYLANILINE	Munro1996		0	0	0	0	0	0	0	0	0	0	0	0	0	0	0	0	0	1	0	1	0	0	0	0	0	1	0	0	0	0	0	0	1	0	0	0	0	0	0	0	0	0	0	0	1	0
CMS-1431	TRIS(2-CHLOROETHYL) PHOSPHATE	Munro1996		0	0	0	0	0	0	0	0	0	0	0	0	0	0	0	0	0	0	0	0	0	0	0	0	0	0	0	0	0	0	0	0	0	0	0	0	0	0	0	0	0	0	0	0	0	0
CMS-144	SODIUM BENZOATE	Munro1996		0	0	0	0	0	0	0	0	0	0	0	0	0	0	0	0	0	0	0	0	0	0	0	0	0	0	0	0	0	0	0	0	0	0	0	0	0	0	0	0	0	0	0	0	0	0
CMS-1441	CURCUMIN	Munro1996		0	0	0	0	0	1	0	0	0	0	1	0	0	0	1	1	0	0	0	0	0	0	0	0	0	0	0	0	0	0	0	0	0	0	0	0	0	0	0	0	0	0	0	0	0	0
CMS-145	BENZOFURAN	Munro1996		0	0	0	0	0	0	0	0	0	0	0	0	0	0	0	0	0	0	0	0	0	0	0	0	0	0	0	0	0	0	0	0	0	0	0	0	0	0	0	0	0	0	0	0	0	0
CMS-1454	VINYL CHLORIDE	Munro1996		0	0	0	0	0	0	0	0	0	0	0	0	0	0	0	0	0	0	0	0	0	0	0	0	0	0	0	0	0	0	0	0	0	0	0	0	0	0	0	0	0	0	0	0	0	0
CMS-1459	VINYLIDENE CHLORIDE	Munro1996		0	0	0	0	0	0	0	0	0	0	0	0	0	0	0	0	0	0	0	0	0	0	0	0	0	0	0	0	0	0	0	0	0	0	0	0	0	0	0	0	0	0	0	0	0	0
CMS-1463	FD&C VIOLET NO. 1--PROHIBITED	Munro1996		0	0	0	0	0	0	0	0	0	0	0	0	0	0	0	0	0	1	0	0	0	0	1	1	0	1	0	0	1	0	0	0	0	0	0	1	1	0	0	0	0	0	0	0	1	0
CMS-147	BENZOIC ACID	Munro1996		0	0	0	0	0	0	0	0	0	0	0	0	0	0	0	0	0	0	0	0	0	0	0	0	0	0	0	0	0	0	0	0	0	0	0	0	0	0	0	0	0	0	0	0	0	0
CMS-1471	C.I. DISPERSE YELLOW 3	Munro1996		0	0	0	0	0	1	0	0	0	0	1	0	0	0	1	1	0	0	0	0	0	0	0	0	0	0	0	0	0	0	0	0	0	0	0	0	0	0	0	0	0	0	0	0	0	0
CMS-1478	FD&C YELLOW NO. 6	Munro1996		0	0	0	0	0	1	0	0	0	0	1	0	0	0	1	1	0	0	0	0	0	0	0	0	0	0	0	0	0	0	0	0	0	0	0	0	0	0	0	0	0	0	0	0	0	0
CMS-148	BENZOIN	Munro1996		1	0	0	0	0	0	1	0	0	0	1	0	1	0	1	0	0	0	0	0	0	0	0	0	0	0	0	0	0	0	0	0	0	0	0	0	0	0	0	0	0	0	0	0	0	0
CMS-1480	HC YELLOW 4	Munro1996		1	0	0	0	0	0	0	0	0	0	1	1	0	0	1	0	0	1	0	0	1	1	0	0	0	1	0	0	1	1	0	0	0	1	1	0	0	0	0	0	0	0	0	0	1	0
CMS-1481	ZATOSETRON MALEATE	Munro1996		0	0	0	0	0	0	0	0	0	0	0	0	0	0	0	0	0	0	0	0	0	0	0	0	0	0	0	1	1	0	0	0	0	0	0	1	1	0	0	0	0	0	0	0	1	0
CMS-1482	ZEARALENONE	Munro1996		0	0	0	0	0	1	0	0	0	0	1	0	0	0	1	1	0	0	0	0	0	0	0	0	0	0	0	0	0	0	0	0	0	0	0	0	0	0	0	0	0	0	0	0	0	0
CMS-1505	ACETONE	Munro1996		0	0	0	0	0	0	0	0	0	0	0	0	0	0	0	0	0	0	0	0	0	0	0	0	0	0	0	0	0	0	0	0	0	0	0	0	0	0	0	0	0	0	0	0	0	0
CMS-1517	BROMOACETIC ACID	Munro1996		0	0	0	0	0	0	0	0	0	0	0	0	0	0	0	0	0	0	0	0	0	0	0	0	0	0	0	0	0	0	0	0	0	0	0	0	0	0	0	0	0	0	0	0	0	0
CMS-15204	TOLUALDEHYDES (MIXED O-, M-, P-)	Munro1996		0	0	0	0	0	0	0	0	0	0	0	0	0	0	0	0	0	0	0	0	0	0	0	0	0	0	0	0	0	0	0	0	0	0	0	0	0	0	0	0	0	0	0	0	0	0
CMS-15279	ETHYL NONANOATE	Munro1996		0	0	0	0	0	0	0	0	0	0	0	0	0	0	0	0	0	0	0	0	0	0	0	0	0	0	0	0	0	0	0	0	0	0	0	0	0	0	0	0	0	0	0	0	0	0
CMS-15348	METHYL N-METHYLANTHRANILATE	Munro1996		0	0	0	0	0	0	0	0	0	0	0	0	0	0	0	0	0	1	0	0	1	1	0	0	0	1	0	0	1	0	0	0	0	1	1	0	0	0	0	0	0	0	0	0	1	0
CMS-1540	FUMARIC ACID	Munro1996		0	0	0	0	0	0	0	0	0	0	0	0	0	0	0	0	0	0	0	0	0	0	0	0	0	0	0	0	0	0	0	0	0	0	0	0	0	0	0	0	0	0	0	0	0	0
CMS-155	BENZYL ACETATE	Munro1996		0	0	0	0	0	0	0	0	0	0	0	0	0	0	0	0	0	0	0	0	0	0	0	0	0	0	0	0	0	0	0	0	0	0	0	0	0	0	0	0	0	0	0	0	0	0
CMS-1565	2-CHLOROPHENOL	Munro1996		0	0	0	0	0	1	0	0	0	0	1	0	0	0	1	1	0	0	0	0	0	0	0	0	0	0	0	0	0	0	0	0	0	0	0	0	0	0	0	0	0	0	0	0	0	0
CMS-15692	TRENBOLONE ACETATE	Munro1996		0	0	0	0	0	0	0	0	0	0	0	0	0	0	0	0	0	0	0	0	0	0	0	0	0	0	0	0	0	0	0	0	0	0	0	0	0	0	0	0	0	0	0	0	0	0
CMS-157	BENZYL ALCOHOL	Munro1996		1	0	0	0	0	0	1	0	0	0	1	1	0	0	1	0	0	0	0	0	0	0	0	0	0	0	0	0	0	0	0	0	0	0	0	0	0	0	0	0	0	0	0	0	0	0
CMS-15741	SUCROSE MONOPALMITATE	Munro1996		1	0	0	0	0	0	0	0	1	1	1	1	1	0	1	0	0	0	0	0	0	0	0	0	0	0	0	0	0	0	0	0	0	0	0	0	0	0	0	0	0	0	0	0	0	0
CMS-15791	IPRONIDAZOLE	Munro1996		0	0	0	0	0	0	0	0	0	0	0	0	0	0	0	0	0	0	0	0	0	0	0	0	0	0	0	0	1	0	0	0	0	0	0	0	0	0	0	0	0	0	0	0	1	0
CMS-159	ORTHO-BENZYL-PARA-CHLOROPHENOL	Munro1996		0	0	0	0	0	1	0	0	0	0	1	0	0	0	1	1	0	0	0	0	0	0	0	0	0	0	0	0	0	0	0	0	0	0	0	0	0	0	0	0	0	0	0	0	0	0
CMS-1596	DALAPON	Munro1996		0	0	0	0	0	0	0	0	0	0	0	0	0	0	0	0	0	0	0	0	0	0	0	0	0	0	0	0	0	0	0	0	0	0	0	0	0	0	0	0	0	0	0	0	0	0
CMS-1603	DIACETYL	Munro1996		0	0	0	0	0	0	0	0	0	0	0	0	0	0	0	0	0	0	0	0	0	0	0	0	0	0	0	0	0	0	0	0	0	0	0	0	0	0	0	0	0	0	0	0	0	0
CMS-1627	ADIPIC ACID	Munro1996		0	0	0	0	0	0	0	0	0	0	0	0	0	0	0	0	0	0	0	0	0	0	0	0	0	0	0	0	0	0	0	0	0	0	0	0	0	0	0	0	0	0	0	0	0	0
CMS-1632	2-HEXENAL	Munro1996		0	0	0	0	0	0	0	0	0	0	0	0	0	0	0	0	0	0	0	0	0	0	0	0	0	0	0	0	0	0	0	0	0	0	0	0	0	0	0	0	0	0	0	0	0	0
CMS-165	BIFENTHRIN	Munro1996		0	0	0	0	0	0	0	0	0	0	0	0	0	0	0	0	0	0	0	0	0	0	0	0	0	0	0	0	0	0	0	0	0	0	0	0	0	0	0	0	0	0	0	0	0	0
CMS-167	BIPHENYL	Munro1996		0	0	0	0	0	0	0	0	0	0	0	0	0	0	0	0	0	0	0	0	0	0	0	0	0	0	0	0	0	0	0	0	0	0	0	0	0	0	0	0	0	0	0	0	0	0
CMS-169	2-BIPHENYLAMINE HYDROCHLORIDE	Munro1996		0	0	0	0	0	0	0	0	0	0	0	0	0	0	0	0	0	1	0	1	0	0	0	0	0	1	0	0	0	0	0	0	1	0	0	0	0	0	0	0	0	0	0	0	1	0
CMS-1699	TRICHLOROACETONITRILE	Munro1996		0	0	0	0	0	0	0	0	0	0	0	0	0	0	0	0	0	0	0	0	0	0	0	0	0	0	0	0	0	0	0	0	0	0	0	0	0	0	0	0	0	0	0	0	0	0
CMS-173	2,2'-DICHLOROISOPROPYL ETHER	Munro1996		0	0	0	0	0	0	0	0	0	0	0	0	0	0	0	0	0	0	0	0	0	0	0	0	0	0	0	0	0	0	0	0	0	0	0	0	0	0	0	0	0	0	0	0	0	0
CMS-1737	2,3,4,6-TETRACHLOROPHENOL	Munro1996		0	0	0	0	0	1	0	0	0	0	1	0	0	0	1	1	0	0	0	0	0	0	0	0	0	0	0	0	0	0	0	0	0	0	0	0	0	0	0	0	0	0	0	0	0	0
CMS-1740	DIETHYL ETHER	Munro1996		0	0	0	0	0	0	0	0	0	0	0	0	0	0	0	0	0	0	0	0	0	0	0	0	0	0	0	0	0	0	0	0	0	0	0	0	0	0	0	0	0	0	0	0	0	0
CMS-1746	METHYL ALCOHOL	Munro1996		1	0	0	0	0	0	0	0	0	0	1	0	0	0	1	0	0	0	0	0	0	0	0	0	0	0	0	0	0	0	0	0	0	0	0	0	0	0	0	0	0	0	0	0	0	0
CMS-1750	BUTYL ALCOHOL	Munro1996		1	0	0	0	0	0	0	0	0	0	1	1	0	0	1	0	0	0	0	0	0	0	0	0	0	0	0	0	0	0	0	0	0	0	0	0	0	0	0	0	0	0	0	0	0	0
CMS-1761	ISOBUTYL ALCOHOL	Munro1996		1	0	0	0	0	0	0	0	0	0	1	1	0	0	1	0	0	0	0	0	0	0	0	0	0	0	0	0	0	0	0	0	0	0	0	0	0	0	0	0	0	0	0	0	0	0
CMS-1763	2-BUTANOL	Munro1996		1	0	0	0	0	0	0	0	0	0	1	0	1	0	1	0	0	0	0	0	0	0	0	0	0	0	0	0	0	0	0	0	0	0	0	0	0	0	0	0	0	0	0	0	0	0
CMS-1772	ACENAPHTHENE	Munro1996		0	0	0	0	0	0	0	0	0	0	0	0	0	0	0	0	0	0	0	0	0	0	0	0	0	0	0	0	0	0	0	0	0	0	0	0	0	0	0	0	0	0	0	0	0	0
CMS-1774	RIBOFLAVIN	Munro1996		1	0	0	0	0	0	0	0	1	1	1	1	1	0	1	0	0	1	0	0	0	0	0	0	0	1	0	0	0	0	0	0	0	0	0	0	0	0	0	0	0	0	0	0	0	0
CMS-1776	DIETHYL PHTHALATE	Munro1996		0	0	0	0	0	0	0	0	0	0	0	0	0	0	0	0	0	0	0	0	0	0	0	0	0	0	0	0	0	0	0	0	0	0	0	0	0	0	0	0	0	0	0	0	0	0
CMS-1777	DIBUTYL PHTHALATE	Munro1996		0	0	0	0	0	0	0	0	0	0	0	0	0	0	0	0	0	0	0	0	0	0	0	0	0	0	0	0	0	0	0	0	0	0	0	0	0	0	0	0	0	0	0	0	0	0
CMS-17784	MANIDIPINE DIHYDROCHLORIDE	Munro1996		0	0	0	0	0	0	0	0	0	0	0	0	0	0	0	0	0	0	0	0	0	0	0	0	0	0	0	1	1	0	0	0	0	0	1	1	1	0	0	0	0	0	0	0	1	0
CMS-1806	2-BUTANONE OXIME	Munro1996		0	0	0	0	0	0	0	0	0	0	0	0	0	0	0	0	0	0	0	0	0	0	0	0	0	0	0	0	0	0	0	0	0	0	0	0	0	0	0	1	0	0	0	0	1	0
CMS-1811	CUMENE	Munro1996		0	0	0	0	0	0	0	0	0	0	0	0	0	0	0	0	0	0	0	0	0	0	0	0	0	0	0	0	0	0	0	0	0	0	0	0	0	0	0	0	0	0	0	0	0	0
CMS-1843	2,4-XYLENOL	Munro1996		0	0	0	0	0	1	0	0	0	0	1	0	0	0	1	1	0	0	0	0	0	0	0	0	0	0	0	0	0	0	0	0	0	0	0	0	0	0	0	0	0	0	0	0	0	0
CMS-1854	2-CHLOROETHANOL	Munro1996		1	0	0	0	0	0	0	0	0	0	1	1	0	0	1	0	0	0	0	0	0	0	0	0	0	0	0	0	0	0	0	0	0	0	0	0	0	0	0	0	0	0	0	0	0	0
CMS-1858	PROPARGYL ALCOHOL	Munro1996		1	0	0	0	0	0	0	0	0	0	1	1	0	0	1	0	0	0	0	0	0	0	0	0	0	0	0	0	0	0	0	0	0	0	0	0	0	0	0	0	0	0	0	0	0	0
CMS-18749	4-TERT-BUTYL-2-CHLOROPHENOL	Munro1996		0	0	0	0	0	1	0	0	0	0	1	0	0	0	1	1	0	0	0	0	0	0	0	0	0	0	0	0	0	0	0	0	0	0	0	0	0	0	0	0	0	0	0	0	0	0
CMS-188	BISPHENOL A	Munro1996		0	0	0	0	0	1	0	0	0	0	1	0	0	0	1	1	0	0	0	0	0	0	0	0	0	0	0	0	0	0	0	0	0	0	0	0	0	0	0	0	0	0	0	0	0	0
CMS-1884	2-HEPTANONE	Munro1996		0	0	0	0	0	0	0	0	0	0	0	0	0	0	0	0	0	0	0	0	0	0	0	0	0	0	0	0	0	0	0	0	0	0	0	0	0	0	0	0	0	0	0	0	0	0
CMS-18849	SODIUM 4-AMINO-1-NAPHTHALENESULFONATE	Munro1996		0	0	0	0	0	0	0	0	0	0	0	0	0	0	0	0	0	1	0	1	0	0	0	0	0	1	0	0	0	0	0	0	1	0	0	0	0	0	0	0	0	0	0	0	1	0
CMS-189	C.I. FOOD BLACK 1	Munro1996		0	0	0	0	0	1	0	0	0	0	1	0	0	0	1	1	0	0	0	0	0	0	0	0	0	0	0	0	0	0	0	0	0	0	0	0	0	0	0	0	0	0	0	0	0	0
CMS-1892	PYRIDINE	Munro1996		0	0	0	0	0	0	0	0	0	0	0	0	0	0	0	0	0	0	0	0	0	0	0	0	0	0	0	0	0	0	0	0	0	0	0	0	0	0	0	0	0	0	0	0	0	0
CMS-19054	JERVINE	Munro1996		1	0	0	0	0	0	0	0	0	0	1	0	1	0	1	0	0	0	0	0	0	0	0	0	0	0	0	1	0	0	0	0	0	1	1	0	0	0	0	0	0	0	0	0	1	0
CMS-1908	DIETHYLENE GLYCOL MONOETHYL ETHER	Munro1996		1	0	0	0	0	0	0	0	0	0	1	1	0	0	1	0	0	0	0	0	0	0	0	0	0	0	0	0	0	0	0	0	0	0	0	0	0	0	0	0	0	0	0	0	0	0
CMS-1916	PROPOXUR	Munro1996		0	0	0	0	0	0	0	0	0	0	0	0	0	0	0	0	0	0	0	0	0	0	0	0	0	0	0	0	0	0	0	0	0	0	0	0	0	0	0	0	0	0	0	0	0	0
CMS-1929	1,2,4-TRICHLOROBENZENE	Munro1996		0	0	0	0	0	0	0	0	0	0	0	0	0	0	0	0	0	0	0	0	0	0	0	0	0	0	0	0	0	0	0	0	0	0	0	0	0	0	0	0	0	0	0	0	0	0
CMS-1930	ETHYL VANILLIN	Munro1996		0	0	0	0	0	1	0	0	0	0	1	0	0	0	1	1	0	0	0	0	0	0	0	0	0	0	0	0	0	0	0	0	0	0	0	0	0	0	0	0	0	0	0	0	0	0
CMS-1931	VANILLIN	Munro1996		0	0	0	0	0	1	0	0	0	0	1	0	0	0	1	1	0	0	0	0	0	0	0	0	0	0	0	0	0	0	0	0	0	0	0	0	0	0	0	0	0	0	0	0	0	0
CMS-1935	DIPHENYLAMINE	Munro1996		0	0	0	0	0	0	0	0	0	0	0	0	0	0	0	0	0	1	0	0	1	0	0	0	0	1	0	0	0	0	0	0	0	0	1	0	0	0	0	0	0	0	0	0	1	0
CMS-1936	ETHYLENE GLYCOL MONOPHENYL ETHER	Munro1996		1	0	0	0	0	0	0	0	0	0	1	1	0	0	1	0	0	0	0	0	0	0	0	0	0	0	0	0	0	0	0	0	0	0	0	0	0	0	0	0	0	0	0	0	0	0
CMS-194	C.I. DISPERSE BLUE 1	Munro1996		0	0	0	0	0	0	0	0	0	0	0	0	0	0	0	0	0	1	0	1	0	0	0	0	0	1	0	0	0	0	0	0	1	0	0	0	0	0	0	0	0	0	0	0	1	0
CMS-1940	ETHYL HEXANOATE	Munro1996		0	0	0	0	0	0	0	0	0	0	0	0	0	0	0	0	0	0	0	0	0	0	0	0	0	0	0	0	0	0	0	0	0	0	0	0	0	0	0	0	0	0	0	0	0	0
CMS-19439	LINAMARIN	Munro1996		1	0	0	0	0	0	0	0	1	1	1	1	1	0	1	0	0	0	0	0	0	0	0	0	0	0	0	0	0	0	0	0	0	0	0	0	0	0	0	0	0	0	0	0	0	0
CMS-195	FD&C BLUE NO. 1	Munro1996		0	0	0	0	0	0	0	0	0	0	0	0	0	0	0	0	0	1	0	0	0	0	1	1	0	1	0	0	1	0	0	0	0	0	0	1	1	0	0	0	0	0	0	0	1	0
CMS-1955	ETHYL ACETATE	Munro1996		0	0	0	0	0	0	0	0	0	0	0	0	0	0	0	0	0	0	0	0	0	0	0	0	0	0	0	0	0	0	0	0	0	0	0	0	0	0	0	0	0	0	0	0	0	0
CMS-19662	ETHYL METHYL CARBONATE	Munro1996		0	0	0	0	0	0	0	0	0	0	0	0	0	0	0	0	0	0	0	0	0	0	0	0	0	0	0	0	0	0	0	0	0	0	0	0	0	0	0	0	0	0	0	0	0	0
CMS-1972	DISULFOTON	Munro1996		0	0	0	0	0	0	0	0	0	0	0	0	0	0	0	0	0	0	0	0	0	0	0	0	0	0	0	0	0	0	0	0	0	0	0	0	0	0	0	0	0	0	0	0	0	0
CMS-19779	ALPHA-METHYLPHENETHYL ALCOHOL	Munro1996		1	0	0	0	0	0	0	0	0	0	1	0	1	0	1	0	0	0	0	0	0	0	0	0	0	0	0	0	0	0	0	0	0	0	0	0	0	0	0	0	0	0	0	0	0	0
CMS-198	FD&C BLUE NO. 2	Munro1996		0	0	0	0	0	0	0	0	0	0	0	0	0	0	0	0	0	1	0	0	1	0	0	0	0	1	0	0	0	0	0	0	0	0	1	0	0	0	0	0	0	0	0	0	1	0
CMS-19816	AMELTOLIDE	Munro1996		0	0	0	0	0	0	0	0	0	0	0	0	0	0	0	0	0	1	0	1	0	0	0	0	0	1	0	0	0	0	0	0	1	0	0	0	0	0	0	0	0	0	0	0	1	0
CMS-199	N4,N4-BIS(2-HYDROXYETHYL)-N1-METHYL-2-NITRO-P-PHENYLENEDIAMINE	Munro1996		1	0	0	0	0	0	0	0	0	0	1	1	0	0	1	0	0	1	0	0	1	1	1	1	0	1	0	0	1	1	0	0	0	1	1	1	1	0	0	0	0	0	0	0	1	0
CMS-200	N1,N4,N4-TRIS(2-HYDROXYETHYL)-2-NITRO-P-PHENYLENEDIAMINE	Munro1996		1	0	0	0	0	0	0	0	0	0	1	1	0	0	1	0	0	1	0	0	1	1	1	1	0	1	0	0	1	1	0	0	0	1	1	1	1	0	0	0	0	0	0	0	1	0
CMS-20330	AZAPERONE	Munro1996		0	0	0	0	0	0	0	0	0	0	0	0	0	0	0	0	0	1	0	0	0	0	1	1	0	1	0	1	1	0	0	0	0	0	0	1	1	0	0	0	0	0	0	0	1	0
CMS-20414	9-OCTADECEN-1-AMINE	Munro1996		0	0	0	0	0	0	0	0	0	0	0	0	0	0	0	0	0	0	0	0	0	0	0	0	0	0	0	0	1	0	0	1	1	0	0	0	0	0	0	0	0	0	0	0	1	0
CMS-205	BROMODICHLOROMETHANE	Munro1996		0	0	0	0	0	0	0	0	0	0	0	0	0	0	0	0	0	0	0	0	0	0	0	0	0	0	0	0	0	0	0	0	0	0	0	0	0	0	0	0	0	0	0	0	0	0
CMS-2059	PROPANIL	Munro1996		0	0	0	0	0	0	0	0	0	0	0	0	0	0	0	0	0	0	0	0	0	0	0	0	0	0	0	0	0	0	0	0	0	0	0	0	0	0	0	0	0	0	0	0	0	0
CMS-21030	CITRANAXANTHIN	Munro1996		0	0	0	0	0	0	0	0	0	0	0	0	0	0	0	0	0	0	0	0	0	0	0	0	0	0	0	0	0	0	0	0	0	0	0	0	0	0	0	0	0	0	0	0	0	0
CMS-2109	BROMOXYNIL	Munro1996		0	0	0	0	0	1	0	0	0	0	1	0	0	0	1	1	0	0	0	0	0	0	0	0	0	0	0	0	0	0	0	0	0	0	0	0	0	0	0	0	0	0	0	0	0	0
CMS-212	BUTYL BENZYL PHTHALATE	Munro1996		0	0	0	0	0	0	0	0	0	0	0	0	0	0	0	0	0	0	0	0	0	0	0	0	0	0	0	0	0	0	0	0	0	0	0	0	0	0	0	0	0	0	0	0	0	0
CMS-2121	EPN	Munro1996		0	0	0	0	0	0	0	0	0	0	0	0	0	0	0	0	0	0	0	0	0	0	0	0	0	0	0	0	0	0	0	0	0	0	0	0	0	0	0	0	0	0	0	0	0	0
CMS-21229	METHYL 8'-APO-BETA-CAROTENOATE	Munro1996		0	0	0	0	0	0	0	0	0	0	0	0	0	0	0	0	0	0	0	0	0	0	0	0	0	0	0	0	0	0	0	0	0	0	0	0	0	0	0	0	0	0	0	0	0	0
CMS-2128	MENTHOL	Munro1996		1	0	0	0	0	0	0	0	0	0	1	0	1	0	1	0	0	0	0	0	0	0	0	0	0	0	0	0	0	0	0	0	0	0	0	0	0	0	0	0	0	0	0	0	0	0
CMS-213	BUTYL CHLORIDE	Munro1996		0	0	0	0	0	0	0	0	0	0	0	0	0	0	0	0	0	0	0	0	0	0	0	0	0	0	0	0	0	0	0	0	0	0	0	0	0	0	0	0	0	0	0	0	0	0
CMS-21396	TETRAMISOLE	Munro1996		0	0	0	0	0	0	0	0	0	0	0	0	0	0	0	0	0	0	0	0	0	0	0	0	0	0	0	0	0	0	0	0	0	0	0	0	0	0	0	0	0	0	0	0	0	0
CMS-214	DINOSEB	Munro1996		0	0	0	0	0	1	0	0	0	0	1	0	0	0	1	1	0	0	0	0	0	0	0	0	0	0	0	0	0	0	0	0	0	0	0	0	0	0	0	0	0	0	0	0	0	0
CMS-216	BUTYL P-HYDROXYBENZOATE	Munro1996		0	0	0	0	0	1	0	0	0	0	1	0	0	0	1	1	0	0	0	0	0	0	0	0	0	0	0	0	0	0	0	0	0	0	0	0	0	0	0	0	0	0	0	0	0	0
CMS-21774	EINECS 228-590-7	Munro1996		0	0	0	0	0	0	0	0	0	0	0	0	0	0	0	0	0	1	0	1	0	0	0	0	0	1	0	0	0	0	0	0	1	0	0	0	0	0	0	0	0	0	0	0	1	0
CMS-2201	RESMETHRIN	Munro1996		0	0	0	0	0	0	0	0	0	0	0	0	0	0	0	0	0	0	0	0	0	0	0	0	0	0	0	0	0	0	0	0	0	0	0	0	0	0	0	0	0	0	0	0	0	0
CMS-2213	ALACHLOR	Munro1996		0	0	0	0	0	0	0	0	0	0	0	0	0	0	0	0	0	0	0	0	0	0	0	0	0	0	0	0	0	0	0	0	0	0	0	0	0	0	0	0	0	0	0	0	0	0
CMS-2215	METHOMYL	Munro1996		0	0	0	0	0	0	0	0	0	0	0	0	0	0	0	0	0	0	0	0	0	0	0	0	0	0	0	0	0	0	0	0	0	0	0	0	0	0	0	0	0	0	0	0	0	0
CMS-22261	RONIDAZOLE	Munro1996		0	0	0	0	0	0	0	0	0	0	0	0	0	0	0	0	0	0	0	0	0	0	0	0	0	0	0	0	1	0	0	0	0	0	0	0	0	0	0	0	0	0	0	0	1	0
CMS-223	BUTYLATED HYDROXYANISOLE	Munro1996		0	0	0	0	0	1	0	0	0	0	1	0	0	0	1	1	0	0	0	0	0	0	0	0	0	0	0	0	0	0	0	0	0	0	0	0	0	0	0	0	0	0	0	0	0	0
CMS-2236	PERMETHRIN	Munro1996		0	0	0	0	0	0	0	0	0	0	0	0	0	0	0	0	0	0	0	0	0	0	0	0	0	0	0	0	0	0	0	0	0	0	0	0	0	0	0	0	0	0	0	0	0	0
CMS-224	BUTYLATED HYDROXYTOLUENE	Munro1996		0	0	0	0	0	1	0	0	0	0	1	0	0	0	1	1	0	0	0	0	0	0	0	0	0	0	0	0	0	0	0	0	0	0	0	0	0	0	0	0	0	0	0	0	0	0
CMS-22663	SODIUM LAURETH-3 SULFATE	Munro1996		0	0	0	0	0	0	0	0	0	0	0	0	0	0	0	0	0	0	0	0	0	0	0	0	0	0	0	0	0	0	0	0	0	0	0	0	0	0	0	0	0	0	0	0	0	0
CMS-2277	PROMETON	Munro1996		0	0	0	0	0	0	0	0	0	0	0	0	0	0	0	0	0	1	0	0	1	1	0	0	0	1	0	0	1	0	0	0	0	1	1	0	0	0	0	0	0	0	0	0	1	0
CMS-228	TERT-BUTYLHYDROQUINONE	Munro1996		0	0	0	0	0	1	0	0	0	0	1	0	0	0	1	1	0	0	0	0	0	0	0	0	0	0	0	0	0	0	0	0	0	0	0	0	0	0	0	0	0	0	0	0	0	0
CMS-2287	VINCLOZOLIN	Munro1996		0	0	0	0	0	0	0	0	0	0	0	0	0	0	0	0	0	0	0	0	0	0	0	0	0	0	0	0	0	0	0	0	0	0	0	0	0	0	0	0	0	0	0	0	0	0
CMS-22953	EINECS 238-547-4	Munro1996		0	0	0	0	0	0	0	0	0	0	0	0	0	0	0	0	0	0	0	0	0	0	0	0	0	0	0	1	0	0	0	0	0	0	0	1	1	0	0	0	0	0	0	0	1	0
CMS-232	4-HYDROXYBUTANOIC ACID LACTONE	Munro1996		0	0	0	0	0	0	0	0	0	0	0	0	0	0	0	0	0	0	0	0	0	0	0	0	0	0	0	0	0	0	0	0	0	0	0	0	0	0	0	0	0	0	0	0	0	0
CMS-23396	BUTANEDIOIC ACID, 2,3-DIHYDROXY- (2R,3R)-, 1,4-DIOCTADECYL ESTER	Munro1996		1	0	0	0	0	0	0	0	1	0	1	0	1	0	1	0	0	0	0	0	0	0	0	0	0	0	0	0	0	0	0	0	0	0	0	0	0	0	0	0	0	0	0	0	0	0
CMS-2347	METOLACHLOR	Munro1996		0	0	0	0	0	0	0	0	0	0	0	0	0	0	0	0	0	0	0	0	0	0	0	0	0	0	0	0	0	0	0	0	0	0	0	0	0	0	0	0	0	0	0	0	0	0
CMS-23769	3-04-00-00150 (BEILSTEIN HANDBOOK REFERENCE)	Munro1996		0	0	0	0	0	0	0	0	0	0	0	0	0	0	0	0	0	0	0	0	0	0	0	0	0	0	0	0	0	0	0	0	0	0	0	0	0	0	0	0	0	0	0	0	0	0
CMS-23858	4,4'-DICHLOROBENZILIC ACID	Munro1996		1	0	0	0	0	0	1	0	0	0	1	0	0	1	1	0	0	0	0	0	0	0	0	0	0	0	0	0	0	0	0	0	0	0	0	0	0	0	0	0	0	0	0	0	0	0
CMS-23977	SUCROSE MONOSTEARATE	Munro1996		1	0	0	0	0	0	0	0	1	1	1	1	1	0	1	0	0	0	0	0	0	0	0	0	0	0	0	0	0	0	0	0	0	0	0	0	0	0	0	0	0	0	0	0	0	0
CMS-240	CAFFEINE	Munro1996		0	0	0	0	0	0	0	0	0	0	0	0	0	0	0	0	0	0	0	0	0	0	0	0	0	0	0	0	1	0	0	0	0	0	0	0	0	0	0	0	0	0	0	0	1	0
CMS-2411	PROPYL P-HYDROXYBENZOATE	Munro1996		0	0	0	0	0	1	0	0	0	0	1	0	0	0	1	1	0	0	0	0	0	0	0	0	0	0	0	0	0	0	0	0	0	0	0	0	0	0	0	0	0	0	0	0	0	0
CMS-2412	ETHYLPARABEN	Munro1996		0	0	0	0	0	1	0	0	0	0	1	0	0	0	1	1	0	0	0	0	0	0	0	0	0	0	0	0	0	0	0	0	0	0	0	0	0	0	0	0	0	0	0	0	0	0
CMS-2413	METHYL P-HYDROXYBENZOATE	Munro1996		0	0	0	0	0	1	0	0	0	0	1	0	0	0	1	1	0	0	0	0	0	0	0	0	0	0	0	0	0	0	0	0	0	0	0	0	0	0	0	0	0	0	0	0	0	0
CMS-24213	MONOCHLOROBIPHENYL	Munro1996		0	0	0	0	0	0	0	0	0	0	0	0	0	0	0	0	0	0	0	0	0	0	0	0	0	0	0	0	0	0	0	0	0	0	0	0	0	0	0	0	0	0	0	0	0	0
CMS-24381	DIKETOPIPERAZINE	Munro1996		0	0	0	0	0	0	0	0	0	0	0	0	0	0	0	0	0	0	0	0	0	0	0	0	0	0	0	0	0	0	0	0	0	0	0	0	0	0	0	0	0	0	0	0	0	0
CMS-2442	ALBENDAZOLE	Munro1996		0	0	0	0	0	0	0	0	0	0	0	0	0	0	0	0	0	0	0	0	0	0	0	0	0	0	0	0	0	0	0	0	0	0	0	0	0	0	0	0	0	0	0	0	0	0
CMS-2447	ALINIDINE	Munro1996		0	0	0	0	0	0	0	0	0	0	0	0	0	0	0	0	0	0	0	0	0	0	0	0	0	0	0	0	0	0	0	0	0	0	0	0	0	0	0	0	0	0	0	0	0	0
CMS-248	CAPROLACTAM	Munro1996		0	0	0	0	0	0	0	0	0	0	0	0	0	0	0	0	0	0	0	0	0	0	0	0	0	0	0	0	0	0	0	0	0	0	0	0	0	0	0	0	0	0	0	0	0	0
CMS-24822	TRIETHYLENETETRAMINE DIHYDROCHLORIDE	Munro1996		0	0	0	0	0	0	0	0	0	0	0	0	0	0	0	0	0	0	0	0	0	0	0	0	0	0	0	0	1	0	0	1	1	1	1	0	0	0	0	0	1	0	0	0	1	0
CMS-24840	BENZENEETHANOL, ß-(2-METHYLPROPYL)-	Munro1996		1	0	0	0	0	0	0	0	0	0	1	0	1	0	1	0	0	0	0	0	0	0	0	0	0	0	0	0	0	0	0	0	0	0	0	0	0	0	0	0	0	0	0	0	0	0
CMS-24904	BIS(2-CHLOROISOPROPYL) ETHER	Munro1996		0	0	0	0	0	0	0	0	0	0	0	0	0	0	0	0	0	0	0	0	0	0	0	0	0	0	0	0	0	0	0	0	0	0	0	0	0	0	0	0	0	0	0	0	0	0
CMS-24968	2-HYDROXYPROPYL METHANETHIOLSULFONATE	Munro1996		1	0	0	0	0	0	0	0	0	0	1	0	1	0	1	0	0	0	0	0	0	0	0	0	0	0	0	0	0	0	0	0	0	0	0	0	0	0	0	0	0	0	0	0	0	0
CMS-250	CAPTAFOL	Munro1996		0	0	0	0	0	0	0	0	0	0	0	0	0	0	0	0	0	0	0	0	0	0	0	0	0	0	0	0	0	0	0	0	0	0	0	0	0	0	0	0	0	0	0	0	0	0
CMS-251	CAPTAN	Munro1996		0	0	0	0	0	0	0	0	0	0	0	0	0	0	0	0	0	0	0	0	0	0	0	0	0	0	0	0	0	0	0	0	0	0	0	0	0	0	0	0	0	0	0	0	0	0
CMS-25232	ALPHA-TOCOPHERYL ACETATE, DL-	Munro1996		0	0	0	0	0	0	0	0	0	0	0	0	0	0	0	0	0	0	0	0	0	0	0	0	0	0	0	0	0	0	0	0	0	0	0	0	0	0	0	0	0	0	0	0	0	0
CMS-2538	BETAXOLOL	Munro1996		1	0	0	0	0	0	0	0	0	0	1	0	1	0	1	0	0	0	0	0	0	0	0	0	0	0	0	0	1	0	0	0	0	1	1	0	0	0	0	0	0	0	0	0	1	0
CMS-25381	ALBENDAZOLE OXIDE	Munro1996		0	0	0	0	0	0	0	0	0	0	0	0	0	0	0	0	0	0	0	0	0	0	0	0	0	0	0	0	0	0	0	0	0	0	0	0	0	0	0	0	0	0	0	0	0	0
CMS-25442	PROPIVERINE HYDROCHLORIDE	Munro1996		0	0	0	0	0	0	0	0	0	0	0	0	0	0	0	0	0	0	0	0	0	0	0	0	0	0	0	1	1	0	0	0	0	0	0	1	1	0	0	0	0	0	0	0	1	0
CMS-25492	ZERANOL	Munro1996		1	0	0	0	0	1	0	0	0	0	1	0	1	0	1	1	0	0	0	0	0	0	0	0	0	0	0	0	0	0	0	0	0	0	0	0	0	0	0	0	0	0	0	0	0	0
CMS-255	CARBARYL	Munro1996		0	0	0	0	0	0	0	0	0	0	0	0	0	0	0	0	0	0	0	0	0	0	0	0	0	0	0	0	0	0	0	0	0	0	0	0	0	0	0	0	0	0	0	0	0	0
CMS-25679	CARAZOLOL	Munro1996		1	0	0	0	0	0	0	0	0	0	1	0	1	0	1	0	0	0	0	0	0	0	0	0	0	0	0	0	1	0	0	0	0	1	1	0	0	0	0	0	0	0	0	0	1	0
CMS-257	CARBOFURAN	Munro1996		0	0	0	0	0	0	0	0	0	0	0	0	0	0	0	0	0	0	0	0	0	0	0	0	0	0	0	0	0	0	0	0	0	0	0	0	0	0	0	0	0	0	0	0	0	0
CMS-25702	FEBANTEL	Munro1996		0	0	0	0	0	0	0	0	0	0	0	0	0	0	0	0	0	1	0	0	0	0	0	0	0	1	0	0	0	0	0	0	0	0	0	0	0	0	0	0	0	0	0	0	0	0
CMS-258	CARBON TETRACHLORIDE	Munro1996		0	0	0	0	0	0	0	0	0	0	0	0	0	0	0	0	0	0	0	0	0	0	0	0	0	0	0	0	0	0	0	0	0	0	0	0	0	0	0	0	0	0	0	0	0	0
CMS-2585	CANTHAXANTHIN	Munro1996		0	0	0	0	0	0	0	0	0	0	0	0	0	0	0	0	0	0	0	0	0	0	0	0	0	0	0	0	0	0	0	0	0	0	0	0	0	0	0	0	0	0	0	0	0	0
CMS-26009	DOQUALAST	Munro1996		0	0	0	0	0	0	0	0	0	0	0	0	0	0	0	0	0	1	0	0	0	0	0	0	0	1	0	0	0	0	0	0	0	0	0	0	0	0	0	0	0	0	0	0	0	0
CMS-26073	AVERMECTIN B1A	Munro1996		1	0	0	0	1	0	0	0	0	1	1	0	1	1	1	0	0	0	0	0	0	0	0	0	0	0	0	0	0	0	0	0	0	0	0	0	0	0	0	0	0	0	0	0	0	0
CMS-261	BETA-CAROTENE	Munro1996		0	0	0	0	0	0	0	0	0	0	0	0	0	0	0	0	0	0	0	0	0	0	0	0	0	0	0	0	0	0	0	0	0	0	0	0	0	0	0	0	0	0	0	0	0	0
CMS-26152	6-CHLORO-6-DEOXYFRUCTOSE	Munro1996		1	0	0	0	0	0	0	0	1	1	1	1	1	0	1	0	0	0	0	0	0	0	0	0	0	0	0	0	0	0	0	0	0	0	0	0	0	0	0	0	0	0	0	0	0	0
CMS-26194	THIOSULFURIC ACID, S-[3-(DODECYLOXY)-2-HYDROXYPROPYL] ESTER, SODIUM SALT (1:1)	Munro1996		1	0	0	0	0	0	0	0	0	0	1	0	1	0	1	0	0	0	0	0	0	0	0	0	0	0	0	0	0	0	0	0	0	0	0	0	0	0	0	0	0	0	0	0	0	0
CMS-262	CARVONE, D-	Munro1996		0	0	0	0	0	0	0	0	0	0	0	0	0	0	0	0	0	0	0	0	0	0	0	0	0	0	0	0	0	0	0	0	0	0	0	0	0	0	0	0	0	0	0	0	0	0
CMS-2659	CHLORPROMAZINE	Munro1996		0	0	0	0	0	0	0	0	0	0	0	0	0	0	0	0	0	1	0	0	0	0	1	0	0	1	0	0	1	0	0	0	0	0	0	1	1	0	0	0	0	0	1	0	1	0
CMS-26654	MIPORAMICIN	Munro1996		1	0	0	0	0	0	0	0	0	0	1	0	1	1	1	0	0	0	0	0	0	0	0	0	0	0	0	1	1	0	0	0	0	0	0	1	1	0	0	0	0	0	0	0	1	0
CMS-267	CHLORAMBEN	Munro1996		0	0	0	0	0	0	0	0	0	0	0	0	0	0	0	0	0	1	0	1	0	0	0	0	0	1	0	0	0	0	0	0	1	0	0	0	0	0	0	0	0	0	0	0	1	0
CMS-26945	17ALPHA-HYDROXYESTRA-4,9,11-TRIEN-3-ONE	Munro1996		1	0	0	0	0	0	0	0	0	0	1	0	1	0	1	0	0	0	0	0	0	0	0	0	0	0	0	0	0	0	0	0	0	0	0	0	0	0	0	0	0	0	0	0	0	0
CMS-272	COMPOUND K	Munro1996		0	0	0	0	0	0	0	0	0	0	0	0	0	0	0	0	0	0	0	0	0	0	0	0	0	0	0	0	0	0	0	0	0	0	0	0	0	0	0	0	0	0	0	0	0	0
CMS-27293	PILSICAINIDE	Munro1996		0	0	0	0	0	0	0	0	0	0	0	0	0	0	0	0	0	0	0	0	0	0	0	0	0	0	0	1	0	0	0	0	0	0	0	1	1	0	0	0	0	0	0	0	1	0
CMS-273	CHLORENDIC ACID	Munro1996		0	0	0	0	0	0	0	0	0	0	0	0	0	0	0	0	0	0	0	0	0	0	0	0	0	0	0	0	0	0	0	0	0	0	0	0	0	0	0	0	0	0	0	0	0	0
CMS-27414	PRAVADOLINE	Munro1996		0	0	0	0	0	0	0	0	0	0	0	0	0	0	0	0	0	0	0	0	0	0	0	0	0	0	0	1	1	0	0	0	0	0	0	1	1	0	0	0	1	0	0	0	1	0
CMS-27648	AZULETIL	Munro1996		0	0	0	0	0	0	0	0	0	0	0	0	0	0	0	0	0	0	0	0	0	0	0	0	0	0	0	0	0	0	0	0	0	0	0	0	0	0	0	0	0	0	0	0	0	0
CMS-27664	(1,3-DIOXOBUTYL)SULFAMIC ACID	Munro1996		0	0	0	0	0	0	0	0	0	0	0	0	0	0	0	0	0	0	0	0	0	0	0	0	0	0	0	0	0	0	0	0	0	0	0	0	0	0	0	0	0	0	0	0	0	0
CMS-2785	DITIOCARB SODIUM	Munro1996		0	0	0	0	0	0	0	0	0	0	0	0	0	0	0	0	0	0	0	0	0	0	0	0	0	0	0	0	0	0	0	0	0	0	0	0	0	0	0	0	0	0	0	0	0	0
CMS-2787	DIOCTYL SODIUM SULFOSUCCINATE	Munro1996		0	0	0	0	0	0	0	0	0	0	0	0	0	0	0	0	0	0	0	0	0	0	0	0	0	0	0	0	0	0	0	0	0	0	0	0	0	0	0	0	0	0	0	0	0	0
CMS-28	ACRYLAMIDE	Munro1996		0	0	0	0	0	0	0	0	0	0	0	0	0	0	0	0	0	0	0	0	0	0	0	0	0	0	0	0	0	0	0	0	0	0	0	0	0	0	0	0	0	0	0	0	0	0
CMS-28053	LY237733	Munro1996		0	0	0	0	0	0	0	0	0	0	0	0	0	0	0	0	0	0	0	0	0	0	0	0	0	0	0	1	1	0	0	0	0	0	0	1	1	0	0	0	0	0	0	0	1	0
CMS-2852	ETRETINATE	Munro1996		0	0	0	0	0	0	0	0	0	0	0	0	0	0	0	0	0	0	0	0	0	0	0	0	0	0	0	0	0	0	0	0	0	0	0	0	0	0	0	0	0	0	0	0	0	0
CMS-29	ACRYLIC ACID	Munro1996		0	0	0	0	0	0	0	0	0	0	0	0	0	0	0	0	0	0	0	0	0	0	0	0	0	0	0	0	0	0	0	0	0	0	0	0	0	0	0	0	0	0	0	0	0	0
CMS-290	3-CHLORO-P-TOLUIDINE	Munro1996		0	0	0	0	0	0	0	0	0	0	0	0	0	0	0	0	0	1	0	1	0	0	0	0	0	1	0	0	0	0	0	0	1	0	0	0	0	0	0	0	0	0	0	0	1	0
CMS-2937	HYDRALAZINE	Munro1996		0	0	0	0	0	0	0	0	0	0	0	0	0	0	0	0	0	0	0	0	0	0	0	0	0	0	0	0	0	0	0	0	0	0	0	0	0	0	0	0	0	0	0	0	0	0
CMS-298	4'-(CHLOROACETYL)ACETANILIDE	Munro1996		0	0	0	0	0	0	0	0	0	0	0	0	0	0	0	0	0	0	0	0	0	0	0	0	0	0	0	0	0	0	0	0	0	0	0	0	0	0	0	0	0	0	0	0	0	0
CMS-2983	IVERMECTIN COMPONENT B1A	Munro1996		1	0	0	0	1	0	0	0	0	1	1	0	1	1	1	0	0	0	0	0	0	0	0	0	0	0	0	0	0	0	0	0	0	0	0	0	0	0	0	0	0	0	0	0	0	0
CMS-2984	IVERMECTIN COMPONENT B1B	Munro1996		1	0	0	0	1	0	0	0	0	1	1	0	1	1	1	0	0	0	0	0	0	0	0	0	0	0	0	0	0	0	0	0	0	0	0	0	0	0	0	0	0	0	0	0	0	0
CMS-30	ACRYLONITRILE	Munro1996		0	0	0	0	0	0	0	0	0	0	0	0	0	0	0	0	0	0	0	0	0	0	0	0	0	0	0	0	0	0	0	0	0	0	0	0	0	0	0	0	0	0	0	0	0	0
CMS-300	4-CHLOROANILINE HYDROCHLORIDE	Munro1996		0	0	0	0	0	0	0	0	0	0	0	0	0	0	0	0	0	1	0	1	0	0	0	0	0	1	0	0	0	0	0	0	1	0	0	0	0	0	0	0	0	0	0	0	1	0
CMS-3004	LANSOPRAZOLE	Munro1996		0	0	0	0	0	0	0	0	0	0	0	0	0	0	0	0	0	0	0	0	0	0	0	0	0	0	0	0	0	0	0	0	0	0	0	0	0	0	0	0	0	0	0	0	0	0
CMS-302	CHLOROBENZENE	Munro1996		0	0	0	0	0	0	0	0	0	0	0	0	0	0	0	0	0	0	0	0	0	0	0	0	0	0	0	0	0	0	0	0	0	0	0	0	0	0	0	0	0	0	0	0	0	0
CMS-303	CHLOROBENZILATE	Munro1996		1	0	0	0	0	0	1	0	0	0	1	0	0	1	1	0	0	0	0	0	0	0	0	0	0	0	0	0	0	0	0	0	0	0	0	0	0	0	0	0	0	0	0	0	0	0
CMS-3038	MANNITOL	Munro1996		1	0	0	0	0	0	0	0	1	1	1	1	1	0	1	0	0	0	0	0	0	0	0	0	0	0	0	0	0	0	0	0	0	0	0	0	0	0	0	0	0	0	0	0	0	0
CMS-304	DIBROMOCHLOROMETHANE	Munro1996		0	0	0	0	0	0	0	0	0	0	0	0	0	0	0	0	0	0	0	0	0	0	0	0	0	0	0	0	0	0	0	0	0	0	0	0	0	0	0	0	0	0	0	0	0	0
CMS-308	CHLORMEQUAT CHLORIDE	Munro1996		0	0	0	0	0	0	0	0	0	0	0	0	0	0	0	0	0	0	0	0	0	0	0	0	0	0	0	0	0	0	0	0	0	0	0	0	0	0	0	0	0	0	0	0	0	0
CMS-311	CHLOROFORM	Munro1996		0	0	0	0	0	0	0	0	0	0	0	0	0	0	0	0	0	0	0	0	0	0	0	0	0	0	0	0	0	0	0	0	0	0	0	0	0	0	0	0	0	0	0	0	0	0
CMS-316	MONURON	Munro1996		0	0	0	0	0	0	0	0	0	0	0	0	0	0	0	0	0	0	0	0	0	0	0	0	0	0	0	0	0	0	0	0	0	0	0	0	0	0	0	0	0	0	0	0	0	0
CMS-3224	PHENFORMIN	Munro1996		0	0	0	0	0	0	0	0	0	0	0	0	0	0	0	0	0	0	0	0	0	0	0	0	0	0	0	0	0	0	0	0	0	0	0	0	0	0	0	0	0	0	0	0	0	0
CMS-324	CHLOROTHALONIL	Munro1996		0	0	0	0	0	0	0	0	0	0	0	0	0	0	0	0	0	0	0	0	0	0	0	0	0	0	0	0	0	0	0	0	0	0	0	0	0	0	0	0	0	0	0	0	0	0
CMS-326	CHLORPHENIRAMINE MALEATE	Munro1996		0	0	0	0	0	0	0	0	0	0	0	0	0	0	0	0	0	0	0	0	0	0	0	0	0	0	0	0	1	0	0	0	0	0	0	1	1	0	0	0	0	0	0	0	1	0
CMS-328	C.I. FOOD BROWN 3	Munro1996		1	0	0	0	0	1	1	0	0	0	1	1	0	0	1	1	0	0	0	0	0	0	0	0	0	0	0	0	0	0	0	0	0	0	0	0	0	0	0	0	0	0	0	0	0	0
CMS-3312	VITAMIN A	Munro1996		1	0	0	0	1	0	0	0	0	0	1	1	0	0	1	0	0	0	0	0	0	0	0	0	0	0	0	0	0	0	0	0	0	0	0	0	0	0	0	0	0	0	0	0	0	0
CMS-3314	RIBOFLAVIN 5'-PHOSPHATE	Munro1996		1	0	0	0	0	0	0	0	1	1	1	0	1	0	1	0	0	1	0	0	0	0	0	0	0	1	0	0	0	0	0	0	0	0	0	0	0	0	0	0	0	0	0	0	0	0
CMS-333	CIMETIDINE	Munro1996		0	0	0	0	0	0	0	0	0	0	0	0	0	0	0	0	0	0	0	0	0	0	0	0	0	0	0	0	0	0	0	0	0	0	0	0	0	0	0	0	0	0	0	0	0	0
CMS-3352	SUCCIMER	Munro1996		0	0	0	0	0	0	0	0	0	0	0	0	0	0	0	0	0	0	0	0	0	0	0	0	0	0	0	0	0	0	0	0	0	0	0	0	0	0	0	0	0	0	0	0	0	0
CMS-342	CLONITRALIDE	Munro1996		1	0	0	0	0	1	0	0	0	0	1	1	0	0	1	1	0	0	0	0	0	0	0	0	0	0	0	0	1	1	0	1	1	0	0	0	0	0	0	0	0	0	0	0	1	0
CMS-345	CODEINE	Munro1996		1	0	0	0	1	0	0	0	0	0	1	0	1	0	1	0	0	0	0	0	0	0	0	0	0	0	0	1	1	0	0	0	0	0	0	1	1	0	0	0	0	0	0	0	1	0
CMS-352	COUMAPHOS	Munro1996		0	0	0	0	0	0	0	0	0	0	0	0	0	0	0	0	0	0	0	0	0	0	0	0	0	0	0	0	0	0	0	0	0	0	0	0	0	0	0	0	0	0	0	0	0	0
CMS-3524	ACEPHATE	Munro1996		0	0	0	0	0	0	0	0	0	0	0	0	0	0	0	0	0	0	0	0	0	0	0	0	0	0	0	0	0	0	0	0	0	0	0	0	0	0	0	0	0	0	0	0	0	0
CMS-3525	ACETOCHLOR	Munro1996		0	0	0	0	0	0	0	0	0	0	0	0	0	0	0	0	0	0	0	0	0	0	0	0	0	0	0	0	0	0	0	0	0	0	0	0	0	0	0	0	0	0	0	0	0	0
CMS-3527	ACIFLUORFEN SODIUM	Munro1996		0	0	0	0	0	0	0	0	0	0	0	0	0	0	0	0	0	0	0	0	0	0	0	0	0	0	0	0	0	0	0	0	0	0	0	0	0	0	0	0	0	0	0	0	0	0
CMS-3528	ALDOXYCARB	Munro1996		0	0	0	0	0	0	0	0	0	0	0	0	0	0	0	0	0	0	0	0	0	0	0	0	0	0	0	0	0	0	0	0	0	0	0	0	0	0	0	0	0	0	0	0	0	0
CMS-3529	METSULFURON METHYL ESTER	Munro1996		0	0	0	0	0	0	0	0	0	0	0	0	0	0	0	0	0	0	0	0	0	0	0	0	0	0	0	0	0	0	0	0	0	0	0	0	0	0	0	0	0	0	0	0	0	0
CMS-353	COUMARIN--PROHIBITED	Munro1996		0	0	0	0	0	0	0	0	0	0	0	0	0	0	0	0	0	0	0	0	0	0	0	0	0	0	0	0	0	0	0	0	0	0	0	0	0	0	0	0	0	0	0	0	0	0
CMS-3531	HYDRAMETHYLNON	Munro1996		0	0	0	0	0	0	0	0	0	0	0	0	0	0	0	0	0	0	0	0	0	0	0	0	0	0	0	0	0	0	0	0	0	0	0	0	0	0	0	0	0	0	0	0	0	0
CMS-3532	AMETRYN	Munro1996		0	0	0	0	0	0	0	0	0	0	0	0	0	0	0	0	0	1	0	0	1	1	0	0	0	1	0	0	1	0	0	0	0	1	1	0	0	0	0	0	0	0	0	0	1	0
CMS-3534	AMITRAZ	Munro1996		0	0	0	0	0	0	0	0	0	0	0	0	0	0	0	0	0	1	0	0	0	0	0	0	0	1	0	0	0	0	0	0	0	0	0	0	0	0	0	0	0	0	0	0	0	0
CMS-3543	CLOFENTEZINE	Munro1996		0	0	0	0	0	0	0	0	0	0	0	0	0	0	0	0	0	0	0	0	0	0	0	0	0	0	0	0	0	0	0	0	0	0	0	0	0	0	0	0	0	0	0	0	0	0
CMS-3546	QUIZALOFOP ETHYL ESTER	Munro1996		0	0	0	0	0	0	0	0	0	0	0	0	0	0	0	0	0	0	0	0	0	0	0	0	0	0	0	0	0	0	0	0	0	0	0	0	0	0	0	0	0	0	0	0	0	0
CMS-3547	ASULAM	Munro1996		0	0	0	0	0	0	0	0	0	0	0	0	0	0	0	0	0	1	0	1	0	0	0	0	0	1	0	0	0	0	0	0	1	0	0	0	0	0	0	0	0	0	0	0	1	0
CMS-3552	TRIADIMEFON	Munro1996		0	0	0	0	0	0	0	0	0	0	0	0	0	0	0	0	0	0	0	0	0	0	0	0	0	0	0	0	0	0	0	0	0	0	0	0	0	0	0	0	0	0	0	0	0	0
CMS-3554	CYFLUTHRIN	Munro1996		0	0	0	0	0	0	0	0	0	0	0	0	0	0	0	0	0	0	0	0	0	0	0	0	0	0	0	0	0	0	0	0	0	0	0	0	0	0	0	0	0	0	0	0	0	0
CMS-3556	BENOMYL	Munro1996		0	0	0	0	0	0	0	0	0	0	0	0	0	0	0	0	0	0	0	0	0	0	0	0	0	0	0	0	0	0	0	0	0	0	0	0	0	0	0	0	0	0	0	0	0	0
CMS-3557	BENTAZON	Munro1996		0	0	0	0	0	0	0	0	0	0	0	0	0	0	0	0	0	0	0	0	0	0	0	0	0	0	0	0	0	0	0	0	0	0	0	0	0	0	0	0	0	0	0	0	0	0
CMS-3563	DICROTOPHOS	Munro1996		0	0	0	0	0	0	0	0	0	0	0	0	0	0	0	0	0	0	0	0	0	0	0	0	0	0	0	0	0	0	0	0	0	0	0	0	0	0	0	0	0	0	0	0	0	0
CMS-3570	BROMOXYNIL OCTANOATE	Munro1996		0	0	0	0	0	0	0	0	0	0	0	0	0	0	0	0	0	0	0	0	0	0	0	0	0	0	0	0	0	0	0	0	0	0	0	0	0	0	0	0	0	0	0	0	0	0
CMS-3571	BUTYLATE	Munro1996		0	0	0	0	0	0	0	0	0	0	0	0	0	0	0	0	0	0	0	0	0	0	0	0	0	0	0	0	0	0	0	0	0	0	0	0	0	0	0	0	0	0	0	0	0	0
CMS-3578	CARBOSULFAN	Munro1996		0	0	0	0	0	0	0	0	0	0	0	0	0	0	0	0	0	0	0	0	0	0	0	0	0	0	0	0	0	0	0	0	0	0	0	0	0	0	0	0	0	0	0	0	0	0
CMS-3579	CARBOXIN	Munro1996		0	0	0	0	0	0	0	0	0	0	0	0	0	0	0	0	0	0	0	0	0	0	0	0	0	0	0	0	0	0	0	0	0	0	0	0	0	0	0	0	0	0	0	0	0	0
CMS-3580	CHLORIMURON ETHYL ESTER	Munro1996		0	0	0	0	0	0	0	0	0	0	0	0	0	0	0	0	0	0	0	0	0	0	0	0	0	0	0	0	0	0	0	0	0	0	0	0	0	0	0	0	0	0	0	0	0	0
CMS-3585	2-CHLORONAPHTHALENE	Munro1996		0	0	0	0	0	0	0	0	0	0	0	0	0	0	0	0	0	0	0	0	0	0	0	0	0	0	0	0	0	0	0	0	0	0	0	0	0	0	0	0	0	0	0	0	0	0
CMS-3589	CHLOROTOLUENE, O-	Munro1996		0	0	0	0	0	0	0	0	0	0	0	0	0	0	0	0	0	0	0	0	0	0	0	0	0	0	0	0	0	0	0	0	0	0	0	0	0	0	0	0	0	0	0	0	0	0
CMS-359	CALCIUM CARBIMIDE	Munro1996		0	0	0	0	0	0	0	0	0	0	0	0	0	0	0	0	0	0	0	0	0	0	0	0	0	0	0	0	1	0	0	0	1	0	0	0	0	0	0	0	0	0	0	0	1	0
CMS-3590	CHLORSULFURON	Munro1996		0	0	0	0	0	0	0	0	0	0	0	0	0	0	0	0	0	0	0	0	0	0	0	0	0	0	0	0	0	0	0	0	0	0	0	0	0	0	0	0	0	0	0	0	0	0
CMS-3598	CYCLOHEXYLAMINE	Munro1996		0	0	0	0	0	0	0	0	0	0	0	0	0	0	0	0	0	0	0	0	0	0	0	0	0	0	0	1	0	0	0	1	1	0	0	0	0	0	0	0	0	0	0	0	1	0
CMS-3599	CYHALOTHRIN	Munro1996		0	0	0	0	0	0	0	0	0	0	0	0	0	0	0	0	0	0	0	0	0	0	0	0	0	0	0	0	0	0	0	0	0	0	0	0	0	0	0	0	0	0	0	0	0	0
CMS-3600	CYPERMETHRIN	Munro1996		0	0	0	0	0	0	0	0	0	0	0	0	0	0	0	0	0	0	0	0	0	0	0	0	0	0	0	0	0	0	0	0	0	0	0	0	0	0	0	0	0	0	0	0	0	0
CMS-3601	CYROMAZINE	Munro1996		0	0	0	0	0	0	0	0	0	0	0	0	0	0	0	0	0	1	0	1	1	1	0	0	0	1	0	0	0	0	0	0	1	1	1	0	0	0	0	0	0	0	0	0	1	0
CMS-3602	DCPA	Munro1996		0	0	0	0	0	0	0	0	0	0	0	0	0	0	0	0	0	0	0	0	0	0	0	0	0	0	0	0	0	0	0	0	0	0	0	0	0	0	0	0	0	0	0	0	0	0
CMS-3606	1,4-DIBROMOBENZENE	Munro1996		0	0	0	0	0	0	0	0	0	0	0	0	0	0	0	0	0	0	0	0	0	0	0	0	0	0	0	0	0	0	0	0	0	0	0	0	0	0	0	0	0	0	0	0	0	0
CMS-3609	DICAMBA	Munro1996		0	0	0	0	0	0	0	0	0	0	0	0	0	0	0	0	0	0	0	0	0	0	0	0	0	0	0	0	0	0	0	0	0	0	0	0	0	0	0	0	0	0	0	0	0	0
CMS-361	SODIUM CYCLAMATE--PROHIBITED	Munro1996		0	0	0	0	0	0	0	0	0	0	0	0	0	0	0	0	0	0	0	0	0	0	0	0	0	0	0	0	0	0	0	0	0	0	0	0	0	0	0	0	0	0	0	0	0	0
CMS-3611	1,2-DICHLOROETHYLENE, TRANS-	Munro1996		0	0	0	0	0	0	0	0	0	0	0	0	0	0	0	0	0	0	0	0	0	0	0	0	0	0	0	0	0	0	0	0	0	0	0	0	0	0	0	0	0	0	0	0	0	0
CMS-3613	2,3-DICHLORO-1-PROPANOL	Munro1996		1	0	0	0	0	0	0	0	0	0	1	1	0	0	1	0	0	0	0	0	0	0	0	0	0	0	0	0	0	0	0	0	0	0	0	0	0	0	0	0	0	0	0	0	0	0
CMS-3617	DIFENZOQUAT METHYL SULFATE	Munro1996		0	0	0	0	0	0	0	0	0	0	0	0	0	0	0	0	0	0	0	0	0	0	0	0	0	0	0	0	0	0	0	0	0	0	0	0	0	0	0	0	0	0	0	0	0	0
CMS-3618	DIFLUBENZURON	Munro1996		0	0	0	0	0	0	0	0	0	0	0	0	0	0	0	0	0	0	0	0	0	0	0	0	0	0	0	0	0	0	0	0	0	0	0	0	0	0	0	0	0	0	0	0	0	0
CMS-3621	DIMETHIPIN	Munro1996		0	0	0	0	0	0	0	0	0	0	0	0	0	0	0	0	0	0	0	0	0	0	0	0	0	0	0	0	0	0	0	0	0	0	0	0	0	0	0	0	0	0	0	0	0	0
CMS-3625	3,4-XYLENOL	Munro1996		0	0	0	0	0	1	0	0	0	0	1	0	0	0	1	1	0	0	0	0	0	0	0	0	0	0	0	0	0	0	0	0	0	0	0	0	0	0	0	0	0	0	0	0	0	0
CMS-3627	2,6-XYLENOL	Munro1996		0	0	0	0	0	1	0	0	0	0	1	0	0	0	1	1	0	0	0	0	0	0	0	0	0	0	0	0	0	0	0	0	0	0	0	0	0	0	0	0	0	0	0	0	0	0
CMS-3629	DINITROBENZENE, M-	Munro1996		0	0	0	0	0	0	0	0	0	0	0	0	0	0	0	0	0	0	0	0	0	0	0	0	0	0	0	0	0	0	0	0	0	0	0	0	0	0	0	0	0	0	0	0	0	0
CMS-3631	DIPHENAMID	Munro1996		0	0	0	0	0	0	0	0	0	0	0	0	0	0	0	0	0	0	0	0	0	0	0	0	0	0	0	0	0	0	0	0	0	0	0	0	0	0	0	0	0	0	0	0	0	0
CMS-3632	DIQUAT DIBROMIDE	Munro1996		0	0	0	0	0	0	0	0	0	0	0	0	0	0	0	0	0	0	0	0	0	0	0	0	0	0	0	0	0	0	0	0	0	0	0	0	0	0	0	0	0	0	0	0	0	0
CMS-3634	3,6-ENDOXOHEXAHYDROPHTHALIC ACID	Munro1996		0	0	0	0	0	0	0	0	0	0	0	0	0	0	0	0	0	0	0	0	0	0	0	0	0	0	0	0	0	0	0	0	0	0	0	0	0	0	0	0	0	0	0	0	0	0
CMS-3635	ETHEPHON	Munro1996		0	0	0	0	0	0	0	0	0	0	0	0	0	0	0	0	0	0	0	0	0	0	0	0	0	0	0	0	0	0	0	0	0	0	0	0	0	0	0	0	0	0	0	0	0	0
CMS-3636	ETHION	Munro1996		0	0	0	0	0	0	0	0	0	0	0	0	0	0	0	0	0	0	0	0	0	0	0	0	0	0	0	0	0	0	0	0	0	0	0	0	0	0	0	0	0	0	0	0	0	0
CMS-3638	EPTC	Munro1996		0	0	0	0	0	0	0	0	0	0	0	0	0	0	0	0	0	0	0	0	0	0	0	0	0	0	0	0	0	0	0	0	0	0	0	0	0	0	0	0	0	0	0	0	0	0
CMS-364	BETA-CYCLODEXTRIN	Munro1996		1	0	0	0	0	0	0	0	1	0	1	1	1	0	1	0	0	0	0	0	0	0	0	0	0	0	0	0	0	0	0	0	0	0	0	0	0	0	0	0	0	0	0	0	0	0
CMS-3641	ETHYL PHTHALYL ETHYL GLYCOLATE	Munro1996		0	0	0	0	0	0	0	0	0	0	0	0	0	0	0	0	0	0	0	0	0	0	0	0	0	0	0	0	0	0	0	0	0	0	0	0	0	0	0	0	0	0	0	0	0	0
CMS-3642	TRIBENURON METHYL ESTER	Munro1996		0	0	0	0	0	0	0	0	0	0	0	0	0	0	0	0	0	0	0	0	0	0	0	0	0	0	0	0	0	0	0	0	0	0	0	0	0	0	0	0	0	0	0	0	0	0
CMS-3643	FENAMIPHOS	Munro1996		0	0	0	0	0	0	0	0	0	0	0	0	0	0	0	0	0	0	0	0	0	0	0	0	0	0	0	0	0	0	0	0	0	0	0	0	0	0	0	0	0	0	0	0	0	0
CMS-3644	FLUORANTHENE	Munro1996		0	0	0	0	0	0	0	0	0	0	0	0	0	0	0	0	0	0	0	0	0	0	0	0	0	0	0	0	0	0	0	0	0	0	0	0	0	0	0	0	0	0	0	0	0	0
CMS-3645	FLUORENE	Munro1996		0	0	0	0	0	0	0	0	0	0	0	0	0	0	0	0	0	0	0	0	0	0	0	0	0	0	0	0	0	0	0	0	0	0	0	0	0	0	0	0	0	0	0	0	0	0
CMS-3647	FLURIDONE	Munro1996		0	0	0	0	0	0	0	0	0	0	0	0	0	0	0	0	0	0	0	0	0	0	0	0	0	0	0	1	1	0	0	0	0	0	0	1	1	0	0	0	0	0	0	0	1	0
CMS-3648	FLURPRIMIDOL	Munro1996		1	0	0	0	0	0	1	0	0	0	1	0	0	1	1	0	0	0	0	0	0	0	0	0	0	0	0	0	0	0	0	0	0	0	0	0	0	0	0	0	0	0	0	0	0	0
CMS-3649	FLUTOLANIL	Munro1996		0	0	0	0	0	0	0	0	0	0	0	0	0	0	0	0	0	0	0	0	0	0	0	0	0	0	0	0	0	0	0	0	0	0	0	0	0	0	0	0	0	0	0	0	0	0
CMS-3650	FLUVALINATE	Munro1996		0	0	0	0	0	0	0	0	0	0	0	0	0	0	0	0	0	1	0	0	1	1	0	0	0	1	0	0	1	0	0	0	0	1	1	0	0	0	0	0	0	0	0	0	1	0
CMS-3652	FONOFOS	Munro1996		0	0	0	0	0	0	0	0	0	0	0	0	0	0	0	0	0	0	0	0	0	0	0	0	0	0	0	0	0	0	0	0	0	0	0	0	0	0	0	0	0	0	0	0	0	0
CMS-3655	GLUFOSINATE-AMMONIUM	Munro1996		0	0	0	0	0	0	0	0	0	0	0	0	0	0	0	0	0	0	0	0	0	0	0	0	0	0	0	0	1	0	0	1	1	0	0	0	0	0	0	0	0	0	0	0	1	0
CMS-3656	GLYPHOSATE	Munro1996		0	0	0	0	0	0	0	0	0	0	0	0	0	0	0	0	0	0	0	0	0	0	0	0	0	0	0	0	1	0	0	0	0	1	1	0	0	0	0	0	0	0	0	0	1	0
CMS-3657	HALOXYFOP METHYL ESTER	Munro1996		0	0	0	0	0	0	0	0	0	0	0	0	0	0	0	0	0	0	0	0	0	0	0	0	0	0	0	0	0	0	0	0	0	0	0	0	0	0	0	0	0	0	0	0	0	0
CMS-3658	THIFENSULFURON METHYL ESTER	Munro1996		0	0	0	0	0	0	0	0	0	0	0	0	0	0	0	0	0	0	0	0	0	0	0	0	0	0	0	0	0	0	0	0	0	0	0	0	0	0	0	0	0	0	0	0	0	0
CMS-3659	HEPTACHLOR EPOXIDE	Munro1996		0	0	0	0	0	0	0	0	0	0	0	0	0	0	0	0	0	0	0	0	0	0	0	0	0	0	0	0	0	0	0	0	0	0	0	0	0	0	0	0	0	0	0	0	0	0
CMS-3661	HEXABROMOBENZENE	Munro1996		0	0	0	0	0	0	0	0	0	0	0	0	0	0	0	0	0	0	0	0	0	0	0	0	0	0	0	0	0	0	0	0	0	0	0	0	0	0	0	0	0	0	0	0	0	0
CMS-3665	CYCLOTRIMETHYLENETRINITRAMINE	Munro1996		0	0	0	0	0	0	0	0	0	0	0	0	0	0	0	0	0	0	0	0	0	0	0	0	0	0	0	0	0	0	0	0	0	0	0	0	0	0	0	0	0	0	0	0	0	0
CMS-3667	HEXAZINONE	Munro1996		0	0	0	0	0	0	0	0	0	0	0	0	0	0	0	0	0	0	0	0	0	0	0	0	0	0	0	0	0	0	0	0	0	0	0	0	0	0	0	0	0	0	0	0	0	0
CMS-3670	IMAZALIL	Munro1996		0	0	0	0	0	0	0	0	0	0	0	0	0	0	0	0	0	0	0	0	0	0	0	0	0	0	0	0	1	0	0	0	0	0	0	0	0	0	0	0	0	0	0	0	1	0
CMS-3671	IMAZAQUIN	Munro1996		0	0	0	0	0	0	0	0	0	0	0	0	0	0	0	0	0	0	0	0	0	0	0	0	0	0	0	0	0	0	0	0	0	0	0	0	0	0	0	0	0	0	0	0	0	0
CMS-3673	IPRODIONE	Munro1996		0	0	0	0	0	0	0	0	0	0	0	0	0	0	0	0	0	0	0	0	0	0	0	0	0	0	0	0	0	0	0	0	0	0	0	0	0	0	0	0	0	0	0	0	0	0
CMS-3674	ISOPROPALIN	Munro1996		0	0	0	0	0	0	0	0	0	0	0	0	0	0	0	0	0	1	0	0	0	0	1	1	0	1	0	0	1	0	0	0	0	0	0	1	1	0	0	0	0	0	0	0	1	0
CMS-3676	ISOXABEN	Munro1996		0	0	0	0	0	0	0	0	0	0	0	0	0	0	0	0	0	0	0	0	0	0	0	0	0	0	0	0	0	0	0	0	0	0	0	0	0	0	0	0	0	0	0	0	0	0
CMS-3677	LACTOFEN	Munro1996		0	0	0	0	0	0	0	0	0	0	0	0	0	0	0	0	0	0	0	0	0	0	0	0	0	0	0	0	0	0	0	0	0	0	0	0	0	0	0	0	0	0	0	0	0	0
CMS-3679	LINURON	Munro1996		0	0	0	0	0	0	0	0	0	0	0	0	0	0	0	0	0	0	0	0	0	0	0	0	0	0	0	0	0	0	0	0	0	0	0	0	0	0	0	0	0	0	0	0	0	0
CMS-3680	BENSULFURON METHYL ESTER	Munro1996		0	0	0	0	0	0	0	0	0	0	0	0	0	0	0	0	0	0	0	0	0	0	0	0	0	0	0	0	0	0	0	0	0	0	0	0	0	0	0	0	0	0	0	0	0	0
CMS-3681	MALEIC ANHYDRIDE	Munro1996		0	0	0	0	0	0	0	0	0	0	0	0	0	0	0	0	0	0	0	0	0	0	0	0	0	0	0	0	0	0	0	0	0	0	0	0	0	0	0	0	0	0	0	0	0	0
CMS-3683	MEPIQUAT CHLORIDE	Munro1996		0	0	0	0	0	0	0	0	0	0	0	0	0	0	0	0	0	0	0	0	0	0	0	0	0	0	0	0	0	0	0	0	0	0	0	0	0	0	0	0	0	0	0	0	0	0
CMS-3685	MERPHOS	Munro1996		0	0	0	0	0	0	0	0	0	0	0	0	0	0	0	0	0	0	0	0	0	0	0	0	0	0	0	0	0	0	0	0	0	0	0	0	0	0	0	0	0	0	0	0	0	0
CMS-3686	BUTIPHOS	Munro1996		0	0	0	0	0	0	0	0	0	0	0	0	0	0	0	0	0	0	0	0	0	0	0	0	0	0	0	0	0	0	0	0	0	0	0	0	0	0	0	0	0	0	0	0	0	0
CMS-3687	METALAXYL	Munro1996		0	0	0	0	0	0	0	0	0	0	0	0	0	0	0	0	0	0	0	0	0	0	0	0	0	0	0	0	0	0	0	0	0	0	0	0	0	0	0	0	0	0	0	0	0	0
CMS-3689	METHAMIDOPHOS	Munro1996		0	0	0	0	0	0	0	0	0	0	0	0	0	0	0	0	0	0	0	0	0	0	0	0	0	0	0	0	0	0	0	0	0	0	0	0	0	0	0	0	0	0	0	0	0	0
CMS-3690	ETHYLENE GLYCOL MONOMETHYL ETHER	Munro1996		1	0	0	0	0	0	0	0	0	0	1	1	0	0	1	0	0	0	0	0	0	0	0	0	0	0	0	0	0	0	0	0	0	0	0	0	0	0	0	0	0	0	0	0	0	0
CMS-3694	MCPB	Munro1996		0	0	0	0	0	0	0	0	0	0	0	0	0	0	0	0	0	0	0	0	0	0	0	0	0	0	0	0	0	0	0	0	0	0	0	0	0	0	0	0	0	0	0	0	0	0
CMS-3695	MECOPROP	Munro1996		0	0	0	0	0	0	0	0	0	0	0	0	0	0	0	0	0	0	0	0	0	0	0	0	0	0	0	0	0	0	0	0	0	0	0	0	0	0	0	0	0	0	0	0	0	0
CMS-3696	MCPA	Munro1996		0	0	0	0	0	0	0	0	0	0	0	0	0	0	0	0	0	0	0	0	0	0	0	0	0	0	0	0	0	0	0	0	0	0	0	0	0	0	0	0	0	0	0	0	0	0
CMS-370	CYCLOPHOSPHAMIDE, ANHYDROUS	Munro1996		0	0	0	0	0	0	0	0	0	0	0	0	0	0	0	0	0	0	0	0	0	0	0	0	0	0	1	0	0	0	0	0	0	0	0	0	0	0	0	0	0	0	0	0	1	0
CMS-3700	M-CRESOL	Munro1996		0	0	0	0	0	1	0	0	0	0	1	0	0	0	1	1	0	0	0	0	0	0	0	0	0	0	0	0	0	0	0	0	0	0	0	0	0	0	0	0	0	0	0	0	0	0
CMS-3702	METRIBUZIN	Munro1996		0	0	0	0	0	0	0	0	0	0	0	0	0	0	0	0	0	0	0	0	0	0	0	0	0	0	0	0	0	0	0	0	0	0	0	0	0	0	0	0	0	0	0	0	0	0
CMS-3703	MOLINATE	Munro1996		0	0	0	0	0	0	0	0	0	0	0	0	0	0	0	0	0	0	0	0	0	0	0	0	0	0	0	0	0	0	0	0	0	0	0	0	0	0	0	0	0	0	0	0	0	0
CMS-3705	NALED	Munro1996		0	0	0	0	0	0	0	0	0	0	0	0	0	0	0	0	0	0	0	0	0	0	0	0	0	0	0	0	0	0	0	0	0	0	0	0	0	0	0	0	0	0	0	0	0	0
CMS-3706	NAPROPAMIDE	Munro1996		0	0	0	0	0	0	0	0	0	0	0	0	0	0	0	0	0	0	0	0	0	0	0	0	0	0	0	0	0	0	0	0	0	0	0	0	0	0	0	0	0	0	0	0	0	0
CMS-3712	NITROGUANIDINE	Munro1996		0	0	0	0	0	0	0	0	0	0	0	0	0	0	0	0	0	0	0	0	0	0	0	0	0	0	0	0	0	0	0	0	0	0	0	0	0	0	0	0	0	0	0	0	0	0
CMS-3714	NORFLURAZON	Munro1996		0	0	0	0	0	0	0	0	0	0	0	0	0	0	0	0	0	0	0	0	0	0	0	0	0	0	0	1	1	0	0	0	0	1	1	0	0	0	0	0	0	0	0	0	1	0
CMS-3716	OCTABROMODIPHENYL ETHER	Munro1996		0	0	0	0	0	0	0	0	0	0	0	0	0	0	0	0	0	0	0	0	0	0	0	0	0	0	0	0	0	0	0	0	0	0	0	0	0	0	0	0	0	0	0	0	0	0
CMS-3717	CYCLOTETRAMETHYLENETETRANITRAMINE	Munro1996		0	0	0	0	0	0	0	0	0	0	0	0	0	0	0	0	0	0	0	0	0	0	0	0	0	0	0	0	0	0	0	0	0	0	0	0	0	0	0	0	0	0	0	0	0	0
CMS-3718	ORYZALIN	Munro1996		0	0	0	0	0	0	0	0	0	0	0	0	0	0	0	0	0	1	0	0	0	0	1	1	0	1	0	0	1	0	0	0	0	0	0	1	1	0	0	0	0	0	0	0	1	0
CMS-3719	OXADIAZON	Munro1996		0	0	0	0	0	0	0	0	0	0	0	0	0	0	0	0	0	0	0	0	0	0	0	0	0	0	0	0	0	0	0	0	0	0	0	0	0	0	0	0	0	0	0	0	0	0
CMS-3720	OXYFLUORFEN	Munro1996		0	0	0	0	0	0	0	0	0	0	0	0	0	0	0	0	0	0	0	0	0	0	0	0	0	0	0	0	0	0	0	0	0	0	0	0	0	0	0	0	0	0	0	0	0	0
CMS-3721	PACLOBUTRAZOL	Munro1996		1	0	0	0	0	0	0	0	0	0	1	0	1	0	1	0	0	0	0	0	0	0	0	0	0	0	0	0	0	0	0	0	0	0	0	0	0	0	0	0	0	0	0	0	0	0
CMS-3722	PARAQUAT DICHLORIDE	Munro1996		0	0	0	0	0	0	0	0	0	0	0	0	0	0	0	0	0	0	0	0	0	0	0	0	0	0	0	0	0	0	0	0	0	0	0	0	0	0	0	0	0	0	0	0	0	0
CMS-3723	PENDIMETHALIN	Munro1996		0	0	0	0	0	0	0	0	0	0	0	0	0	0	0	0	0	1	0	0	1	1	0	0	0	1	0	0	1	0	0	0	0	1	1	0	0	0	0	0	0	0	0	0	1	0
CMS-3724	PENTABROMODIPHENYL ETHER	Munro1996		0	0	0	0	0	0	0	0	0	0	0	0	0	0	0	0	0	0	0	0	0	0	0	0	0	0	0	0	0	0	0	0	0	0	0	0	0	0	0	0	0	0	0	0	0	0
CMS-3734	PHOSMET	Munro1996		0	0	0	0	0	0	0	0	0	0	0	0	0	0	0	0	0	0	0	0	0	0	0	0	0	0	0	0	0	0	0	0	0	0	0	0	0	0	0	0	0	0	0	0	0	0
CMS-3736	PIRIMIPHOS-METHYL	Munro1996		0	0	0	0	0	0	0	0	0	0	0	0	0	0	0	0	0	1	0	0	0	0	1	1	0	1	0	0	1	0	0	0	0	0	0	1	1	0	0	0	0	0	0	0	1	0
CMS-3741	PROCHLORAZ	Munro1996		0	0	0	0	0	0	0	0	0	0	0	0	0	0	0	0	0	0	0	0	0	0	0	0	0	0	0	0	0	0	0	0	0	0	0	0	0	0	0	0	0	0	0	0	0	0
CMS-3743	PROMETRYN	Munro1996		0	0	0	0	0	0	0	0	0	0	0	0	0	0	0	0	0	1	0	0	1	1	0	0	0	1	0	0	1	0	0	0	0	1	1	0	0	0	0	0	0	0	0	0	1	0
CMS-3744	PROPACHLOR	Munro1996		0	0	0	0	0	0	0	0	0	0	0	0	0	0	0	0	0	0	0	0	0	0	0	0	0	0	0	0	0	0	0	0	0	0	0	0	0	0	0	0	0	0	0	0	0	0
CMS-3745	PROPARGITE	Munro1996		0	0	0	0	0	0	0	0	0	0	0	0	0	0	0	0	0	0	0	0	0	0	0	0	0	0	0	0	0	0	0	0	0	0	0	0	0	0	0	0	0	0	0	0	0	0
CMS-3746	PROPICONAZOLE	Munro1996		0	0	0	0	0	0	0	0	0	0	0	0	0	0	0	0	0	0	0	0	0	0	0	0	0	0	0	0	0	0	0	0	0	0	0	0	0	0	0	0	0	0	0	0	0	0
CMS-3752	IMAZETHAPYR	Munro1996		0	0	0	0	0	0	0	0	0	0	0	0	0	0	0	0	0	0	0	0	0	0	0	0	0	0	0	0	0	0	0	0	0	0	0	0	0	0	0	0	0	0	0	0	0	0
CMS-3753	PYRENE	Munro1996		0	0	0	0	0	0	0	0	0	0	0	0	0	0	0	0	0	0	0	0	0	0	0	0	0	0	0	0	0	0	0	0	0	0	0	0	0	0	0	0	0	0	0	0	0	0
CMS-3754	QUINALPHOS	Munro1996		0	0	0	0	0	0	0	0	0	0	0	0	0	0	0	0	0	0	0	0	0	0	0	0	0	0	0	0	0	0	0	0	0	0	0	0	0	0	0	0	0	0	0	0	0	0
CMS-3757	HEXYTHIAZOX	Munro1996		0	0	0	0	0	0	0	0	0	0	0	0	0	0	0	0	0	0	0	0	0	0	0	0	0	0	0	0	0	0	0	0	0	0	0	0	0	0	0	0	0	0	0	0	0	0
CMS-376	DAMINOZIDE	Munro1996		0	0	0	0	0	0	0	0	0	0	0	0	0	0	0	0	0	0	0	0	0	0	0	0	0	0	0	0	0	0	0	0	0	0	0	0	0	0	0	0	0	0	0	0	0	0
CMS-3760	SETHOXYDIM	Munro1996		0	1	0	1	0	0	0	0	0	0	1	0	0	0	1	0	0	0	0	0	0	0	0	0	0	0	0	0	0	0	0	0	0	0	0	0	0	0	0	0	0	0	0	0	0	0
CMS-3764	SODIUM FLUOROACETATE	Munro1996		0	0	0	0	0	0	0	0	0	0	0	0	0	0	0	0	0	0	0	0	0	0	0	0	0	0	0	0	0	0	0	0	0	0	0	0	0	0	0	0	0	0	0	0	0	0
CMS-3766	MYCLOBUTANIL	Munro1996		0	0	0	0	0	0	0	0	0	0	0	0	0	0	0	0	0	0	0	0	0	0	0	0	0	0	0	0	0	0	0	0	0	0	0	0	0	0	0	0	0	0	0	0	0	0
CMS-3768	TEBUTHIURON	Munro1996		0	0	0	0	0	0	0	0	0	0	0	0	0	0	0	0	0	0	0	0	0	0	0	0	0	0	0	0	0	0	0	0	0	0	0	0	0	0	0	0	0	0	0	0	0	0
CMS-3769	TERBACIL	Munro1996		0	0	0	0	0	0	0	0	0	0	0	0	0	0	0	0	0	0	0	0	0	0	0	0	0	0	0	0	0	0	0	0	0	0	0	0	0	0	0	0	0	0	0	0	0	0
CMS-3770	TERBUTRYN	Munro1996		0	0	0	0	0	0	0	0	0	0	0	0	0	0	0	0	0	1	0	0	1	1	0	0	0	1	0	0	1	0	0	0	0	1	1	0	0	0	0	0	0	0	0	0	1	0
CMS-3772	1,2,4,5-TETRACHLOROBENZENE	Munro1996		0	0	0	0	0	0	0	0	0	0	0	0	0	0	0	0	0	0	0	0	0	0	0	0	0	0	0	0	0	0	0	0	0	0	0	0	0	0	0	0	0	0	0	0	0	0
CMS-3774	SULFOTEP	Munro1996		0	0	0	0	0	0	0	0	0	0	0	0	0	0	0	0	0	0	0	0	0	0	0	0	0	0	0	0	0	0	0	0	0	0	0	0	0	0	0	0	0	0	0	0	0	0
CMS-3782	THIOBENCARB	Munro1996		0	0	0	0	0	0	0	0	0	0	0	0	0	0	0	0	0	0	0	0	0	0	0	0	0	0	0	0	0	0	0	0	0	0	0	0	0	0	0	0	0	0	0	0	0	0
CMS-3783	THIOPHANATE-METHYL	Munro1996		0	0	0	0	0	0	0	0	0	0	0	0	0	0	0	0	0	0	0	0	0	0	0	0	0	0	0	0	0	0	0	0	0	0	0	0	0	0	0	0	0	0	0	0	0	0
CMS-3784	TRALOMETHRIN	Munro1996		0	0	0	0	0	0	0	0	0	0	0	0	0	0	0	0	0	0	0	0	0	0	0	0	0	0	0	0	0	0	0	0	0	0	0	0	0	0	0	0	0	0	0	0	0	0
CMS-3785	TRIALLATE	Munro1996		0	0	0	0	0	0	0	0	0	0	0	0	0	0	0	0	0	0	0	0	0	0	0	0	0	0	0	0	0	0	0	0	0	0	0	0	0	0	0	0	0	0	0	0	0	0
CMS-3786	TRIASULFURON	Munro1996		0	0	0	0	0	0	0	0	0	0	0	0	0	0	0	0	0	0	0	0	0	0	0	0	0	0	0	0	0	0	0	0	0	0	0	0	0	0	0	0	0	0	0	0	0	0
CMS-3791	2,4,5-TRICHLOROPHENOL	Munro1996		0	0	0	0	0	1	0	0	0	0	1	0	0	0	1	1	0	0	0	0	0	0	0	0	0	0	0	0	0	0	0	0	0	0	0	0	0	0	0	0	0	0	0	0	0	0
CMS-3793	TRIDIPHANE	Munro1996		0	0	0	0	0	0	0	0	0	0	0	0	0	0	0	0	0	0	0	0	0	0	0	0	0	0	0	0	0	0	0	0	0	0	0	0	0	0	0	0	0	0	0	0	0	0
CMS-3797	2,4,6-TRINITROTOLUENE	Munro1996		0	0	0	0	0	0	0	0	0	0	0	0	0	0	0	0	0	0	0	0	0	0	0	0	0	0	0	0	0	0	0	0	0	0	0	0	0	0	0	0	0	0	0	0	0	0
CMS-3806	ACETIC ACID	Munro1996		0	0	0	0	0	0	0	0	0	0	0	0	0	0	0	0	0	0	0	0	0	0	0	0	0	0	0	0	0	0	0	0	0	0	0	0	0	0	0	0	0	0	0	0	0	0
CMS-3811	ACETOIN	Munro1996		1	0	0	0	0	0	0	0	0	0	1	0	1	0	1	0	0	0	0	0	0	0	0	0	0	0	0	0	0	0	0	0	0	0	0	0	0	0	0	0	0	0	0	0	0	0
CMS-382	DDT, P,P'-	Munro1996		0	0	0	0	0	0	0	0	0	0	0	0	0	0	0	0	0	0	0	0	0	0	0	0	0	0	0	0	0	0	0	0	0	0	0	0	0	0	0	0	0	0	0	0	0	0
CMS-3822	FD&C RED NO. 40	Munro1996		0	0	0	0	0	1	0	0	0	0	1	0	0	0	1	1	0	0	0	0	0	0	0	0	0	0	0	0	0	0	0	0	0	0	0	0	0	0	0	0	0	0	0	0	0	0
CMS-383	BIS(PENTABROMOPHENYL) ETHER	Munro1996		0	0	0	0	0	0	0	0	0	0	0	0	0	0	0	0	0	0	0	0	0	0	0	0	0	0	0	0	0	0	0	0	0	0	0	0	0	0	0	0	0	0	0	0	0	0
CMS-3868	4-AMINOPHENOL	Munro1996		0	0	0	0	0	1	0	0	0	0	1	0	0	0	1	1	0	1	0	1	0	0	0	0	0	1	0	0	0	0	0	0	1	0	0	0	0	0	0	0	0	0	0	0	1	0
CMS-395	DIALLYL PHTHALATE	Munro1996		0	0	0	0	0	0	0	0	0	0	0	0	0	0	0	0	0	0	0	0	0	0	0	0	0	0	0	0	0	0	0	0	0	0	0	0	0	0	0	0	0	0	0	0	0	0
CMS-3987	CARBENDAZIM	Munro1996		0	0	0	0	0	0	0	0	0	0	0	0	0	0	0	0	0	0	0	0	0	0	0	0	0	0	0	0	0	0	0	0	0	0	0	0	0	0	0	0	0	0	0	0	0	0
CMS-40	ALDICARB	Munro1996		0	0	0	0	0	0	0	0	0	0	0	0	0	0	0	0	0	0	0	0	0	0	0	0	0	0	0	0	0	0	0	0	0	0	0	0	0	0	0	0	0	0	0	0	0	0
CMS-400	DISODIUM AMSONATE	Munro1996		0	0	0	0	0	0	0	0	0	0	0	0	0	0	0	0	0	1	0	1	0	0	0	0	0	1	0	0	0	0	0	0	1	0	0	0	0	0	0	0	0	0	0	0	1	0
CMS-4030	CITRAL	Munro1996		0	0	0	0	0	0	0	0	0	0	0	0	0	0	0	0	0	0	0	0	0	0	0	0	0	0	0	0	0	0	0	0	0	0	0	0	0	0	0	0	0	0	0	0	0	0
CMS-404	2,4-DIAMINOPHENOL DIHYDROCHLORIDE	Munro1996		0	0	0	0	0	1	0	0	0	0	1	0	0	0	1	1	0	1	0	1	0	0	0	0	0	1	0	0	0	0	0	0	1	0	0	0	0	0	0	0	0	0	0	0	1	0
CMS-408	2,6-TOLUENEDIAMINE DIHYDROCHLORIDE	Munro1996		0	0	0	0	0	0	0	0	0	0	0	0	0	0	0	0	0	1	0	1	0	0	0	0	0	1	0	0	0	0	0	0	1	0	0	0	0	0	0	0	0	0	0	0	1	0
CMS-409	TOLUENE-2,5-DIAMINE SULFATE	Munro1996		0	0	0	0	0	0	0	0	0	0	0	0	0	0	0	0	0	1	0	1	0	0	0	0	0	1	0	0	0	0	0	0	1	0	0	0	0	0	0	0	0	0	0	0	1	0
CMS-411	DIAZINON	Munro1996		0	0	0	0	0	0	0	0	0	0	0	0	0	0	0	0	0	0	0	0	0	0	0	0	0	0	0	0	0	0	0	0	0	0	0	0	0	0	0	0	0	0	0	0	0	0
CMS-4120	1,3-DICHLORO-2-PROPANOL	Munro1996		1	0	0	0	0	0	0	0	0	0	1	0	1	0	1	0	0	0	0	0	0	0	0	0	0	0	0	0	0	0	0	0	0	0	0	0	0	0	0	0	0	0	0	0	0	0
CMS-414	DIBENZO-P-DIOXIN	Munro1996		0	0	0	0	0	0	0	0	0	0	0	0	0	0	0	0	0	0	0	0	0	0	0	0	0	0	0	0	0	0	0	0	0	0	0	0	0	0	0	0	0	0	0	0	0	0
CMS-423	PRONAMIDE	Munro1996		0	0	0	0	0	0	0	0	0	0	0	0	0	0	0	0	0	0	0	0	0	0	0	0	0	0	0	0	0	0	0	0	0	0	0	0	0	0	0	0	0	0	0	0	0	0
CMS-430	2,6-DICHLORO-P-PHENYLENEDIAMINE	Munro1996		0	0	0	0	0	0	0	0	0	0	0	0	0	0	0	0	0	1	0	1	0	0	0	0	0	1	0	0	0	0	0	0	1	0	0	0	0	0	0	0	0	0	0	0	1	0
CMS-434	DICHLOROBENZENE, O-	Munro1996		0	0	0	0	0	0	0	0	0	0	0	0	0	0	0	0	0	0	0	0	0	0	0	0	0	0	0	0	0	0	0	0	0	0	0	0	0	0	0	0	0	0	0	0	0	0
CMS-435	P-DICHLOROBENZENE	Munro1996		0	0	0	0	0	0	0	0	0	0	0	0	0	0	0	0	0	0	0	0	0	0	0	0	0	0	0	0	0	0	0	0	0	0	0	0	0	0	0	0	0	0	0	0	0	0
CMS-4409	MALTOL	Munro1996		0	1	0	1	0	0	0	0	0	0	1	0	0	0	1	0	0	0	0	0	0	0	0	0	0	0	0	0	0	0	0	0	0	0	0	0	0	0	0	0	0	0	0	0	0	0
CMS-441	DICHLORODIFLUOROMETHANE	Munro1996		0	0	0	0	0	0	0	0	0	0	0	0	0	0	0	0	0	0	0	0	0	0	0	0	0	0	0	0	0	0	0	0	0	0	0	0	0	0	0	0	0	0	0	0	0	0
CMS-442	1,1-DICHLOROETHANE	Munro1996		0	0	0	0	0	0	0	0	0	0	0	0	0	0	0	0	0	0	0	0	0	0	0	0	0	0	0	0	0	0	0	0	0	0	0	0	0	0	0	0	0	0	0	0	0	0
CMS-443	ETHYLENE DICHLORIDE	Munro1996		0	0	0	0	0	0	0	0	0	0	0	0	0	0	0	0	0	0	0	0	0	0	0	0	0	0	0	0	0	0	0	0	0	0	0	0	0	0	0	0	0	0	0	0	0	0
CMS-4437	METHYL ANTHRANILATE	Munro1996		0	0	0	0	0	0	0	0	0	0	0	0	0	0	0	0	0	1	0	1	0	0	0	0	0	1	0	0	0	0	0	0	1	0	0	0	0	0	0	0	0	0	0	0	1	0
CMS-444	2,4-DICHLOROPHENOL	Munro1996		0	0	0	0	0	1	0	0	0	0	1	0	0	0	1	1	0	0	0	0	0	0	0	0	0	0	0	0	0	0	0	0	0	0	0	0	0	0	0	0	0	0	0	0	0	0
CMS-448	2,4-D	Munro1996		0	0	0	0	0	0	0	0	0	0	0	0	0	0	0	0	0	0	0	0	0	0	0	0	0	0	0	0	0	0	0	0	0	0	0	0	0	0	0	0	0	0	0	0	0	0
CMS-4496	METHYL SALICYLATE	Munro1996		0	0	0	0	0	1	0	0	0	0	1	0	0	0	1	1	0	0	0	0	0	0	0	0	0	0	0	0	0	0	0	0	0	0	0	0	0	0	0	0	0	0	0	0	0	0
CMS-4513	MONO(2-ETHYLHEXYL) PHTHALATE	Munro1996		0	0	0	0	0	0	0	0	0	0	0	0	0	0	0	0	0	0	0	0	0	0	0	0	0	0	0	0	0	0	0	0	0	0	0	0	0	0	0	0	0	0	0	0	0	0
CMS-4521	BETA-MYRCENE	Munro1996		0	0	0	0	0	0	0	0	0	0	0	0	0	0	0	0	0	0	0	0	0	0	0	0	0	0	0	0	0	0	0	0	0	0	0	0	0	0	0	0	0	0	0	0	0	0
CMS-453	DIURON	Munro1996		0	0	0	0	0	0	0	0	0	0	0	0	0	0	0	0	0	0	0	0	0	0	0	0	0	0	0	0	0	0	0	0	0	0	0	0	0	0	0	0	0	0	0	0	0	0
CMS-455	1,2-DICHLOROPROPANE	Munro1996		0	0	0	0	0	0	0	0	0	0	0	0	0	0	0	0	0	0	0	0	0	0	0	0	0	0	0	0	0	0	0	0	0	0	0	0	0	0	0	0	0	0	0	0	0	0
CMS-456	DICHLORVOS	Munro1996		0	0	0	0	0	0	0	0	0	0	0	0	0	0	0	0	0	0	0	0	0	0	0	0	0	0	0	0	0	0	0	0	0	0	0	0	0	0	0	0	0	0	0	0	0	0
CMS-458	DICOFOL	Munro1996		1	0	0	0	0	0	1	0	0	0	1	0	0	1	1	0	0	0	0	0	0	0	0	0	0	0	0	0	0	0	0	0	0	0	0	0	0	0	0	0	0	0	0	0	0	0
CMS-4591	OXALIC ACID	Munro1996		0	0	0	0	0	0	0	0	0	0	0	0	0	0	0	0	0	0	0	0	0	0	0	0	0	0	0	0	0	0	0	0	0	0	0	0	0	0	0	0	0	0	0	0	0	0
CMS-46	ALLYL ALCOHOL	Munro1996		1	0	0	0	1	0	0	0	0	0	1	1	0	0	1	0	0	0	0	0	0	0	0	0	0	0	0	0	0	0	0	0	0	0	0	0	0	0	0	0	0	0	0	0	0	0
CMS-461	DIELDRIN	Munro1996		0	0	0	0	0	0	0	0	0	0	0	0	0	0	0	0	0	0	0	0	0	0	0	0	0	0	0	0	0	0	0	0	0	0	0	0	0	0	0	0	0	0	0	0	0	0
CMS-462	PHOTODIELDRIN	Munro1996		0	0	0	0	0	0	0	0	0	0	0	0	0	0	0	0	0	0	0	0	0	0	0	0	0	0	0	0	0	0	0	0	0	0	0	0	0	0	0	0	0	0	0	0	0	0
CMS-4647	PIPERONAL	Munro1996		0	0	0	0	0	0	0	0	0	0	0	0	0	0	0	0	0	0	0	0	0	0	0	0	0	0	0	0	0	0	0	0	0	0	0	0	0	0	0	0	0	0	0	0	0	0
CMS-472	DIETHYLENE GLYCOL	Munro1996		1	0	0	0	0	0	0	0	0	0	1	1	0	0	1	0	0	0	0	0	0	0	0	0	0	0	0	0	0	0	0	0	0	0	0	0	0	0	0	0	0	0	0	0	0	0
CMS-4750	THUJONE	Munro1996		0	0	0	0	0	0	0	0	0	0	0	0	0	0	0	0	0	0	0	0	0	0	0	0	0	0	0	0	0	0	0	0	0	0	0	0	0	0	0	0	0	0	0	0	0	0
CMS-477	1,3-DIETHYLTHIOUREA	Munro1996		0	0	0	0	0	0	0	0	0	0	0	0	0	0	0	0	0	0	0	0	0	0	0	0	0	0	0	0	0	0	0	0	0	0	0	0	0	0	0	0	0	0	0	0	0	0
CMS-4794	TRIMETHYLAMINE	Munro1996		0	0	0	0	0	0	0	0	0	0	0	0	0	0	0	0	0	0	0	0	0	0	0	0	0	0	0	0	1	0	0	0	0	0	0	1	1	0	0	0	0	0	0	0	1	0
CMS-4840	ALPHA-TOCOPHEROL	Munro1996		0	0	0	0	0	1	0	0	0	0	1	0	0	0	1	1	0	0	0	0	0	0	0	0	0	0	0	0	0	0	0	0	0	0	0	0	0	0	0	0	0	0	0	0	0	0
CMS-485	DIHYDROCOUMARIN	Munro1996		0	0	0	0	0	0	0	0	0	0	0	0	0	0	0	0	0	0	0	0	0	0	0	0	0	0	0	0	0	0	0	0	0	0	0	0	0	0	0	0	0	0	0	0	0	0
CMS-490	DIMETHOATE	Munro1996		0	0	0	0	0	0	0	0	0	0	0	0	0	0	0	0	0	0	0	0	0	0	0	0	0	0	0	0	0	0	0	0	0	0	0	0	0	0	0	0	0	0	0	0	0	0
CMS-491	DIMETHOXANE	Munro1996		0	0	0	0	0	0	0	0	0	0	0	0	0	0	0	0	0	0	0	0	0	0	0	0	0	0	0	0	0	0	0	0	0	0	0	0	0	0	0	0	0	0	0	0	0	0
CMS-493	2,4-DIMETHOXYBENZENAMINE HYDROCHLORIDE	Munro1996		0	0	0	0	0	0	0	0	0	0	0	0	0	0	0	0	0	1	0	1	0	0	0	0	0	1	0	0	0	0	0	0	1	0	0	0	0	0	0	0	0	0	0	0	1	0
CMS-494	DIANISIDINE DIISOCYANATE	Munro1996		0	0	0	0	0	0	0	0	0	0	0	0	0	0	0	0	1	1	0	0	0	0	0	0	0	1	0	0	0	0	0	0	0	0	0	0	0	0	0	0	0	0	0	0	0	0
CMS-4997	1,3-BUTYLENE GLYCOL	Munro1996		1	0	0	0	0	0	0	0	0	1	1	1	1	0	1	0	0	0	0	0	0	0	0	0	0	0	0	0	0	0	0	0	0	0	0	0	0	0	0	0	0	0	0	0	0	0
CMS-50	ALLYL ISOVALERATE	Munro1996		0	0	0	0	0	0	0	0	0	0	0	0	0	0	0	0	0	0	0	0	0	0	0	0	0	0	0	0	0	0	0	0	0	0	0	0	0	0	0	0	0	0	0	0	0	0
CMS-503	DIMETHYL PHOSPHITE	Munro1996		0	0	0	0	0	0	0	0	0	0	0	0	0	0	0	0	0	0	0	0	0	0	0	0	0	0	0	0	0	0	0	0	0	0	0	0	0	0	0	0	0	0	0	0	0	0
CMS-504	DIMETHYL METHYLPHOSPHONATE	Munro1996		0	0	0	0	0	0	0	0	0	0	0	0	0	0	0	0	0	0	0	0	0	0	0	0	0	0	0	0	0	0	0	0	0	0	0	0	0	0	0	0	0	0	0	0	0	0
CMS-5047	TRIETHYLENE GLYCOL MONOMETHYL ETHER	Munro1996		1	0	0	0	0	0	0	0	0	0	1	1	0	0	1	0	0	0	0	0	0	0	0	0	0	0	0	0	0	0	0	0	0	0	0	0	0	0	0	0	0	0	0	0	0	0
CMS-505	DIMETHYL MORPHOLINOPHOSPHONATE	Munro1996		0	0	0	0	0	0	0	0	0	0	0	0	0	0	0	0	0	0	0	0	0	0	0	0	0	0	0	0	0	0	0	0	0	0	0	0	0	0	0	0	0	0	0	0	0	0
CMS-508	DIMETHYL TEREPHTHALATE	Munro1996		0	0	0	0	0	0	0	0	0	0	0	0	0	0	0	0	0	0	0	0	0	0	0	0	0	0	0	0	0	0	0	0	0	0	0	0	0	0	0	0	0	0	0	0	0	0
CMS-5115	SUCROSE ACETATE ISOBUTYRATE	Munro1996		0	0	0	0	0	0	0	0	0	0	0	0	0	0	0	0	0	0	0	0	0	0	0	0	0	0	0	0	0	0	0	0	0	0	0	0	0	0	0	0	0	0	0	0	0	0
CMS-5138	EDTA, DISODIUM	Munro1996		0	0	0	0	0	0	0	0	0	0	0	0	0	0	0	0	0	0	0	0	0	0	0	0	0	0	0	0	1	0	0	0	0	0	0	1	1	0	0	0	1	0	0	0	1	0
CMS-518	N,N-DIMETHYLBENZENAMINE	Munro1996		0	0	0	0	0	0	0	0	0	0	0	0	0	0	0	0	0	1	0	0	0	0	1	1	0	1	0	0	1	0	0	0	0	0	0	1	1	0	0	0	0	0	0	0	1	0
CMS-5208	CALCIUM FORMATE	Munro1996		0	0	0	0	0	0	0	0	0	0	0	0	0	0	0	0	0	0	0	0	0	0	0	0	0	0	0	0	0	0	0	0	0	0	0	0	0	0	0	0	0	0	0	0	0	0
CMS-5361	SORBITAN MONOLAURATE	Munro1996		1	0	0	0	0	0	0	0	1	1	1	0	1	0	1	0	0	0	0	0	0	0	0	0	0	0	0	0	0	0	0	0	0	0	0	0	0	0	0	0	0	0	0	0	0	0
CMS-5363	SORBITAN MONOSTEARATE	Munro1996		1	0	0	0	0	0	0	0	1	1	1	0	1	0	1	0	0	0	0	0	0	0	0	0	0	0	0	0	0	0	0	0	0	0	0	0	0	0	0	0	0	0	0	0	0	0
CMS-5412	2,3,5,6-TETRACHLOROPYRIDINE	Munro1996		0	0	0	0	0	0	0	0	0	0	0	0	0	0	0	0	0	0	0	0	0	0	0	0	0	0	0	0	0	0	0	0	0	0	0	0	0	0	0	0	0	0	0	0	0	0
CMS-542	2,4-DINITROTOLUENE	Munro1996		0	0	0	0	0	0	0	0	0	0	0	0	0	0	0	0	0	0	0	0	0	0	0	0	0	0	0	0	0	0	0	0	0	0	0	0	0	0	0	0	0	0	0	0	0	0
CMS-548	DIPHENHYDRAMINE HYDROCHLORIDE	Munro1996		0	0	0	0	0	0	0	0	0	0	0	0	0	0	0	0	0	0	0	0	0	0	0	0	0	0	0	0	1	0	0	0	0	0	0	1	1	0	0	0	0	0	0	0	1	0
CMS-55	3'-AMINO-P-ACETOPHENETIDIDE	Munro1996		0	0	0	0	0	0	0	0	0	0	0	0	0	0	0	0	0	1	0	1	0	0	0	0	0	1	0	0	0	0	0	0	1	0	0	0	0	0	0	0	0	0	0	0	1	0
CMS-552	PHENYTOIN	Munro1996		0	0	0	0	0	0	0	0	0	0	0	0	0	0	0	0	0	0	0	0	0	0	0	0	0	0	0	0	0	0	0	0	0	0	0	0	0	0	0	0	0	0	0	0	0	0
CMS-555	DISODIUM INOSINATE	Munro1996		1	0	0	0	0	0	0	0	1	0	1	0	1	0	1	0	0	1	0	0	0	0	0	0	0	1	0	0	0	0	0	0	0	0	0	0	0	0	0	0	0	0	0	0	0	0
CMS-557	2,5-DITHIOBIUREA	Munro1996		0	0	0	0	0	0	0	0	0	0	0	0	0	0	0	0	0	0	0	0	0	0	0	0	0	0	0	0	0	0	0	0	0	0	0	0	0	0	0	0	0	0	0	0	0	0
CMS-560	N-DODECYLGUANIDINE ACETATE	Munro1996		0	0	0	0	0	0	0	0	0	0	0	0	0	0	0	0	0	0	0	0	0	0	0	0	0	0	0	0	0	0	0	0	0	0	0	0	0	0	0	0	0	0	0	0	0	0
CMS-5680	POTASSIUM SORBATE	Munro1996		0	0	0	0	0	0	0	0	0	0	0	0	0	0	0	0	0	0	0	0	0	0	0	0	0	0	0	0	0	0	0	0	0	0	0	0	0	0	0	0	0	0	0	0	0	0
CMS-5707	SODIUM STEAROYL-2-LACTYLATE	Munro1996		0	0	0	0	0	0	0	0	0	0	0	0	0	0	0	0	0	0	0	0	0	0	0	0	0	0	0	0	0	0	0	0	0	0	0	0	0	0	0	0	0	0	0	0	0	0
CMS-574	EPHEDRINE SULFATE	Munro1996		1	0	0	0	0	0	1	0	0	0	1	0	1	0	1	0	0	0	0	0	0	0	0	0	0	0	0	0	1	0	0	0	0	1	1	0	0	0	0	0	0	0	0	0	1	0
CMS-575	EPICHLOROHYDRIN	Munro1996		0	0	0	0	0	0	0	0	0	0	0	0	0	0	0	0	0	0	0	0	0	0	0	0	0	0	0	0	0	0	0	0	0	0	0	0	0	0	0	0	0	0	0	0	0	0
CMS-580	SODIUM ERYTHORBATE	Munro1996		1	1	0	1	0	0	0	0	1	0	1	1	1	0	1	0	0	0	0	0	0	0	0	0	0	0	0	0	0	0	0	0	0	0	0	0	0	0	0	0	0	0	0	0	0	0
CMS-582	ERYTHROMYCIN STEARATE	Munro1996		1	0	0	0	0	0	0	0	1	0	1	0	1	1	1	0	0	0	0	0	0	0	0	0	0	0	0	1	1	0	0	0	0	0	0	1	1	0	0	0	0	0	0	0	1	0
CMS-594	ETHYL ACRYLATE	Munro1996		0	0	0	0	0	0	0	0	0	0	0	0	0	0	0	0	0	0	0	0	0	0	0	0	0	0	0	0	0	0	0	0	0	0	0	0	0	0	0	0	0	0	0	0	0	0
CMS-595	ETHYL ALCOHOL	Munro1996		1	0	0	0	0	0	0	0	0	0	1	1	0	0	1	0	0	0	0	0	0	0	0	0	0	0	0	0	0	0	0	0	0	0	0	0	0	0	0	0	0	0	0	0	0	0
CMS-6	ACETAMINOPHEN	Munro1996		0	0	0	0	0	1	0	0	0	0	1	0	0	0	1	1	0	0	0	0	0	0	0	0	0	0	0	0	0	0	0	0	0	0	0	0	0	0	0	0	0	0	0	0	0	0
CMS-603	3-METHYL-3-PHENYL GLYCIDIC ACID ETHYL ESTER	Munro1996		0	0	0	0	0	0	0	0	0	0	0	0	0	0	0	0	0	0	0	0	0	0	0	0	0	0	0	0	0	0	0	0	0	0	0	0	0	0	0	0	0	0	0	0	0	0
CMS-608	ETHYLBENZENE	Munro1996		0	0	0	0	0	0	0	0	0	0	0	0	0	0	0	0	0	0	0	0	0	0	0	0	0	0	0	0	0	0	0	0	0	0	0	0	0	0	0	0	0	0	0	0	0	0
CMS-609	ETHYLENE GLYCOL	Munro1996		1	0	0	0	0	0	0	0	1	0	1	1	0	0	1	0	0	0	0	0	0	0	0	0	0	0	0	0	0	0	0	0	0	0	0	0	0	0	0	0	0	0	0	0	0	0
CMS-6110	ISOVALERIC ACID	Munro1996		0	0	0	0	0	0	0	0	0	0	0	0	0	0	0	0	0	0	0	0	0	0	0	0	0	0	0	0	0	0	0	0	0	0	0	0	0	0	0	0	0	0	0	0	0	0
CMS-6118	DIMETHYL CARBONATE	Munro1996		0	0	0	0	0	0	0	0	0	0	0	0	0	0	0	0	0	0	0	0	0	0	0	0	0	0	0	0	0	0	0	0	0	0	0	0	0	0	0	0	0	0	0	0	0	0
CMS-614	MERCAPTOIMIDAZOLINE--PROHIBITED	Munro1996		0	0	0	0	0	0	0	0	0	0	0	0	0	0	0	0	0	0	0	0	0	0	0	0	0	0	0	0	0	0	0	0	0	0	0	0	0	0	0	0	0	0	0	0	0	0
CMS-618	2-ETHYL-1-HEXANOL	Munro1996		1	0	0	0	0	0	0	0	0	0	1	1	0	0	1	0	0	0	0	0	0	0	0	0	0	0	0	0	0	0	0	0	0	0	0	0	0	0	0	0	0	0	0	0	0	0
CMS-619	DI(2-ETHYLHEXYL) ADIPATE	Munro1996		0	0	0	0	0	0	0	0	0	0	0	0	0	0	0	0	0	0	0	0	0	0	0	0	0	0	0	0	0	0	0	0	0	0	0	0	0	0	0	0	0	0	0	0	0	0
CMS-620	DI(2-ETHYLHEXYL) PHTHALATE	Munro1996		0	0	0	0	0	0	0	0	0	0	0	0	0	0	0	0	0	0	0	0	0	0	0	0	0	0	0	0	0	0	0	0	0	0	0	0	0	0	0	0	0	0	0	0	0	0
CMS-632	EUGENOL	Munro1996		0	0	0	0	0	1	0	0	0	0	1	0	0	0	1	1	0	0	0	0	0	0	0	0	0	0	0	0	0	0	0	0	0	0	0	0	0	0	0	0	0	0	0	0	0	0
CMS-635	FENTHION	Munro1996		0	0	0	0	0	0	0	0	0	0	0	0	0	0	0	0	0	0	0	0	0	0	0	0	0	0	0	0	0	0	0	0	0	0	0	0	0	0	0	0	0	0	0	0	0	0
CMS-636	FENVALERATE	Munro1996		0	0	0	0	0	0	0	0	0	0	0	0	0	0	0	0	0	0	0	0	0	0	0	0	0	0	0	0	0	0	0	0	0	0	0	0	0	0	0	0	0	0	0	0	0	0
CMS-643	FLUOMETURON	Munro1996		0	0	0	0	0	0	0	0	0	0	0	0	0	0	0	0	0	0	0	0	0	0	0	0	0	0	0	0	0	0	0	0	0	0	0	0	0	0	0	0	0	0	0	0	0	0
CMS-65	2-AMINO-4-NITROPHENOL	Munro1996		0	0	0	0	0	1	0	0	0	0	1	0	0	0	1	1	0	1	0	1	0	0	0	0	0	1	0	0	0	0	0	0	1	0	0	0	0	0	0	0	0	0	0	0	1	0
CMS-653	FORMALDEHYDE	Munro1996		0	0	0	0	0	0	0	0	0	0	0	0	0	0	0	0	0	0	0	0	0	0	0	0	0	0	0	0	0	0	0	0	0	0	0	0	0	0	0	0	0	0	0	0	0	0
CMS-6569	ACESULFAME POTASSIUM	Munro1996		0	0	0	0	0	0	0	0	0	0	0	0	0	0	0	0	0	0	0	0	0	0	0	0	0	0	0	0	0	0	0	0	0	0	0	0	0	0	0	0	0	0	0	0	0	0
CMS-659	FOSETYL-AL	Munro1996		0	0	0	0	0	0	0	0	0	0	0	0	0	0	0	0	0	0	0	0	0	0	0	0	0	0	0	0	0	0	0	0	0	0	0	0	0	0	0	0	0	0	0	0	0	0
CMS-66	2-AMINO-5-NITROPHENOL	Munro1996		0	0	0	0	0	1	0	0	0	0	1	0	0	0	1	1	0	1	0	1	0	0	0	0	0	1	0	0	0	0	0	0	1	0	0	0	0	0	0	0	0	0	0	0	1	0
CMS-663	FURFURAL	Munro1996		0	0	0	0	0	0	0	0	0	0	0	0	0	0	0	0	0	0	0	0	0	0	0	0	0	0	0	0	0	0	0	0	0	0	0	0	0	0	0	0	0	0	0	0	0	0
CMS-670	GERANYL ACETATE	Munro1996		0	0	0	0	0	0	0	0	0	0	0	0	0	0	0	0	0	0	0	0	0	0	0	0	0	0	0	0	0	0	0	0	0	0	0	0	0	0	0	0	0	0	0	0	0	0
CMS-6726	OXYTHIOQUINOX	Munro1996		0	0	0	0	0	0	0	0	0	0	0	0	0	0	0	0	0	0	0	0	0	0	0	0	0	0	0	0	0	0	0	0	0	0	0	0	0	0	0	0	0	0	0	0	0	0
CMS-6746	ETHALFLURALIN	Munro1996		0	0	0	0	0	0	0	0	0	0	0	0	0	0	0	0	0	1	0	0	0	0	1	1	0	1	0	0	1	0	0	0	0	0	0	1	1	0	0	0	0	0	0	0	1	0
CMS-676	L-GLUTAMIC ACID	Munro1996		0	0	0	0	0	0	0	0	0	0	0	0	0	0	0	0	0	0	0	0	0	0	0	0	0	0	0	0	1	0	0	1	1	0	0	0	0	0	0	0	0	0	0	0	1	0
CMS-679	GLYCERIN	Munro1996		1	0	0	0	0	0	0	0	1	1	1	1	1	0	1	0	0	0	0	0	0	0	0	0	0	0	0	0	0	0	0	0	0	0	0	0	0	0	0	0	0	0	0	0	0	0
CMS-6813	4-(DIIODOMETHYLSULFONYL)TOLUENE	Munro1996		0	0	0	0	0	0	0	0	0	0	0	0	0	0	0	0	0	0	0	0	0	0	0	0	0	0	0	0	0	0	0	0	0	0	0	0	0	0	0	0	0	0	0	0	0	0
CMS-689	FD&C GREEN NO. 3	Munro1996		0	0	0	0	0	1	0	0	0	0	1	0	0	0	1	1	0	1	0	0	0	0	1	1	0	1	0	0	1	0	0	0	0	0	0	1	1	0	0	0	0	0	0	0	1	0
CMS-695	HEPTACHLOR	Munro1996		0	0	0	0	0	0	0	0	0	0	0	0	0	0	0	0	0	0	0	0	0	0	0	0	0	0	0	0	0	0	0	0	0	0	0	0	0	0	0	0	0	0	0	0	0	0
CMS-698	HEXACHLOROBENZENE	Munro1996		0	0	0	0	0	0	0	0	0	0	0	0	0	0	0	0	0	0	0	0	0	0	0	0	0	0	0	0	0	0	0	0	0	0	0	0	0	0	0	0	0	0	0	0	0	0
CMS-699	HEXACHLOROBUTADIENE	Munro1996		0	0	0	0	0	0	0	0	0	0	0	0	0	0	0	0	0	0	0	0	0	0	0	0	0	0	0	0	0	0	0	0	0	0	0	0	0	0	0	0	0	0	0	0	0	0
CMS-6999	GAMMA-NONALACTONE	Munro1996		0	0	0	0	0	0	0	0	0	0	0	0	0	0	0	0	0	0	0	0	0	0	0	0	0	0	0	0	0	0	0	0	0	0	0	0	0	0	0	0	0	0	0	0	0	0
CMS-7014	OXYTETRACYCLINE	Munro1996		1	1	0	1	1	1	0	0	0	1	1	0	1	1	1	1	0	0	0	0	0	0	0	0	0	0	0	1	1	0	0	0	0	0	0	1	1	0	0	0	0	0	0	0	1	0
CMS-702	LINDANE	Munro1996		0	0	0	0	0	0	0	0	0	0	0	0	0	0	0	0	0	0	0	0	0	0	0	0	0	0	0	0	0	0	0	0	0	0	0	0	0	0	0	0	0	0	0	0	0	0
CMS-7030	GAMMA-UNDECALACTONE	Munro1996		0	0	0	0	0	0	0	0	0	0	0	0	0	0	0	0	0	0	0	0	0	0	0	0	0	0	0	0	0	0	0	0	0	0	0	0	0	0	0	0	0	0	0	0	0	0
CMS-704	HEXACHLOROCYCLOPENTADIENE	Munro1996		0	0	0	0	0	0	0	0	0	0	0	0	0	0	0	0	0	0	0	0	0	0	0	0	0	0	0	0	0	0	0	0	0	0	0	0	0	0	0	0	0	0	0	0	0	0
CMS-705	HEXACHLOROETHANE	Munro1996		0	0	0	0	0	0	0	0	0	0	0	0	0	0	0	0	0	0	0	0	0	0	0	0	0	0	0	0	0	0	0	0	0	0	0	0	0	0	0	0	0	0	0	0	0	0
CMS-706	HEXACHLOROPHENE	Munro1996		0	0	0	0	0	1	0	0	0	0	1	0	0	0	1	1	0	0	0	0	0	0	0	0	0	0	0	0	0	0	0	0	0	0	0	0	0	0	0	0	0	0	0	0	0	0
CMS-708	HEXAMETHYLENETETRAMINE	Munro1996		0	0	0	0	0	0	0	0	0	0	0	0	0	0	0	0	0	0	0	0	0	0	0	0	0	0	0	1	0	0	0	0	0	0	0	1	1	0	0	0	0	0	0	0	1	0
CMS-715	HEXYLRESORCINOL	Munro1996		0	0	0	0	0	1	0	0	0	0	1	0	0	0	1	1	0	0	0	0	0	0	0	0	0	0	0	0	0	0	0	0	0	0	0	0	0	0	0	0	0	0	0	0	0	0
CMS-725	1,2-DIPHENYLHYDRAZINE	Munro1996		0	0	0	0	0	0	0	0	0	0	0	0	0	0	0	0	0	0	0	0	0	0	0	0	0	0	0	0	0	0	0	0	0	0	0	0	0	0	0	0	0	0	0	0	0	0
CMS-7255	RONNEL	Munro1996		0	0	0	0	0	0	0	0	0	0	0	0	0	0	0	0	0	0	0	0	0	0	0	0	0	0	0	0	0	0	0	0	0	0	0	0	0	0	0	0	0	0	0	0	0	0
CMS-728	HYDROCHLOROTHIAZIDE	Munro1996		0	0	0	0	0	0	0	0	0	0	0	0	0	0	0	0	0	1	0	0	1	1	0	0	0	1	0	0	0	0	0	0	0	1	1	0	0	0	0	0	0	0	0	0	1	0
CMS-731	HYDROQUINONE	Munro1996		0	0	0	0	0	1	0	0	0	0	1	0	0	0	1	1	0	0	0	0	0	0	0	0	0	0	0	0	0	0	0	0	0	0	0	0	0	0	0	0	0	0	0	0	0	0
CMS-7313	IONONE	Munro1996		0	0	0	0	0	0	0	0	0	0	0	0	0	0	0	0	0	0	0	0	0	0	0	0	0	0	0	0	0	0	0	0	0	0	0	0	0	0	0	0	0	0	0	0	0	0
CMS-745	OXYQUINOLINE	Munro1996		0	0	0	0	0	1	0	0	0	0	1	0	0	0	1	1	0	0	0	0	0	0	0	0	0	0	0	0	0	0	0	0	0	0	0	0	0	0	0	0	0	0	0	0	0	0
CMS-756	GLYCEROL, IODINATED	Munro1996		1	0	0	0	0	0	0	0	0	0	1	1	0	0	1	0	0	0	0	0	0	0	0	0	0	0	0	0	0	0	0	0	0	0	0	0	0	0	0	0	0	0	0	0	0	0
CMS-7641	CRUFOMATE	Munro1996		0	0	0	0	0	0	0	0	0	0	0	0	0	0	0	0	0	0	0	0	0	0	0	0	0	0	0	0	0	0	0	0	0	0	0	0	0	0	0	0	0	0	0	0	0	0
CMS-777	ISOPHORONE	Munro1996		0	0	0	0	0	0	0	0	0	0	0	0	0	0	0	0	0	0	0	0	0	0	0	0	0	0	0	0	0	0	0	0	0	0	0	0	0	0	0	0	0	0	0	0	0	0
CMS-780	ISOPROPYL ALCOHOL	Munro1996		1	0	0	0	0	0	0	0	0	0	1	0	1	0	1	0	0	0	0	0	0	0	0	0	0	0	0	0	0	0	0	0	0	0	0	0	0	0	0	0	0	0	0	0	0	0
CMS-784	PROPHAM	Munro1996		0	0	0	0	0	0	0	0	0	0	0	0	0	0	0	0	0	0	0	0	0	0	0	0	0	0	0	0	0	0	0	0	0	0	0	0	0	0	0	0	0	0	0	0	0	0
CMS-7907	ETHYL BUTYRATE	Munro1996		0	0	0	0	0	0	0	0	0	0	0	0	0	0	0	0	0	0	0	0	0	0	0	0	0	0	0	0	0	0	0	0	0	0	0	0	0	0	0	0	0	0	0	0	0	0
CMS-7908	ETHYL HEPTANOATE	Munro1996		0	0	0	0	0	0	0	0	0	0	0	0	0	0	0	0	0	0	0	0	0	0	0	0	0	0	0	0	0	0	0	0	0	0	0	0	0	0	0	0	0	0	0	0	0	0
CMS-7912	ETHYL FORMATE	Munro1996		0	0	0	0	0	0	0	0	0	0	0	0	0	0	0	0	0	0	0	0	0	0	0	0	0	0	0	0	0	0	0	0	0	0	0	0	0	0	0	0	0	0	0	0	0	0
CMS-7937	ACETOACETAMIDE	Munro1996		0	0	0	0	0	0	0	0	0	0	0	0	0	0	0	0	0	0	0	0	0	0	0	0	0	0	0	0	0	0	0	0	0	0	0	0	0	0	0	0	0	0	0	0	0	0
CMS-7967	SUCRALOSE	Munro1996		1	0	0	0	0	0	0	0	1	0	1	1	1	0	1	0	0	0	0	0	0	0	0	0	0	0	0	0	0	0	0	0	0	0	0	0	0	0	0	0	0	0	0	0	0	0
CMS-797	D-LIMONENE	Munro1996		0	0	0	0	0	0	0	0	0	0	0	0	0	0	0	0	0	0	0	0	0	0	0	0	0	0	0	0	0	0	0	0	0	0	0	0	0	0	0	0	0	0	0	0	0	0
CMS-798	LITHOCHOLIC ACID	Munro1996		1	0	0	0	0	0	0	0	0	0	1	0	1	0	1	0	0	0	0	0	0	0	0	0	0	0	0	0	0	0	0	0	0	0	0	0	0	0	0	0	0	0	0	0	0	0
CMS-80	11-AMINOUNDECANOIC ACID	Munro1996		0	0	0	0	0	0	0	0	0	0	0	0	0	0	0	0	0	0	0	0	0	0	0	0	0	0	0	0	1	0	0	1	1	0	0	0	0	0	0	0	0	0	0	0	1	0
CMS-8053	DINOCAP	Munro1996		0	0	0	0	0	0	0	0	0	0	0	0	0	0	0	0	0	0	0	0	0	0	0	0	0	0	0	0	0	0	0	0	0	0	0	0	0	0	0	0	0	0	0	0	0	0
CMS-807	MALATHION OXYGEN ANALOG	Munro1996		0	0	0	0	0	0	0	0	0	0	0	0	0	0	0	0	0	0	0	0	0	0	0	0	0	0	0	0	0	0	0	0	0	0	0	0	0	0	0	0	0	0	0	0	0	0
CMS-808	MALATHION	Munro1996		0	0	0	0	0	0	0	0	0	0	0	0	0	0	0	0	0	0	0	0	0	0	0	0	0	0	0	0	0	0	0	0	0	0	0	0	0	0	0	0	0	0	0	0	0	0
CMS-810	MALEIC HYDRAZIDE	Munro1996		0	0	0	0	0	0	0	0	0	0	0	0	0	0	0	0	0	0	0	0	0	0	0	0	0	0	0	0	0	0	0	0	0	0	0	0	0	0	0	0	0	0	0	0	0	0
CMS-811	SODIUM PROPANEDIOL ION(1-)	Munro1996		0	0	0	0	0	0	0	0	0	0	0	0	0	0	0	0	0	0	0	0	0	0	0	0	0	0	0	0	0	0	0	0	0	0	0	0	0	0	0	0	0	0	0	0	0	0
CMS-819	MELAMINE	Munro1996		0	0	0	0	0	0	0	0	0	0	0	0	0	0	0	0	0	1	0	1	0	0	0	0	0	1	0	0	0	0	0	0	1	0	0	0	0	0	0	0	0	0	0	0	1	0
CMS-8207	CLOSANTEL	Munro1996		0	0	0	0	0	1	0	0	0	0	1	0	0	0	1	1	0	0	0	0	0	0	0	0	0	0	0	0	0	0	0	0	0	0	0	0	0	0	0	0	0	0	0	0	0	0
CMS-8216	FENBENDAZOLE	Munro1996		0	0	0	0	0	0	0	0	0	0	0	0	0	0	0	0	0	0	0	0	0	0	0	0	0	0	0	0	0	0	0	0	0	0	0	0	0	0	0	0	0	0	0	0	0	0
CMS-824	2-MERCAPTOBENZOTHIAZOLE	Munro1996		0	0	0	0	0	0	0	0	0	0	0	0	0	0	0	0	0	0	0	0	0	0	0	0	0	0	0	0	0	0	0	0	0	0	0	0	0	0	0	0	0	0	0	0	0	0
CMS-8254	OCTYL GALLATE	Munro1996		0	0	0	0	0	1	0	0	0	0	1	0	0	0	1	1	0	0	0	0	0	0	0	0	0	0	0	0	0	0	0	0	0	0	0	0	0	0	0	0	0	0	0	0	0	0
CMS-8267	OLAQUINDOX	Munro1996		1	0	0	0	0	0	0	0	0	0	1	1	0	0	1	0	0	0	0	0	0	0	0	0	0	0	0	0	0	1	0	0	0	0	0	0	0	0	0	0	0	0	0	0	1	0
CMS-8300	L-PHENYLALANINE	Munro1996		0	0	0	0	0	0	0	0	0	0	0	0	0	0	0	0	0	0	0	0	0	0	0	0	0	0	0	0	1	0	0	1	1	0	0	0	0	0	0	0	0	0	0	0	1	0
CMS-836	METHIDATHION	Munro1996		0	0	0	0	0	0	0	0	0	0	0	0	0	0	0	0	0	0	0	0	0	0	0	0	0	0	0	0	0	0	0	0	0	0	0	0	0	0	0	0	0	0	0	0	0	0
CMS-844	METHOXYCHLOR	Munro1996		0	0	0	0	0	0	0	0	0	0	0	0	0	0	0	0	0	0	0	0	0	0	0	0	0	0	0	0	0	0	0	0	0	0	0	0	0	0	0	0	0	0	0	0	0	0
CMS-847	METHOXSALEN	Munro1996		0	0	0	0	0	0	0	0	0	0	0	0	0	0	0	0	0	0	0	0	0	0	0	0	0	0	0	0	0	0	0	0	0	0	0	0	0	0	0	0	0	0	0	0	0	0
CMS-85	AMPHETAMINE SULFATE	Munro1996		0	0	0	0	0	0	0	0	0	0	0	0	0	0	0	0	0	0	0	0	0	0	0	0	0	0	0	0	1	0	0	1	1	0	0	0	0	0	0	0	0	0	0	0	1	0
CMS-850	METHYL BROMIDE	Munro1996		0	0	0	0	0	0	0	0	0	0	0	0	0	0	0	0	0	0	0	0	0	0	0	0	0	0	0	0	0	0	0	0	0	0	0	0	0	0	0	0	0	0	0	0	0	0
CMS-852	METHYL CARBAMATE	Munro1996		0	0	0	0	0	0	0	0	0	0	0	0	0	0	0	0	0	0	0	0	0	0	0	0	0	0	0	0	0	0	0	0	0	0	0	0	0	0	0	0	0	0	0	0	0	0
CMS-86	AMPICILLIN TRIHYDRATE	Munro1996		0	0	0	0	0	0	0	0	0	0	0	0	0	0	0	0	0	0	0	0	0	0	0	0	0	0	0	0	1	0	0	1	1	0	0	0	0	0	0	0	0	0	0	0	1	0
CMS-862	METHYL METHACRYLATE	Munro1996		0	0	0	0	0	0	0	0	0	0	0	0	0	0	0	0	0	0	0	0	0	0	0	0	0	0	0	0	0	0	0	0	0	0	0	0	0	0	0	0	0	0	0	0	0	0
CMS-8732	2-ETHYLBUTYRIC ACID	Munro1996		0	0	0	0	0	0	0	0	0	0	0	0	0	0	0	0	0	0	0	0	0	0	0	0	0	0	0	0	0	0	0	0	0	0	0	0	0	0	0	0	0	0	0	0	0	0
CMS-874	PARATHION-METHYL	Munro1996		0	0	0	0	0	0	0	0	0	0	0	0	0	0	0	0	0	0	0	0	0	0	0	0	0	0	0	0	0	0	0	0	0	0	0	0	0	0	0	0	0	0	0	0	0	0
CMS-882	METHYLDOPA	Munro1996		0	0	0	0	0	1	0	0	0	0	1	0	0	0	1	1	0	0	0	0	0	0	0	0	0	0	0	0	1	0	0	1	1	0	0	0	0	0	0	0	0	0	0	0	1	0
CMS-8830	ETHYL MALTOL	Munro1996		0	1	0	1	0	0	0	0	0	0	1	0	0	0	1	0	0	0	0	0	0	0	0	0	0	0	0	0	0	0	0	0	0	0	0	0	0	0	0	0	0	0	0	0	0	0
CMS-887	METHYLENE CHLORIDE	Munro1996		0	0	0	0	0	0	0	0	0	0	0	0	0	0	0	0	0	0	0	0	0	0	0	0	0	0	0	0	0	0	0	0	0	0	0	0	0	0	0	0	0	0	0	0	0	0
CMS-89	TRANS-ANETHOLE	Munro1996		0	0	0	0	0	0	0	0	0	0	0	0	0	0	0	0	0	0	0	0	0	0	0	0	0	0	0	0	0	0	0	0	0	0	0	0	0	0	0	0	0	0	0	0	0	0
CMS-8948	ALPHA-METHYLBENZYL ACETATE	Munro1996		0	0	0	0	0	0	0	0	0	0	0	0	0	0	0	0	0	0	0	0	0	0	0	0	0	0	0	0	0	0	0	0	0	0	0	0	0	0	0	0	0	0	0	0	0	0
CMS-8964	ISOAMYL SALICYLATE	Munro1996		0	0	0	0	0	1	0	0	0	0	1	0	0	0	1	1	0	0	0	0	0	0	0	0	0	0	0	0	0	0	0	0	0	0	0	0	0	0	0	0	0	0	0	0	0	0
CMS-9	ACETONITRILE	Munro1996		0	0	0	0	0	0	0	0	0	0	0	0	0	0	0	0	0	0	0	0	0	0	0	0	0	0	0	0	0	0	0	0	0	0	0	0	0	0	0	0	0	0	0	0	0	0
CMS-906	N-METHYLOLACRYLAMIDE	Munro1996		1	0	0	0	0	0	0	0	0	0	1	0	0	0	1	0	0	0	0	0	0	0	0	0	0	0	0	0	0	0	1	0	0	0	0	0	0	0	0	0	0	0	0	0	1	0
CMS-9085	CHLOROPROPYLATE	Munro1996		1	0	0	0	0	0	1	0	0	0	1	0	0	1	1	0	0	0	0	0	0	0	0	0	0	0	0	0	0	0	0	0	0	0	0	0	0	0	0	0	0	0	0	0	0	0
CMS-91	ANILAZINE	Munro1996		0	0	0	0	0	0	0	0	0	0	0	0	0	0	0	0	0	1	0	0	1	0	0	0	0	1	0	0	0	0	0	0	0	0	1	0	0	0	0	0	0	0	0	0	1	0
CMS-914	MEXACARBATE	Munro1996		0	0	0	0	0	0	0	0	0	0	0	0	0	0	0	0	0	1	0	0	0	0	1	1	0	1	0	0	1	0	0	0	0	0	0	1	1	0	0	0	0	0	0	0	1	0
CMS-916	MIREX	Munro1996		0	0	0	0	0	0	0	0	0	0	0	0	0	0	0	0	0	0	0	0	0	0	0	0	0	0	0	0	0	0	0	0	0	0	0	0	0	0	0	0	0	0	0	0	0	0
CMS-922	MONOCHLOROACETIC ACID--PROHIBITED	Munro1996		0	0	0	0	0	0	0	0	0	0	0	0	0	0	0	0	0	0	0	0	0	0	0	0	0	0	0	0	0	0	0	0	0	0	0	0	0	0	0	0	0	0	0	0	0	0
CMS-927	MONOSODIUM GLUTAMATE	Munro1996		0	0	0	0	0	0	0	0	0	0	0	0	0	0	0	0	0	0	0	0	0	0	0	0	0	0	0	0	1	0	0	1	1	0	0	0	0	0	0	0	0	0	0	0	1	0
CMS-933	NALIDIXIC ACID	Munro1996		0	0	0	0	0	0	0	0	0	0	0	0	0	0	0	0	0	1	0	0	0	0	1	0	0	1	0	0	1	0	0	0	0	0	0	1	1	0	0	0	0	0	0	0	1	0
CMS-9354	ISOAMYL BUTYRATE	Munro1996		0	0	0	0	0	0	0	0	0	0	0	0	0	0	0	0	0	0	0	0	0	0	0	0	0	0	0	0	0	0	0	0	0	0	0	0	0	0	0	0	0	0	0	0	0	0
CMS-9356	ISOBORNYL ACETATE	Munro1996		0	0	0	0	0	0	0	0	0	0	0	0	0	0	0	0	0	0	0	0	0	0	0	0	0	0	0	0	0	0	0	0	0	0	0	0	0	0	0	0	0	0	0	0	0	0
CMS-938	N-1-NAPHTHYLETHYLENEDIAMINE DIHYDROCHLORIDE	Munro1996		0	0	0	0	0	0	0	0	0	0	0	0	0	0	0	0	0	1	0	0	1	1	0	0	0	1	0	0	1	0	0	1	1	1	1	0	0	0	0	0	1	0	0	0	1	0
CMS-9490	BETA-NAPHTHOXYACETIC ACID	Munro1996		0	0	0	0	0	0	0	0	0	0	0	0	0	0	0	0	0	0	0	0	0	0	0	0	0	0	0	0	0	0	0	0	0	0	0	0	0	0	0	0	0	0	0	0	0	0
CMS-95	ANISIDINE HYDROCHLORIDE, P-	Munro1996		0	0	0	0	0	0	0	0	0	0	0	0	0	0	0	0	0	1	0	1	0	0	0	0	0	1	0	0	0	0	0	0	1	0	0	0	0	0	0	0	0	0	0	0	1	0
CMS-96	ANTHRANILIC ACID	Munro1996		0	0	0	0	0	0	0	0	0	0	0	0	0	0	0	0	0	1	0	1	0	0	0	0	0	1	0	0	0	0	0	0	1	0	0	0	0	0	0	0	0	0	0	0	1	0
CMS-963	NITROFURAZONE	Munro1996		0	0	0	0	0	0	0	0	0	0	0	0	0	0	0	0	0	0	0	0	0	0	0	0	0	0	0	0	0	0	0	0	0	0	0	0	0	0	0	0	0	0	0	0	0	0
CMS-976	2-NITRO-P-PHENYLENEDIAMINE	Munro1996		0	0	0	0	0	0	0	0	0	0	0	0	0	0	0	0	0	1	0	1	0	0	0	0	0	1	0	0	0	0	0	0	1	0	0	0	0	0	0	0	0	0	0	0	1	0
CMS-978	5-NITRO-O-TOLUIDINE	Munro1996		0	0	0	0	0	0	0	0	0	0	0	0	0	0	0	0	0	1	0	1	0	0	0	0	0	1	0	0	0	0	0	0	1	0	0	0	0	0	0	0	0	0	0	0	1	0
CMS-9788	XYLITOL	Munro1996		1	0	0	0	0	0	0	0	1	1	1	1	1	0	1	0	0	0	0	0	0	0	0	0	0	0	0	0	0	0	0	0	0	0	0	0	0	0	0	0	0	0	0	0	0	0
CMS-980	4-NITROBENZENAMINE	Munro1996		0	0	0	0	0	0	0	0	0	0	0	0	0	0	0	0	0	1	0	1	0	0	0	0	0	1	0	0	0	0	0	0	1	0	0	0	0	0	0	0	0	0	0	0	1	0
CMS-982	4-NITROANTHRANILIC ACID	Munro1996		0	0	0	0	0	0	0	0	0	0	0	0	0	0	0	0	0	1	0	1	0	0	0	0	0	1	0	0	0	0	0	0	1	0	0	0	0	0	0	0	0	0	0	0	1	0
CMS-991	NITROFURANTOIN	Munro1996		0	0	0	0	0	0	0	0	0	0	0	0	0	0	0	0	0	0	0	0	0	0	0	0	0	0	0	0	0	0	0	0	0	0	0	0	0	0	0	0	0	0	0	0	0	0
CMS-997	1-NITRONAPHTHALENE	Munro1996		0	0	0	0	0	0	0	0	0	0	0	0	0	0	0	0	0	0	0	0	0	0	0	0	0	0	0	0	0	0	0	0	0	0	0	0	0	0	0	0	0	0	0	0	0	0
CMS-10058	2-AMINO-6-CHLORO-4-NITROPHENOL	COSMOS		0	0	0	0	0	1	0	0	0	0	1	0	0	0	1	1	0	1	0	1	0	0	0	0	0	1	0	0	0	0	0	0	1	0	0	0	0	0	0	0	0	0	0	0	1	0
CMS-10267	2-METHYL-4,6-BIS((OCTYLTHIO)METHYL)PHENOL	COSMOS		0	0	0	0	0	1	0	0	0	0	1	0	0	0	1	1	0	0	0	0	0	0	0	0	0	0	0	0	0	0	0	0	0	0	0	0	0	0	0	0	0	0	0	0	0	0
CMS-10268	THIODIPROPIONIC ACID	COSMOS		0	0	0	0	0	0	0	0	0	0	0	0	0	0	0	0	0	0	0	0	0	0	0	0	0	0	0	0	0	0	0	0	0	0	0	0	0	0	0	0	0	0	0	0	0	0
CMS-10270	OCTYL ACETATE	COSMOS		0	0	0	0	0	0	0	0	0	0	0	0	0	0	0	0	0	0	0	0	0	0	0	0	0	0	0	0	0	0	0	0	0	0	0	0	0	0	0	0	0	0	0	0	0	0
CMS-10280	ALKYL(C7-9-BRANCHED) 3,5-DI-TERT-BUTYL-4-HYDROXYHYDROCINNAMATE	COSMOS		0	0	0	0	0	1	0	0	0	0	1	0	0	0	1	1	0	0	0	0	0	0	0	0	0	0	0	0	0	0	0	0	0	0	0	0	0	0	0	0	0	0	0	0	0	0
CMS-10282	QUININE HYDROCHLORIDE	COSMOS		1	0	0	0	0	0	0	0	0	0	1	0	1	0	1	0	0	0	0	0	0	0	0	0	0	0	0	1	0	0	0	0	0	0	0	1	1	0	0	0	0	0	0	0	1	0
CMS-10287	ORANGE B	COSMOS		0	0	0	0	0	0	0	0	0	0	0	0	0	0	0	0	0	0	0	0	0	0	0	0	0	0	0	0	0	0	0	0	0	0	0	0	0	0	0	0	0	0	0	0	0	0
CMS-10298	3-ETHYL-2-HYDROXY-2-CYCLOPENTEN-1-ONE	COSMOS		0	1	0	1	0	0	0	0	0	0	1	0	0	0	1	0	0	0	0	0	0	0	0	0	0	0	0	0	0	0	0	0	0	0	0	0	0	0	0	0	0	0	0	0	0	0
CMS-10299	N,N'-HEXAMETHYLENEBIS(3,5-DI-TERT-BUTYL-4-HYDROXYHYDROCINNAMAMIDE)	COSMOS		0	0	0	0	0	1	0	0	0	0	1	0	0	0	1	1	0	0	0	0	0	0	0	0	0	0	0	0	0	0	0	0	0	0	0	0	0	0	0	0	0	0	0	0	0	0
CMS-10302	ETHYLENEBIS(OXYETHYLENE)-BIS-(3-TERT-BUTYL-4-HYDROXY-5-METHYLHYDRO-CINNAMATE)	COSMOS		0	0	0	0	0	1	0	0	0	0	1	0	0	0	1	1	0	0	0	0	0	0	0	0	0	0	0	0	0	0	0	0	0	0	0	0	0	0	0	0	0	0	0	0	0	0
CMS-10303	DISODIUM 4-ISODECYL SULFOSUCCINATE	COSMOS		0	0	0	0	0	0	0	0	0	0	0	0	0	0	0	0	0	0	0	0	0	0	0	0	0	0	0	0	0	0	0	0	0	0	0	0	0	0	0	0	0	0	0	0	0	0
CMS-10308	3-CARBOXYMETHYL-6-BENZYL-2,5-DIKETOPIPERAZINE	COSMOS		0	0	0	0	0	0	0	0	0	0	0	0	0	0	0	0	0	0	0	0	0	0	0	0	0	0	0	0	0	0	0	0	0	0	0	0	0	0	0	0	0	0	0	0	0	0
CMS-10309	DISODIUM GUANYLATE	COSMOS		1	0	0	0	0	0	0	0	1	0	1	0	1	0	1	0	0	1	0	0	0	0	0	0	0	1	0	0	0	0	0	0	0	0	0	0	0	0	0	0	0	0	0	0	0	0
CMS-10310	LACTITOL	COSMOS		1	0	0	0	0	0	0	0	1	1	1	1	1	0	1	0	0	0	0	0	0	0	0	0	0	0	0	0	0	0	0	0	0	0	0	0	0	0	0	0	0	0	0	0	0	0
CMS-10341	INOSINIC ACID	COSMOS		1	0	0	0	0	0	0	0	1	0	1	0	1	0	1	0	0	1	0	0	0	0	0	0	0	1	0	0	0	0	0	0	0	0	0	0	0	0	0	0	0	0	0	0	0	0
CMS-10366	HESPERIDIN	COSMOS		1	0	0	0	0	1	0	0	1	1	1	0	1	0	1	1	0	0	0	0	0	0	0	0	0	0	0	0	0	0	0	0	0	0	0	0	0	0	0	0	0	0	0	0	0	0
CMS-10512	MENTHONE	COSMOS		0	0	0	0	0	0	0	0	0	0	0	0	0	0	0	0	0	0	0	0	0	0	0	0	0	0	0	0	0	0	0	0	0	0	0	0	0	0	0	0	0	0	0	0	0	0
CMS-10528	4-(P-HYDROXYPHENYL)-2-BUTANONE	COSMOS		0	0	0	0	0	1	0	0	0	0	1	0	0	0	1	1	0	0	0	0	0	0	0	0	0	0	0	0	0	0	0	0	0	0	0	0	0	0	0	0	0	0	0	0	0	0
CMS-10595	D&C RED NO. 33	COSMOS		0	0	0	0	0	1	0	0	0	0	1	0	0	0	1	1	0	1	0	1	0	0	0	0	0	1	0	0	0	0	0	0	1	0	0	0	0	0	0	0	0	0	0	0	1	0
CMS-10697	C.I. ACID RED 1	COSMOS		0	0	0	0	0	1	0	0	0	0	1	0	0	0	1	1	0	0	0	0	0	0	0	0	0	0	0	0	0	0	0	0	0	0	0	0	0	0	0	0	0	0	0	0	0	0
CMS-107	SODIUM ASCORBATE	COSMOS		1	1	0	1	0	0	0	0	1	0	1	1	1	0	1	0	0	0	0	0	0	0	0	0	0	0	0	0	0	0	0	0	0	0	0	0	0	0	0	0	0	0	0	0	0	0
CMS-10707	C.I. ACID BLUE 62	COSMOS		0	0	0	0	0	0	0	0	0	0	0	0	0	0	0	0	0	1	0	1	1	1	0	0	0	1	0	0	0	0	0	0	1	1	1	0	0	0	0	0	0	0	0	0	1	0
CMS-10785	2,6-DIMETHYL-5-HEPTENAL	COSMOS		0	0	0	0	0	0	0	0	0	0	0	0	0	0	0	0	0	0	0	0	0	0	0	0	0	0	0	0	0	0	0	0	0	0	0	0	0	0	0	0	0	0	0	0	0	0
CMS-10786	ALLYL HEPTANOATE	COSMOS		0	0	0	0	0	0	0	0	0	0	0	0	0	0	0	0	0	0	0	0	0	0	0	0	0	0	0	0	0	0	0	0	0	0	0	0	0	0	0	0	0	0	0	0	0	0
CMS-10787	ALLYL CYCLOHEXANEPROPIONATE	COSMOS		0	0	0	0	0	0	0	0	0	0	0	0	0	0	0	0	0	0	0	0	0	0	0	0	0	0	0	0	0	0	0	0	0	0	0	0	0	0	0	0	0	0	0	0	0	0
CMS-10789	ISOAMYL ISOVALERATE	COSMOS		0	0	0	0	0	0	0	0	0	0	0	0	0	0	0	0	0	0	0	0	0	0	0	0	0	0	0	0	0	0	0	0	0	0	0	0	0	0	0	0	0	0	0	0	0	0
CMS-108	ASCORBIC ACID	COSMOS		1	1	0	1	0	0	0	0	1	0	1	1	1	0	1	0	0	0	0	0	0	0	0	0	0	0	0	0	0	0	0	0	0	0	0	0	0	0	0	0	0	0	0	0	0	0
CMS-109	ASPARTAME	COSMOS		0	0	0	0	0	0	0	0	0	0	0	0	0	0	0	0	0	0	0	0	0	0	0	0	0	0	0	0	1	0	0	1	1	0	0	0	0	0	0	0	0	0	0	0	1	0
CMS-1097	C.I. ACID ORANGE 3	COSMOS		0	0	0	0	0	0	0	0	0	0	0	0	0	0	0	0	0	1	0	0	1	0	0	0	0	1	0	0	0	0	0	0	0	0	1	0	0	0	0	0	0	0	0	0	1	0
CMS-110	ASPIRIN	COSMOS		0	0	0	0	0	0	0	0	0	0	0	0	0	0	0	0	0	0	0	0	0	0	0	0	0	0	0	0	0	0	0	0	0	0	0	0	0	0	0	0	0	0	0	0	0	0
CMS-11290	TARTARIC ACID, DL-	COSMOS		1	0	0	0	0	0	0	0	1	0	1	0	1	0	1	0	0	0	0	0	0	0	0	0	0	0	0	0	0	0	0	0	0	0	0	0	0	0	0	0	0	0	0	0	0	0
CMS-11359	TRIDODECYL AMINE	COSMOS		0	0	0	0	0	0	0	0	0	0	0	0	0	0	0	0	0	0	0	0	0	0	0	0	0	0	0	0	1	0	0	0	0	0	0	1	1	0	0	0	0	0	0	0	1	0
CMS-1136	PHENOL	COSMOS		0	0	0	0	0	1	0	0	0	0	1	0	0	0	1	1	0	0	0	0	0	0	0	0	0	0	0	0	0	0	0	0	0	0	0	0	0	0	0	0	0	0	0	0	0	0
CMS-1137	PHENOLPHTHALEIN	COSMOS		0	0	0	0	0	1	0	0	0	0	1	0	0	0	1	1	0	0	0	0	0	0	0	0	0	0	0	0	0	0	0	0	0	0	0	0	0	0	0	0	0	0	0	0	0	0
CMS-11419	3,9-BIS(2,4-BIS(1-METHYL-1-PHENYLETHYL)PHENOXY)-2,4,8,10-TETRAOXA-3,9-DIPHOPHASPIRO(5,5)UNDECANE	COSMOS		0	0	0	0	0	0	0	0	0	0	0	0	0	0	0	0	0	0	0	0	0	0	0	0	0	0	0	0	0	0	0	0	0	0	0	0	0	0	0	0	0	0	0	0	0	0
CMS-1142	C.I. DEVELOPER 1	COSMOS		0	0	0	0	0	0	0	0	0	0	0	0	0	0	0	0	0	0	0	0	0	0	0	0	0	0	0	0	0	0	0	0	0	0	0	0	0	0	0	0	0	0	0	0	0	0
CMS-11422	N,N'''-1,2-ETHANEDIYLBIS[N-[3-[[4,6-BIS[BUTYL(1,2,2,6,6-PENTAMETHYL-4-PIPERIDINYL)AMINO]-1,3,5-TRIAZIN-2-YL]AMINO]PROPYL]-N',N''-DIBUTYL-N',N''-BIS(1,2,2,6,6-PENTAMETHYL-4-PIPERIDINYL)-1,3,5-TRIAZINE-2,4,6-DIAMINE	COSMOS		0	0	0	0	0	0	0	0	0	0	0	0	0	0	0	0	0	1	0	0	1	1	1	1	0	1	0	1	1	0	0	0	0	1	1	1	1	0	0	0	1	0	1	0	1	0
CMS-1149	1,3-BENZENEDIAMINE	COSMOS		0	0	0	0	0	0	0	0	0	0	0	0	0	0	0	0	0	1	0	1	0	0	0	0	0	1	0	0	0	0	0	0	1	0	0	0	0	0	0	0	0	0	0	0	1	0
CMS-1150	P-PHENYLENEDIAMINE	COSMOS		0	0	0	0	0	0	0	0	0	0	0	0	0	0	0	0	0	1	0	1	0	0	0	0	0	1	0	0	0	0	0	0	1	0	0	0	0	0	0	0	0	0	0	0	1	0
CMS-1163	O-PHENYLPHENOL	COSMOS		0	0	0	0	0	1	0	0	0	0	1	0	0	0	1	1	0	0	0	0	0	0	0	0	0	0	0	0	0	0	0	0	0	0	0	0	0	0	0	0	0	0	0	0	0	0
CMS-11717	CARVONE	COSMOS		0	0	0	0	0	0	0	0	0	0	0	0	0	0	0	0	0	0	0	0	0	0	0	0	0	0	0	0	0	0	0	0	0	0	0	0	0	0	0	0	0	0	0	0	0	0
CMS-1175	NATAMYCIN	COSMOS		1	0	0	0	0	0	0	0	0	1	1	0	1	0	1	0	0	0	0	0	0	0	0	0	0	0	0	1	0	0	0	1	1	0	0	0	0	0	0	0	0	0	0	0	1	0
CMS-11771	LINALYL ISOBUTYRATE	COSMOS		0	0	0	0	0	0	0	0	0	0	0	0	0	0	0	0	0	0	0	0	0	0	0	0	0	0	0	0	0	0	0	0	0	0	0	0	0	0	0	0	0	0	0	0	0	0
CMS-1178	PIPERONYL BUTOXIDE	COSMOS		0	0	0	0	0	0	0	0	0	0	0	0	0	0	0	0	0	0	0	0	0	0	0	0	0	0	0	0	0	0	0	0	0	0	0	0	0	0	0	0	0	0	0	0	0	0
CMS-1186	POLYSORBATE 80	COSMOS		1	0	0	0	0	0	0	0	0	0	1	1	0	0	1	0	0	0	0	0	0	0	0	0	0	0	0	0	0	0	0	0	0	0	0	0	0	0	0	0	0	0	0	0	0	0
CMS-1213	PROPYL GALLATE	COSMOS		0	0	0	0	0	1	0	0	0	0	1	0	0	0	1	1	0	0	0	0	0	0	0	0	0	0	0	0	0	0	0	0	0	0	0	0	0	0	0	0	0	0	0	0	0	0
CMS-1220	PROPYLENE GLYCOL	COSMOS		1	0	0	0	0	0	0	0	1	0	1	1	1	0	1	0	0	0	0	0	0	0	0	0	0	0	0	0	0	0	0	0	0	0	0	0	0	0	0	0	0	0	0	0	0	0
CMS-1227	C.I. ACID RED 18	COSMOS		0	0	0	0	0	1	0	0	0	0	1	0	0	0	1	1	0	0	0	0	0	0	0	0	0	0	0	0	0	0	0	0	0	0	0	0	0	0	0	0	0	0	0	0	0	0
CMS-1234	QUERCETIN	COSMOS		0	1	0	1	0	1	0	0	0	0	1	0	0	0	1	1	0	0	0	0	0	0	0	0	0	0	0	0	0	0	0	0	0	0	0	0	0	0	0	0	0	0	0	0	0	0
CMS-1240	C.I. ACID RED 14	COSMOS		0	0	0	0	0	1	0	0	0	0	1	0	0	0	1	1	0	0	0	0	0	0	0	0	0	0	0	0	0	0	0	0	0	0	0	0	0	0	0	0	0	0	0	0	0	0
CMS-1247	FD&C RED NO. 2--PROHIBITED	COSMOS		0	0	0	0	0	1	0	0	0	0	1	0	0	0	1	1	0	0	0	0	0	0	0	0	0	0	0	0	0	0	0	0	0	0	0	0	0	0	0	0	0	0	0	0	0	0
CMS-1248	FD&C RED NO. 3	COSMOS		0	0	0	0	0	1	0	0	0	0	1	0	0	0	1	1	0	0	0	0	0	0	0	0	0	0	0	0	0	0	0	0	0	0	0	0	0	0	0	0	0	0	0	0	0	0
CMS-1250	C.I. ACID RED 52	COSMOS		0	0	0	0	0	0	0	0	0	0	0	0	0	0	0	0	0	1	0	0	0	0	1	1	0	1	0	0	1	0	0	0	0	0	0	1	1	0	0	0	0	0	0	0	1	0
CMS-1251	N1-(2-HYDROXYETHYL)-2-NITRO-P-PHENYLENEDIAMINE	COSMOS		1	0	0	0	0	0	0	0	0	0	1	1	0	0	1	0	0	1	0	1	1	1	0	0	0	1	0	0	1	1	0	0	1	1	1	0	0	0	0	0	0	0	0	0	1	0
CMS-1253	RESORCINOL	COSMOS		0	0	0	0	0	1	0	0	0	0	1	0	0	0	1	1	0	0	0	0	0	0	0	0	0	0	0	0	0	0	0	0	0	0	0	0	0	0	0	0	0	0	0	0	0	0
CMS-1256	VITAMIN A PALMITATE	COSMOS		0	0	0	0	0	0	0	0	0	0	0	0	0	0	0	0	0	0	0	0	0	0	0	0	0	0	0	0	0	0	0	0	0	0	0	0	0	0	0	0	0	0	0	0	0	0
CMS-1258	C.I. BASIC RED 1	COSMOS		0	0	0	0	0	1	0	0	0	0	0	0	0	0	1	1	0	1	0	0	1	1	0	0	0	1	0	1	1	0	0	0	0	1	1	0	0	0	0	0	0	0	0	0	1	0
CMS-1266	SACCHARIN	COSMOS		0	0	0	0	0	0	0	0	0	0	0	0	0	0	0	0	0	0	0	0	0	0	0	0	0	0	0	0	0	0	0	0	0	0	0	0	0	0	0	0	0	0	0	0	0	0
CMS-1268	SACCHARIN, SODIUM SALT	COSMOS		0	0	0	0	0	0	0	0	0	0	0	0	0	0	0	0	0	0	0	0	0	0	0	0	0	0	0	0	0	0	0	0	0	0	0	0	0	0	0	0	0	0	0	0	0	0
CMS-1292	SORBIC ACID	COSMOS		0	0	0	0	0	0	0	0	0	0	0	0	0	0	0	0	0	0	0	0	0	0	0	0	0	0	0	0	0	0	0	0	0	0	0	0	0	0	0	0	0	0	0	0	0	0
CMS-1298	STYRENE	COSMOS		0	0	0	0	0	0	0	0	0	0	0	0	0	0	0	0	0	0	0	0	0	0	0	0	0	0	0	0	0	0	0	0	0	0	0	0	0	0	0	0	0	0	0	0	0	0
CMS-13016	SODIUM N-ALKYLBENZENESULFONATE	COSMOS		0	0	0	0	0	0	0	0	0	0	0	0	0	0	0	0	0	0	0	0	0	0	0	0	0	0	0	0	0	0	0	0	0	0	0	0	0	0	0	0	0	0	0	0	0	0
CMS-1305	SUCROSE	COSMOS		1	0	0	0	0	0	0	0	1	1	1	1	1	0	1	0	0	0	0	0	0	0	0	0	0	0	0	0	0	0	0	0	0	0	0	0	0	0	0	0	0	0	0	0	0	0
CMS-1349	TETRAKIS(HYDROXYMETHYL)PHOSPHONIUM SULFATE	COSMOS		1	0	0	0	0	0	0	0	0	0	1	0	0	0	1	0	0	0	0	0	0	0	0	0	0	0	0	0	0	0	0	0	0	0	0	0	0	0	0	0	0	0	0	0	0	0
CMS-13529	ALLYL HEXANOATE	COSMOS		0	0	0	0	0	0	0	0	0	0	0	0	0	0	0	0	0	0	0	0	0	0	0	0	0	0	0	0	0	0	0	0	0	0	0	0	0	0	0	0	0	0	0	0	0	0
CMS-1355	THEOPHYLLINE	COSMOS		0	0	0	0	0	0	0	0	0	0	0	0	0	0	0	0	0	0	0	0	0	0	0	0	0	0	0	0	0	0	0	0	0	0	0	0	0	0	0	0	0	0	0	0	0	0
CMS-1356	THIABENDAZOLE	COSMOS		0	0	0	0	0	0	0	0	0	0	0	0	0	0	0	0	0	0	0	0	0	0	0	0	0	0	0	0	0	0	0	0	0	0	0	0	0	0	0	0	0	0	0	0	0	0
CMS-13573	BETA-APO-8'-CAROTENAL	COSMOS		0	0	0	0	0	0	0	0	0	0	0	0	0	0	0	0	0	0	0	0	0	0	0	0	0	0	0	0	0	0	0	0	0	0	0	0	0	0	0	0	0	0	0	0	0	0
CMS-136	BENZALDEHYDE	COSMOS		0	0	0	0	0	0	0	0	0	0	0	0	0	0	0	0	0	0	0	0	0	0	0	0	0	0	0	0	0	0	0	0	0	0	0	0	0	0	0	0	0	0	0	0	0	0
CMS-13643	CALCIUM ASCORBATE	COSMOS		1	1	0	1	0	0	0	0	1	0	1	1	1	0	1	0	0	0	0	0	0	0	0	0	0	0	0	0	0	0	0	0	0	0	0	0	0	0	0	0	0	0	0	0	0	0
CMS-13650	CALCIUM CYCLAMATE, ANHYDROUS	COSMOS		0	0	0	0	0	0	0	0	0	0	0	0	0	0	0	0	0	0	0	0	0	0	0	0	0	0	0	0	0	0	0	0	0	0	0	0	0	0	0	0	0	0	0	0	0	0
CMS-13680	CALCIUM STEAROYL-2-LACTYLATE	COSMOS		0	0	0	0	0	0	0	0	0	0	0	0	0	0	0	0	0	0	0	0	0	0	0	0	0	0	0	0	0	0	0	0	0	0	0	0	0	0	0	0	0	0	0	0	0	0
CMS-13757	CINNAMALDEHYDE	COSMOS		0	0	0	0	0	0	0	0	0	0	0	0	0	0	0	0	0	0	0	0	0	0	0	0	0	0	0	0	0	0	0	0	0	0	0	0	0	0	0	0	0	0	0	0	0	0
CMS-1379	TOLUENE	COSMOS		0	0	0	0	0	0	0	0	0	0	0	0	0	0	0	0	0	0	0	0	0	0	0	0	0	0	0	0	0	0	0	0	0	0	0	0	0	0	0	0	0	0	0	0	0	0
CMS-138	BENZENE	COSMOS		0	0	0	0	0	0	0	0	0	0	0	0	0	0	0	0	0	0	0	0	0	0	0	0	0	0	0	0	0	0	0	0	0	0	0	0	0	0	0	0	0	0	0	0	0	0
CMS-13887	DODECYL GALLATE	COSMOS		0	0	0	0	0	1	0	0	0	0	1	0	0	0	1	1	0	0	0	0	0	0	0	0	0	0	0	0	0	0	0	0	0	0	0	0	0	0	0	0	0	0	0	0	0	0
CMS-13910	ETHYL OCTANOATE	COSMOS		0	0	0	0	0	0	0	0	0	0	0	0	0	0	0	0	0	0	0	0	0	0	0	0	0	0	0	0	0	0	0	0	0	0	0	0	0	0	0	0	0	0	0	0	0	0
CMS-13911	ETHYL OLEATE	COSMOS		0	0	0	0	0	0	0	0	0	0	0	0	0	0	0	0	0	0	0	0	0	0	0	0	0	0	0	0	0	0	0	0	0	0	0	0	0	0	0	0	0	0	0	0	0	0
CMS-13955	EUGENYL ACETATE	COSMOS		0	0	0	0	0	0	0	0	0	0	0	0	0	0	0	0	0	0	0	0	0	0	0	0	0	0	0	0	0	0	0	0	0	0	0	0	0	0	0	0	0	0	0	0	0	0
CMS-13985	GLYCERYL TRIBENZOATE	COSMOS		0	0	0	0	0	0	0	0	0	0	0	0	0	0	0	0	0	0	0	0	0	0	0	0	0	0	0	0	0	0	0	0	0	0	0	0	0	0	0	0	0	0	0	0	0	0
CMS-1401	1,1,1-TRICHLOROETHANE	COSMOS		0	0	0	0	0	0	0	0	0	0	0	0	0	0	0	0	0	0	0	0	0	0	0	0	0	0	0	0	0	0	0	0	0	0	0	0	0	0	0	0	0	0	0	0	0	0
CMS-14035	ISOEUGENYL BENZYL ETHER	COSMOS		0	0	0	0	0	0	0	0	0	0	0	0	0	0	0	0	0	0	0	0	0	0	0	0	0	0	0	0	0	0	0	0	0	0	0	0	0	0	0	0	0	0	0	0	0	0
CMS-14043	ISOPROPYL CITRATE	COSMOS		1	0	0	0	0	0	0	0	0	0	1	0	1	1	1	0	0	0	0	0	0	0	0	0	0	0	0	0	0	0	0	0	0	0	0	0	0	0	0	0	0	0	0	0	0	0
CMS-1411	TRIETHANOLAMINE	COSMOS		1	0	0	0	0	0	0	0	0	0	1	1	0	0	1	0	0	0	0	0	0	0	0	0	0	0	0	0	1	1	0	0	0	0	0	1	1	0	0	0	0	0	0	0	1	0
CMS-1412	TRIETHYLENE GLYCOL	COSMOS		1	0	0	0	0	0	0	0	0	0	1	1	0	0	1	0	0	0	0	0	0	0	0	0	0	0	0	0	0	0	0	0	0	0	0	0	0	0	0	0	0	0	0	0	0	0
CMS-14229	D-PANTOTHENAMIDE	COSMOS		1	0	0	0	0	0	0	0	0	1	1	1	1	0	1	0	0	0	0	0	0	0	0	0	0	0	0	0	0	0	0	0	0	0	0	0	0	0	0	0	0	0	1	0	1	0
CMS-1424	MUSK XYLOL	COSMOS		0	0	0	0	0	0	0	0	0	0	0	0	0	0	0	0	0	0	0	0	0	0	0	0	0	0	0	0	0	0	0	0	0	0	0	0	0	0	0	0	0	0	0	0	0	0
CMS-14254	ALPHA-BUTYL-OMEGA-HYDROXYPOLY(OXYETHYLENE) POLY(OXYPROPYLENE)	COSMOS		1	0	0	0	0	0	0	0	0	0	1	1	0	0	1	0	0	0	0	0	0	0	0	0	0	0	0	0	0	0	0	0	0	0	0	0	0	0	0	0	0	0	0	0	0	0
CMS-1435	TRIISOPROPANOLAMINE	COSMOS		1	0	0	0	0	0	0	0	0	0	1	0	1	0	1	0	0	0	0	0	0	0	0	0	0	0	0	0	1	0	0	0	0	0	0	1	1	0	0	0	0	0	0	0	1	0
CMS-1441	CURCUMIN	COSMOS		0	0	0	0	0	1	0	0	0	0	1	0	0	0	1	1	0	0	0	0	0	0	0	0	0	0	0	0	0	0	0	0	0	0	0	0	0	0	0	0	0	0	0	0	0	0
CMS-1446	UREA	COSMOS		0	0	0	0	0	0	0	0	0	0	0	0	0	0	0	0	0	0	0	0	0	0	0	0	0	0	0	0	0	0	0	0	0	0	0	0	0	0	0	0	0	0	0	0	0	0
CMS-14565	STEARYL CITRATE	COSMOS		1	0	0	0	0	0	0	0	0	0	1	0	0	1	1	0	0	0	0	0	0	0	0	0	0	0	0	0	0	0	0	0	0	0	0	0	0	0	0	0	0	0	0	0	0	0
CMS-1468	XYLENE	COSMOS		0	0	0	0	0	0	0	0	0	0	0	0	0	0	0	0	0	0	0	0	0	0	0	0	0	0	0	0	0	0	0	0	0	0	0	0	0	0	0	0	0	0	0	0	0	0
CMS-147	BENZOIC ACID	COSMOS		0	0	0	0	0	0	0	0	0	0	0	0	0	0	0	0	0	0	0	0	0	0	0	0	0	0	0	0	0	0	0	0	0	0	0	0	0	0	0	0	0	0	0	0	0	0
CMS-1476	FD&C YELLOW NO. 5	COSMOS		0	0	0	0	0	0	0	0	0	0	0	0	0	0	0	0	0	0	0	0	0	0	0	0	0	0	0	0	0	0	0	0	0	0	0	0	0	0	0	0	0	0	0	0	0	0
CMS-1478	FD&C YELLOW NO. 6	COSMOS		0	0	0	0	0	1	0	0	0	0	1	0	0	0	1	1	0	0	0	0	0	0	0	0	0	0	0	0	0	0	0	0	0	0	0	0	0	0	0	0	0	0	0	0	0	0
CMS-14793	2,2'-(2,5-THIOPHENEDIYL)-BIS (5-TERT-BUTYLBENZOXAZOLE)	COSMOS		0	0	0	0	0	0	0	0	0	0	0	0	0	0	0	0	0	0	0	0	0	0	0	0	0	0	0	0	0	0	0	0	0	0	0	0	0	0	0	0	0	0	0	0	0	0
CMS-148	BENZOIN	COSMOS		1	0	0	0	0	0	1	0	0	0	1	0	1	0	1	0	0	0	0	0	0	0	0	0	0	0	0	0	0	0	0	0	0	0	0	0	0	0	0	0	0	0	0	0	0	0
CMS-1480	HC YELLOW 4	COSMOS		1	0	0	0	0	0	0	0	0	0	1	1	0	0	1	0	0	1	0	0	1	1	0	0	0	1	0	0	1	1	0	0	0	1	1	0	0	0	0	0	0	0	0	0	1	0
CMS-14912	GLYCERYL LACTOPALMITATE	COSMOS		1	0	0	0	0	0	0	0	1	1	1	1	1	0	1	0	0	0	0	0	0	0	0	0	0	0	0	0	0	0	0	0	0	0	0	0	0	0	0	0	0	0	0	0	0	0
CMS-14960	PHOSPHOROUS ACID, CYCLIC NEOPENTANETETRAYL BIS (2,6-DI-TERT-BUTYL-4-METHYLPHENYL)ESTER	COSMOS		0	0	0	0	0	0	0	0	0	0	0	0	0	0	0	0	0	0	0	0	0	0	0	0	0	0	0	0	0	0	0	0	0	0	0	0	0	0	0	0	0	0	0	0	0	0
CMS-14999	2,2'-METHYLENEBIS(4,6-DI-TERT-BUTYLPHENYL) 2-ETHYLHEXYL PHOSPHITE	COSMOS		0	0	0	0	0	0	0	0	0	0	0	0	0	0	0	0	0	0	0	0	0	0	0	0	0	0	0	0	0	0	0	0	0	0	0	0	0	0	0	0	0	0	0	0	0	0
CMS-15009	DIMETHYLDIBENZYLIDENE SORBITOL	COSMOS		1	0	0	0	0	0	0	0	1	0	1	1	1	0	1	0	0	0	0	0	0	0	0	0	0	0	0	0	0	0	0	0	0	0	0	0	0	0	0	0	0	0	0	0	0	0
CMS-15014	2,4-DIMETHYL-6-(1-METHYLPENTADECYL)PHENOL	COSMOS		0	0	0	0	0	1	0	0	0	0	1	0	0	0	1	1	0	0	0	0	0	0	0	0	0	0	0	0	0	0	0	0	0	0	0	0	0	0	0	0	0	0	0	0	0	0
CMS-1505	ACETONE	COSMOS		0	0	0	0	0	0	0	0	0	0	0	0	0	0	0	0	0	0	0	0	0	0	0	0	0	0	0	0	0	0	0	0	0	0	0	0	0	0	0	0	0	0	0	0	0	0
CMS-15070	PHOSPHOROUS ACID, CYCLIC BUTYLETHYL PROPANEDIOL, 2,4,6-TRI-TERT-BUTYLPHENYL ESTER	COSMOS		0	0	0	0	0	0	0	0	0	0	0	0	0	0	0	0	0	0	0	0	0	0	0	0	0	0	0	0	0	0	0	0	0	0	0	0	0	0	0	0	0	0	0	0	0	0
CMS-15080	BIS(2,4-DI-TERT-BUTYL-6-METHYL PHENYL) ETHYL PHOSPHITE	COSMOS		0	0	0	0	0	0	0	0	0	0	0	0	0	0	0	0	0	0	0	0	0	0	0	0	0	0	0	0	0	0	0	0	0	0	0	0	0	0	0	0	0	0	0	0	0	0
CMS-15099	NEOTAME	COSMOS		0	0	0	0	0	0	0	0	0	0	0	0	0	0	0	0	0	0	0	0	0	0	0	0	0	0	0	0	1	0	0	0	0	1	1	0	0	0	0	0	0	0	0	0	1	0
CMS-151	BENZOTRIAZOLE	COSMOS		0	0	0	0	0	0	0	0	0	0	0	0	0	0	0	0	0	0	0	0	0	0	0	0	0	0	0	0	0	0	0	0	0	0	0	0	0	0	0	0	0	0	0	0	0	0
CMS-15133	6-(3-(3-TERT-BUTYL-4-HYDROXY-5-METHYLPHENYL)PROPOXY)-2,4,8,10-TETRAKIS(TERT-BUTYL)DIBENZO(D,F)(1,3,2)DIOXAPHOSPHEPIN	COSMOS		0	0	0	0	0	1	0	0	0	0	1	0	0	0	1	1	0	0	0	0	0	0	0	0	0	0	0	0	0	0	0	0	0	0	0	0	0	0	0	0	0	0	0	0	0	0
CMS-15204	TOLUALDEHYDES (MIXED O-, M-, P-)	COSMOS		0	0	0	0	0	0	0	0	0	0	0	0	0	0	0	0	0	0	0	0	0	0	0	0	0	0	0	0	0	0	0	0	0	0	0	0	0	0	0	0	0	0	0	0	0	0
CMS-15277	ETHYL ISOBUTYRATE	COSMOS		0	0	0	0	0	0	0	0	0	0	0	0	0	0	0	0	0	0	0	0	0	0	0	0	0	0	0	0	0	0	0	0	0	0	0	0	0	0	0	0	0	0	0	0	0	0
CMS-15279	ETHYL NONANOATE	COSMOS		0	0	0	0	0	0	0	0	0	0	0	0	0	0	0	0	0	0	0	0	0	0	0	0	0	0	0	0	0	0	0	0	0	0	0	0	0	0	0	0	0	0	0	0	0	0
CMS-15322	ISOEUGENYL METHYL ETHER	COSMOS		0	0	0	0	0	0	0	0	0	0	0	0	0	0	0	0	0	0	0	0	0	0	0	0	0	0	0	0	0	0	0	0	0	0	0	0	0	0	0	0	0	0	0	0	0	0
CMS-15348	METHYL N-METHYLANTHRANILATE	COSMOS		0	0	0	0	0	0	0	0	0	0	0	0	0	0	0	0	0	1	0	0	1	1	0	0	0	1	0	0	1	0	0	0	0	1	1	0	0	0	0	0	0	0	0	0	1	0
CMS-15385	2-PHENYLPROPIONALDEHYDE	COSMOS		0	0	0	0	0	0	0	0	0	0	0	0	0	0	0	0	0	0	0	0	0	0	0	0	0	0	0	0	0	0	0	0	0	0	0	0	0	0	0	0	0	0	0	0	0	0
CMS-1540	FUMARIC ACID	COSMOS		0	0	0	0	0	0	0	0	0	0	0	0	0	0	0	0	0	0	0	0	0	0	0	0	0	0	0	0	0	0	0	0	0	0	0	0	0	0	0	0	0	0	0	0	0	0
CMS-1541	DIETHYLENE GLYCOL MONOBUTYL ETHER	COSMOS		1	0	0	0	0	0	0	0	0	0	1	1	0	0	1	0	0	0	0	0	0	0	0	0	0	0	0	0	0	0	0	0	0	0	0	0	0	0	0	0	0	0	0	0	0	0
CMS-155	BENZYL ACETATE	COSMOS		0	0	0	0	0	0	0	0	0	0	0	0	0	0	0	0	0	0	0	0	0	0	0	0	0	0	0	0	0	0	0	0	0	0	0	0	0	0	0	0	0	0	0	0	0	0
CMS-15505	ALPHA-ISOBUTYLPHENETHYL ALCOHOL	COSMOS		1	0	0	0	0	0	0	0	0	0	1	0	1	0	1	0	0	0	0	0	0	0	0	0	0	0	0	0	0	0	0	0	0	0	0	0	0	0	0	0	0	0	0	0	0	0
CMS-15657	L-CYSTINE	COSMOS		0	0	0	0	0	0	0	0	0	0	0	0	0	0	0	0	0	0	0	0	0	0	0	0	0	0	0	0	1	0	0	1	1	0	0	0	0	0	0	0	0	0	0	0	1	0
CMS-157	BENZYL ALCOHOL	COSMOS		1	0	0	0	0	0	1	0	0	0	1	1	0	0	1	0	0	0	0	0	0	0	0	0	0	0	0	0	0	0	0	0	0	0	0	0	0	0	0	0	0	0	0	0	0	0
CMS-15741	SUCROSE MONOPALMITATE	COSMOS		1	0	0	0	0	0	0	0	1	1	1	1	1	0	1	0	0	0	0	0	0	0	0	0	0	0	0	0	0	0	0	0	0	0	0	0	0	0	0	0	0	0	0	0	0	0
CMS-159	ORTHO-BENZYL-PARA-CHLOROPHENOL	COSMOS		0	0	0	0	0	1	0	0	0	0	1	0	0	0	1	1	0	0	0	0	0	0	0	0	0	0	0	0	0	0	0	0	0	0	0	0	0	0	0	0	0	0	0	0	0	0
CMS-1603	DIACETYL	COSMOS		0	0	0	0	0	0	0	0	0	0	0	0	0	0	0	0	0	0	0	0	0	0	0	0	0	0	0	0	0	0	0	0	0	0	0	0	0	0	0	0	0	0	0	0	0	0
CMS-16136	N-UNDECYLBENZENESULFONIC ACID	COSMOS		0	0	0	0	0	0	0	0	0	0	0	0	0	0	0	0	0	0	0	0	0	0	0	0	0	0	0	0	0	0	0	0	0	0	0	0	0	0	0	0	0	0	0	0	0	0
CMS-16172	SODIUM ACETATE	COSMOS		0	0	0	0	0	0	0	0	0	0	0	0	0	0	0	0	0	0	0	0	0	0	0	0	0	0	0	0	0	0	0	0	0	0	0	0	0	0	0	0	0	0	0	0	0	0
CMS-16237	4,5-DIMETHYL-3-HYDROXY-2,5-DIHYDROFURAN-2-ONE	COSMOS		0	1	0	1	0	0	0	0	0	0	1	0	0	0	1	0	0	0	0	0	0	0	0	0	0	0	0	0	0	0	0	0	0	0	0	0	0	0	0	0	0	0	0	0	0	0
CMS-1626	HEXANAL	COSMOS		0	0	0	0	0	0	0	0	0	0	0	0	0	0	0	0	0	0	0	0	0	0	0	0	0	0	0	0	0	0	0	0	0	0	0	0	0	0	0	0	0	0	0	0	0	0
CMS-1627	ADIPIC ACID	COSMOS		0	0	0	0	0	0	0	0	0	0	0	0	0	0	0	0	0	0	0	0	0	0	0	0	0	0	0	0	0	0	0	0	0	0	0	0	0	0	0	0	0	0	0	0	0	0
CMS-16271	METHOXYPYRAZINE	COSMOS		0	0	0	0	0	0	0	0	0	0	0	0	0	0	0	0	0	0	0	0	0	0	0	0	0	0	0	0	0	0	0	0	0	0	0	0	0	0	0	0	0	0	0	0	0	0
CMS-16294	GLUCOSE PENTAACETATE	COSMOS		0	0	0	0	0	0	0	0	0	0	0	0	0	0	0	0	0	0	0	0	0	0	0	0	0	0	0	0	0	0	0	0	0	0	0	0	0	0	0	0	0	0	0	0	0	0
CMS-16297	DIETHYL N,N'-BIS(CARBOXYPHENYL)-1,4,5,8-NAPHTHALENETETRACARBOXYDIIMIDE	COSMOS		0	0	0	0	0	0	0	0	0	0	0	0	0	0	0	0	0	0	0	0	0	0	0	0	0	0	0	0	0	0	0	0	0	0	0	0	0	0	0	0	0	0	0	0	0	0
CMS-1632	2-HEXENAL	COSMOS		0	0	0	0	0	0	0	0	0	0	0	0	0	0	0	0	0	0	0	0	0	0	0	0	0	0	0	0	0	0	0	0	0	0	0	0	0	0	0	0	0	0	0	0	0	0
CMS-167	BIPHENYL	COSMOS		0	0	0	0	0	0	0	0	0	0	0	0	0	0	0	0	0	0	0	0	0	0	0	0	0	0	0	0	0	0	0	0	0	0	0	0	0	0	0	0	0	0	0	0	0	0
CMS-1683	PHENYLACETIC ACID	COSMOS		0	0	0	0	0	0	0	0	0	0	0	0	0	0	0	0	0	0	0	0	0	0	0	0	0	0	0	0	0	0	0	0	0	0	0	0	0	0	0	0	0	0	0	0	0	0
CMS-1738	4-CHLORO-3-METHYLPHENOL	COSMOS		0	0	0	0	0	1	0	0	0	0	1	0	0	0	1	1	0	0	0	0	0	0	0	0	0	0	0	0	0	0	0	0	0	0	0	0	0	0	0	0	0	0	0	0	0	0
CMS-1740	DIETHYL ETHER	COSMOS		0	0	0	0	0	0	0	0	0	0	0	0	0	0	0	0	0	0	0	0	0	0	0	0	0	0	0	0	0	0	0	0	0	0	0	0	0	0	0	0	0	0	0	0	0	0
CMS-1746	METHYL ALCOHOL	COSMOS		1	0	0	0	0	0	0	0	0	0	1	0	0	0	1	0	0	0	0	0	0	0	0	0	0	0	0	0	0	0	0	0	0	0	0	0	0	0	0	0	0	0	0	0	0	0
CMS-1750	BUTYL ALCOHOL	COSMOS		1	0	0	0	0	0	0	0	0	0	1	1	0	0	1	0	0	0	0	0	0	0	0	0	0	0	0	0	0	0	0	0	0	0	0	0	0	0	0	0	0	0	0	0	0	0
CMS-1756	5,5-DIMETHYLHYDANTOIN	COSMOS		0	0	0	0	0	0	0	0	0	0	0	0	0	0	0	0	0	0	0	0	0	0	0	0	0	0	0	0	0	0	0	0	0	0	0	0	0	0	0	0	0	0	0	0	0	0
CMS-1761	ISOBUTYL ALCOHOL	COSMOS		1	0	0	0	0	0	0	0	0	0	1	1	0	0	1	0	0	0	0	0	0	0	0	0	0	0	0	0	0	0	0	0	0	0	0	0	0	0	0	0	0	0	0	0	0	0
CMS-1763	2-BUTANOL	COSMOS		1	0	0	0	0	0	0	0	0	0	1	0	1	0	1	0	0	0	0	0	0	0	0	0	0	0	0	0	0	0	0	0	0	0	0	0	0	0	0	0	0	0	0	0	0	0
CMS-17738	ACETONE PEROXIDES	COSMOS		0	0	0	0	0	0	0	0	0	0	0	0	0	0	0	0	0	0	0	0	0	0	0	0	0	0	0	0	0	0	0	0	0	0	0	0	0	0	0	0	0	0	0	0	0	0
CMS-1774	RIBOFLAVIN	COSMOS		1	0	0	0	0	0	0	0	1	1	1	1	1	0	1	0	0	1	0	0	0	0	0	0	0	1	0	0	0	0	0	0	0	0	0	0	0	0	0	0	0	0	0	0	0	0
CMS-1776	DIETHYL PHTHALATE	COSMOS		0	0	0	0	0	0	0	0	0	0	0	0	0	0	0	0	0	0	0	0	0	0	0	0	0	0	0	0	0	0	0	0	0	0	0	0	0	0	0	0	0	0	0	0	0	0
CMS-1777	DIBUTYL PHTHALATE	COSMOS		0	0	0	0	0	0	0	0	0	0	0	0	0	0	0	0	0	0	0	0	0	0	0	0	0	0	0	0	0	0	0	0	0	0	0	0	0	0	0	0	0	0	0	0	0	0
CMS-1784	1-NAPHTHOL	COSMOS		0	0	0	0	0	1	0	0	0	0	1	0	0	0	1	1	0	0	0	0	0	0	0	0	0	0	0	0	0	0	0	0	0	0	0	0	0	0	0	0	0	0	0	0	0	0
CMS-1794	PIPERINE	COSMOS		0	0	0	0	0	0	0	0	0	0	0	0	0	0	0	0	0	0	0	0	0	0	0	0	0	0	0	0	0	0	0	0	0	0	0	0	0	0	0	0	0	0	0	0	0	0
CMS-1797	O-CRESOL	COSMOS		0	0	0	0	0	1	0	0	0	0	1	0	0	0	1	1	0	0	0	0	0	0	0	0	0	0	0	0	0	0	0	0	0	0	0	0	0	0	0	0	0	0	0	0	0	0
CMS-1812	ACETOPHENONE	COSMOS		0	0	0	0	0	0	0	0	0	0	0	0	0	0	0	0	0	0	0	0	0	0	0	0	0	0	0	0	0	0	0	0	0	0	0	0	0	0	0	0	0	0	0	0	0	0
CMS-1820	DIETHYLAMINOETHANOL	COSMOS		1	0	0	0	0	0	0	0	0	0	1	1	0	0	1	0	0	0	0	0	0	0	0	0	0	0	0	0	1	1	0	0	0	0	0	1	1	0	0	0	0	0	0	0	1	0
CMS-1843	2,4-XYLENOL	COSMOS		0	0	0	0	0	1	0	0	0	0	1	0	0	0	1	1	0	0	0	0	0	0	0	0	0	0	0	0	0	0	0	0	0	0	0	0	0	0	0	0	0	0	0	0	0	0
CMS-1848	P-CRESOL	COSMOS		0	0	0	0	0	1	0	0	0	0	1	0	0	0	1	1	0	0	0	0	0	0	0	0	0	0	0	0	0	0	0	0	0	0	0	0	0	0	0	0	0	0	0	0	0	0
CMS-1857	ETHYLENEDIAMINE	COSMOS		0	0	0	0	0	0	0	0	0	0	0	0	0	0	0	0	0	0	0	0	0	0	0	0	0	0	0	0	1	0	0	1	1	0	0	0	0	0	0	0	1	0	0	0	1	0
CMS-1884	2-HEPTANONE	COSMOS		0	0	0	0	0	0	0	0	0	0	0	0	0	0	0	0	0	0	0	0	0	0	0	0	0	0	0	0	0	0	0	0	0	0	0	0	0	0	0	0	0	0	0	0	0	0
CMS-189	C.I. FOOD BLACK 1	COSMOS		0	0	0	0	0	1	0	0	0	0	1	0	0	0	1	1	0	0	0	0	0	0	0	0	0	0	0	0	0	0	0	0	0	0	0	0	0	0	0	0	0	0	0	0	0	0
CMS-1892	PYRIDINE	COSMOS		0	0	0	0	0	0	0	0	0	0	0	0	0	0	0	0	0	0	0	0	0	0	0	0	0	0	0	0	0	0	0	0	0	0	0	0	0	0	0	0	0	0	0	0	0	0
CMS-1898	HEXYL ALCOHOL	COSMOS		1	0	0	0	0	0	0	0	0	0	1	1	0	0	1	0	0	0	0	0	0	0	0	0	0	0	0	0	0	0	0	0	0	0	0	0	0	0	0	0	0	0	0	0	0	0
CMS-1900	DIETHANOLAMINE	COSMOS		1	0	0	0	0	0	0	0	0	0	1	1	0	0	1	0	0	0	0	0	0	0	0	0	0	0	0	0	1	1	0	0	0	1	1	0	0	0	0	0	0	0	0	0	1	0
CMS-1908	DIETHYLENE GLYCOL MONOETHYL ETHER	COSMOS		1	0	0	0	0	0	0	0	0	0	1	1	0	0	1	0	0	0	0	0	0	0	0	0	0	0	0	0	0	0	0	0	0	0	0	0	0	0	0	0	0	0	0	0	0	0
CMS-1926	BENZOPHENONE	COSMOS		0	0	0	0	0	0	0	0	0	0	0	0	0	0	0	0	0	0	0	0	0	0	0	0	0	0	0	0	0	0	0	0	0	0	0	0	0	0	0	0	0	0	0	0	0	0
CMS-1930	ETHYL VANILLIN	COSMOS		0	0	0	0	0	1	0	0	0	0	1	0	0	0	1	1	0	0	0	0	0	0	0	0	0	0	0	0	0	0	0	0	0	0	0	0	0	0	0	0	0	0	0	0	0	0
CMS-1931	VANILLIN	COSMOS		0	0	0	0	0	1	0	0	0	0	1	0	0	0	1	1	0	0	0	0	0	0	0	0	0	0	0	0	0	0	0	0	0	0	0	0	0	0	0	0	0	0	0	0	0	0
CMS-1936	ETHYLENE GLYCOL MONOPHENYL ETHER	COSMOS		1	0	0	0	0	0	0	0	0	0	1	1	0	0	1	0	0	0	0	0	0	0	0	0	0	0	0	0	0	0	0	0	0	0	0	0	0	0	0	0	0	0	0	0	0	0
CMS-1937	P-ETHYLPHENOL	COSMOS		0	0	0	0	0	1	0	0	0	0	1	0	0	0	1	1	0	0	0	0	0	0	0	0	0	0	0	0	0	0	0	0	0	0	0	0	0	0	0	0	0	0	0	0	0	0
CMS-194	C.I. DISPERSE BLUE 1	COSMOS		0	0	0	0	0	0	0	0	0	0	0	0	0	0	0	0	0	1	0	1	0	0	0	0	0	1	0	0	0	0	0	0	1	0	0	0	0	0	0	0	0	0	0	0	1	0
CMS-1940	ETHYL HEXANOATE	COSMOS		0	0	0	0	0	0	0	0	0	0	0	0	0	0	0	0	0	0	0	0	0	0	0	0	0	0	0	0	0	0	0	0	0	0	0	0	0	0	0	0	0	0	0	0	0	0
CMS-1941	BUTYL ACETATE	COSMOS		0	0	0	0	0	0	0	0	0	0	0	0	0	0	0	0	0	0	0	0	0	0	0	0	0	0	0	0	0	0	0	0	0	0	0	0	0	0	0	0	0	0	0	0	0	0
CMS-1949	DIETHYLTOLUAMIDE	COSMOS		0	0	0	0	0	0	0	0	0	0	0	0	0	0	0	0	0	0	0	0	0	0	0	0	0	0	0	0	0	0	0	0	0	0	0	0	0	0	0	0	0	0	0	0	0	0
CMS-195	FD&C BLUE NO. 1	COSMOS		0	0	0	0	0	0	0	0	0	0	0	0	0	0	0	0	0	1	0	0	0	0	1	1	0	1	0	0	1	0	0	0	0	0	0	1	1	0	0	0	0	0	0	0	1	0
CMS-1950	SODIUM PROPIONATE	COSMOS		0	0	0	0	0	0	0	0	0	0	0	0	0	0	0	0	0	0	0	0	0	0	0	0	0	0	0	0	0	0	0	0	0	0	0	0	0	0	0	0	0	0	0	0	0	0
CMS-1954	MONOETHANOLAMINE	COSMOS		1	0	0	0	0	0	0	0	0	0	1	1	0	0	1	0	0	0	0	0	0	0	0	0	0	0	0	0	1	1	0	1	1	0	0	0	0	0	0	0	0	0	0	0	1	0
CMS-1955	ETHYL ACETATE	COSMOS		0	0	0	0	0	0	0	0	0	0	0	0	0	0	0	0	0	0	0	0	0	0	0	0	0	0	0	0	0	0	0	0	0	0	0	0	0	0	0	0	0	0	0	0	0	0
CMS-198	FD&C BLUE NO. 2	COSMOS		0	0	0	0	0	0	0	0	0	0	0	0	0	0	0	0	0	1	0	0	1	0	0	0	0	1	0	0	0	0	0	0	0	0	1	0	0	0	0	0	0	0	0	0	1	0
CMS-2	ACETALDEHYDE	COSMOS		0	0	0	0	0	0	0	0	0	0	0	0	0	0	0	0	0	0	0	0	0	0	0	0	0	0	0	0	0	0	0	0	0	0	0	0	0	0	0	0	0	0	0	0	0	0
CMS-200	N1,N4,N4-TRIS(2-HYDROXYETHYL)-2-NITRO-P-PHENYLENEDIAMINE	COSMOS		1	0	0	0	0	0	0	0	0	0	1	1	0	0	1	0	0	1	0	0	1	1	1	1	0	1	0	0	1	1	0	0	0	1	1	1	1	0	0	0	0	0	0	0	1	0
CMS-20414	9-OCTADECEN-1-AMINE	COSMOS		0	0	0	0	0	0	0	0	0	0	0	0	0	0	0	0	0	0	0	0	0	0	0	0	0	0	0	0	1	0	0	1	1	0	0	0	0	0	0	0	0	0	0	0	1	0
CMS-2085	CIS-3-HEXEN-1-OL	COSMOS		1	0	0	0	0	0	0	0	0	0	1	1	0	0	1	0	0	0	0	0	0	0	0	0	0	0	0	0	0	0	0	0	0	0	0	0	0	0	0	0	0	0	0	0	0	0
CMS-212	BUTYL BENZYL PHTHALATE	COSMOS		0	0	0	0	0	0	0	0	0	0	0	0	0	0	0	0	0	0	0	0	0	0	0	0	0	0	0	0	0	0	0	0	0	0	0	0	0	0	0	0	0	0	0	0	0	0
CMS-2128	MENTHOL	COSMOS		1	0	0	0	0	0	0	0	0	0	1	0	1	0	1	0	0	0	0	0	0	0	0	0	0	0	0	0	0	0	0	0	0	0	0	0	0	0	0	0	0	0	0	0	0	0
CMS-216	BUTYL P-HYDROXYBENZOATE	COSMOS		0	0	0	0	0	1	0	0	0	0	1	0	0	0	1	1	0	0	0	0	0	0	0	0	0	0	0	0	0	0	0	0	0	0	0	0	0	0	0	0	0	0	0	0	0	0
CMS-2201	RESMETHRIN	COSMOS		0	0	0	0	0	0	0	0	0	0	0	0	0	0	0	0	0	0	0	0	0	0	0	0	0	0	0	0	0	0	0	0	0	0	0	0	0	0	0	0	0	0	0	0	0	0
CMS-22204	2-METHYL-1-NAPHTHOL	COSMOS		0	0	0	0	0	1	0	0	0	0	1	0	0	0	1	1	0	0	0	0	0	0	0	0	0	0	0	0	0	0	0	0	0	0	0	0	0	0	0	0	0	0	0	0	0	0
CMS-223	BUTYLATED HYDROXYANISOLE	COSMOS		0	0	0	0	0	1	0	0	0	0	1	0	0	0	1	1	0	0	0	0	0	0	0	0	0	0	0	0	0	0	0	0	0	0	0	0	0	0	0	0	0	0	0	0	0	0
CMS-2236	PERMETHRIN	COSMOS		0	0	0	0	0	0	0	0	0	0	0	0	0	0	0	0	0	0	0	0	0	0	0	0	0	0	0	0	0	0	0	0	0	0	0	0	0	0	0	0	0	0	0	0	0	0
CMS-224	BUTYLATED HYDROXYTOLUENE	COSMOS		0	0	0	0	0	1	0	0	0	0	1	0	0	0	1	1	0	0	0	0	0	0	0	0	0	0	0	0	0	0	0	0	0	0	0	0	0	0	0	0	0	0	0	0	0	0
CMS-2255	GENISTEIN	COSMOS		0	0	0	0	0	1	0	0	0	0	1	0	0	0	1	1	0	0	0	0	0	0	0	0	0	0	0	0	0	0	0	0	0	0	0	0	0	0	0	0	0	0	0	0	0	0
CMS-2270	RUTIN	COSMOS		1	0	0	0	0	1	0	0	1	1	1	0	1	0	1	1	0	0	0	0	0	0	0	0	0	0	0	0	0	0	0	0	0	0	0	0	0	0	0	0	0	0	0	0	0	0
CMS-228	TERT-BUTYLHYDROQUINONE	COSMOS		0	0	0	0	0	1	0	0	0	0	1	0	0	0	1	1	0	0	0	0	0	0	0	0	0	0	0	0	0	0	0	0	0	0	0	0	0	0	0	0	0	0	0	0	0	0
CMS-232	4-HYDROXYBUTANOIC ACID LACTONE	COSMOS		0	0	0	0	0	0	0	0	0	0	0	0	0	0	0	0	0	0	0	0	0	0	0	0	0	0	0	0	0	0	0	0	0	0	0	0	0	0	0	0	0	0	0	0	0	0
CMS-2321	OXYBENZONE	COSMOS		0	0	0	0	0	1	0	0	0	0	1	0	0	0	1	1	0	0	0	0	0	0	0	0	0	0	0	0	0	0	0	0	0	0	0	0	0	0	0	0	0	0	0	0	0	0
CMS-2327	ISOEUGENOL	COSMOS		0	0	0	0	0	1	0	0	0	0	1	0	0	0	1	1	0	0	0	0	0	0	0	0	0	0	0	0	0	0	0	0	0	0	0	0	0	0	0	0	0	0	0	0	0	0
CMS-2333	MELATONIN	COSMOS		0	0	0	0	0	0	0	0	0	0	0	0	0	0	0	0	0	0	0	0	0	0	0	0	0	0	0	0	0	0	0	0	0	0	0	0	0	0	0	0	0	0	0	0	0	0
CMS-2352	DIMETHYL PHTHALATE	COSMOS		0	0	0	0	0	0	0	0	0	0	0	0	0	0	0	0	0	0	0	0	0	0	0	0	0	0	0	0	0	0	0	0	0	0	0	0	0	0	0	0	0	0	0	0	0	0
CMS-23938	N-HYDROXYETHYL-3-NITRO-P-PHENYLENEDIAMINE	COSMOS		1	0	0	0	0	0	0	0	0	0	1	1	0	0	1	0	0	1	0	1	1	1	0	0	0	1	0	0	1	1	0	0	1	1	1	0	0	0	0	0	0	0	0	0	1	0
CMS-23977	SUCROSE MONOSTEARATE	COSMOS		1	0	0	0	0	0	0	0	1	1	1	1	1	0	1	0	0	0	0	0	0	0	0	0	0	0	0	0	0	0	0	0	0	0	0	0	0	0	0	0	0	0	0	0	0	0
CMS-240	CAFFEINE	COSMOS		0	0	0	0	0	0	0	0	0	0	0	0	0	0	0	0	0	0	0	0	0	0	0	0	0	0	0	0	1	0	0	0	0	0	0	0	0	0	0	0	0	0	0	0	1	0
CMS-2404	DIISONONYL PHTHALATE	COSMOS		0	0	0	0	0	0	0	0	0	0	0	0	0	0	0	0	0	0	0	0	0	0	0	0	0	0	0	0	0	0	0	0	0	0	0	0	0	0	0	0	0	0	0	0	0	0
CMS-2406	DIISOBUTYL PHTHALATE	COSMOS		0	0	0	0	0	0	0	0	0	0	0	0	0	0	0	0	0	0	0	0	0	0	0	0	0	0	0	0	0	0	0	0	0	0	0	0	0	0	0	0	0	0	0	0	0	0
CMS-2407	HEPTYLPARABEN	COSMOS		0	0	0	0	0	1	0	0	0	0	1	0	0	0	1	1	0	0	0	0	0	0	0	0	0	0	0	0	0	0	0	0	0	0	0	0	0	0	0	0	0	0	0	0	0	0
CMS-24078	6-HYDROXYBENZOMORPHOLINE	COSMOS		0	0	0	0	0	1	0	0	0	0	1	0	0	0	1	1	0	1	0	0	1	1	0	0	0	1	0	0	0	0	0	0	0	1	1	0	0	0	0	0	0	0	0	0	1	0
CMS-24099	C.I. BASIC BROWN 16	COSMOS		0	0	0	0	0	1	0	0	0	0	1	0	0	0	1	1	0	1	0	1	0	0	0	0	0	1	0	0	0	0	0	0	1	0	0	0	0	0	0	0	0	0	0	0	1	0
CMS-2411	PROPYL P-HYDROXYBENZOATE	COSMOS		0	0	0	0	0	1	0	0	0	0	1	0	0	0	1	1	0	0	0	0	0	0	0	0	0	0	0	0	0	0	0	0	0	0	0	0	0	0	0	0	0	0	0	0	0	0
CMS-2412	ETHYLPARABEN	COSMOS		0	0	0	0	0	1	0	0	0	0	1	0	0	0	1	1	0	0	0	0	0	0	0	0	0	0	0	0	0	0	0	0	0	0	0	0	0	0	0	0	0	0	0	0	0	0
CMS-2413	METHYL P-HYDROXYBENZOATE	COSMOS		0	0	0	0	0	1	0	0	0	0	1	0	0	0	1	1	0	0	0	0	0	0	0	0	0	0	0	0	0	0	0	0	0	0	0	0	0	0	0	0	0	0	0	0	0	0
CMS-24358	5,6-INDOLINEDIOL	COSMOS		0	0	0	0	0	1	0	0	0	0	1	0	0	0	1	1	0	1	0	0	1	1	0	0	0	1	0	0	0	0	0	0	0	1	1	0	0	0	0	0	0	0	0	0	1	0
CMS-244	CALCIUM LACTATE	COSMOS		1	0	0	0	0	0	0	0	0	0	1	0	1	0	1	0	0	0	0	0	0	0	0	0	0	0	0	0	0	0	0	0	0	0	0	0	0	0	0	0	0	0	0	0	0	0
CMS-248	CAPROLACTAM	COSMOS		0	0	0	0	0	0	0	0	0	0	0	0	0	0	0	0	0	0	0	0	0	0	0	0	0	0	0	0	0	0	0	0	0	0	0	0	0	0	0	0	0	0	0	0	0	0
CMS-249	N-(4-HYDROXY-3-METHOXYBENZYL)-8-METHYL-6-NONENAMIDE	COSMOS		0	0	0	0	0	1	0	0	0	0	1	0	0	0	1	1	0	0	0	0	0	0	0	0	0	0	0	0	0	0	0	0	0	0	0	0	0	0	0	0	0	0	0	0	0	0
CMS-2493	L-ASPARTIC ACID	COSMOS		0	0	0	0	0	0	0	0	0	0	0	0	0	0	0	0	0	0	0	0	0	0	0	0	0	0	0	0	1	0	0	1	1	0	0	0	0	0	0	0	0	0	0	0	1	0
CMS-251	CAPTAN	COSMOS		0	0	0	0	0	0	0	0	0	0	0	0	0	0	0	0	0	0	0	0	0	0	0	0	0	0	0	0	0	0	0	0	0	0	0	0	0	0	0	0	0	0	0	0	0	0
CMS-25272	METHYL N,N,N-TRIMETHYL-4-((4,7,7-TRIMETHYL-3-OXOBICYCLO(2.2.1)HEPT-2-YLIDENE)METHYL)ANILINIUM SULPHATE	COSMOS		0	0	0	0	0	0	0	0	0	0	0	0	0	0	0	0	0	0	0	0	0	0	0	0	0	0	0	0	0	0	0	0	0	0	0	0	0	0	0	0	0	0	0	0	0	0
CMS-25576	3,5-DIAMINO-2,6-DIMETHOXYPYRIDINE DIHYDROCHLORIDE	COSMOS		0	0	0	0	0	0	0	0	0	0	0	0	0	0	0	0	0	1	0	1	0	0	0	0	0	1	0	0	0	0	0	0	1	0	0	0	0	0	0	0	0	0	0	0	1	0
CMS-2585	CANTHAXANTHIN	COSMOS		0	0	0	0	0	0	0	0	0	0	0	0	0	0	0	0	0	0	0	0	0	0	0	0	0	0	0	0	0	0	0	0	0	0	0	0	0	0	0	0	0	0	0	0	0	0
CMS-26130	2-HYDROXYETHYLAMINO-5-NITROANISOLE	COSMOS		1	0	0	0	0	0	0	0	0	0	1	1	0	0	1	0	0	1	0	0	1	1	0	0	0	1	0	0	1	1	0	0	0	1	1	0	0	0	0	0	0	0	0	0	1	0
CMS-262	CARVONE, D-	COSMOS		0	0	0	0	0	0	0	0	0	0	0	0	0	0	0	0	0	0	0	0	0	0	0	0	0	0	0	0	0	0	0	0	0	0	0	0	0	0	0	0	0	0	0	0	0	0
CMS-263	CATECHOL	COSMOS		0	0	0	0	0	1	0	0	0	0	1	0	0	0	1	1	0	0	0	0	0	0	0	0	0	0	0	0	0	0	0	0	0	0	0	0	0	0	0	0	0	0	0	0	0	0
CMS-26324	C.I. BASIC RED 76	COSMOS		0	0	0	0	0	1	0	0	0	0	1	0	0	0	1	1	0	0	0	0	0	0	0	0	0	0	0	0	0	0	0	0	0	0	0	0	0	0	0	0	0	0	0	0	0	0
CMS-26325	C.I. BASIC YELLOW 57	COSMOS		0	0	0	0	0	0	0	0	0	0	0	0	0	0	0	0	0	0	0	0	0	0	0	0	0	0	0	0	0	0	0	0	0	0	0	0	0	0	0	0	0	0	0	0	0	0
CMS-2667	COCHINEAL EXTRACT (COCCUS CACTI L.)	COSMOS		1	0	0	0	0	1	0	0	1	1	1	1	1	0	1	1	0	0	0	0	0	0	0	0	0	0	0	0	0	0	0	0	0	0	0	0	0	0	0	0	0	0	0	0	0	0
CMS-2668	CARMINE (COCCUS CACTI L.)	COSMOS		1	0	0	0	0	1	0	0	1	1	1	1	1	0	1	1	0	0	0	0	0	0	0	0	0	0	0	0	0	0	0	0	0	0	0	0	0	0	0	0	0	0	0	0	0	0
CMS-26704	2,6-XYLIDINE, 4-(2,6-DICHLORO-ALPHA-(4-IMINO-3,5-DIMETHYL-2,5-	COSMOS		0	0	0	0	0	0	0	0	0	0	0	0	0	0	0	0	0	1	0	1	0	0	0	0	0	1	0	0	0	0	0	0	1	0	0	0	0	0	0	0	0	0	0	0	1	0
CMS-26935	2-NITRO-5-GLYCERYL METHANOLANILINE	COSMOS		1	0	0	0	0	0	0	0	1	0	1	1	1	0	1	0	0	1	0	0	1	1	0	0	0	1	0	0	1	0	0	0	0	1	1	0	0	0	0	0	0	0	0	0	1	0
CMS-26998	4,4'-(1,3-PROPANEDIYLBIS(OXY))BISBENZENE-1,3-DIAMINE	COSMOS		0	0	0	0	0	0	0	0	0	0	0	0	0	0	0	0	0	1	0	1	0	0	0	0	0	1	0	0	0	0	0	0	1	0	0	0	0	0	0	0	0	0	0	0	1	0
CMS-27080	2-((3-AMINO-4-METHOXYPHENYL)AMINO)ETHANOL	COSMOS		1	0	0	0	0	0	0	0	0	0	1	1	0	0	1	0	0	1	0	1	1	1	0	0	0	1	0	0	1	1	0	0	1	1	1	0	0	0	0	0	0	0	0	0	1	0
CMS-27096	N,N'-BIS(2-HYDROXYETHYL)-2-NITRO-P-PHENYLENEDIAMINE	COSMOS		1	0	0	0	0	0	0	0	0	0	1	1	0	0	1	0	0	1	0	0	1	1	0	0	0	1	0	0	1	1	0	0	0	1	1	0	0	0	0	0	0	0	0	0	1	0
CMS-2719	L-CYSTEINE	COSMOS		0	0	0	0	0	0	0	0	0	0	0	0	0	0	0	0	0	0	0	0	0	0	0	0	0	0	0	0	1	0	0	1	1	0	0	0	0	0	0	0	0	0	0	0	1	0
CMS-2745	DEXTROSE	COSMOS		1	0	0	0	0	0	0	0	1	1	1	1	1	0	1	0	0	0	0	0	0	0	0	0	0	0	0	0	0	0	0	0	0	0	0	0	0	0	0	0	0	0	0	0	0	0
CMS-27453	3-(2-HYDROXYETHYL)-P-PHENYLENEDIAMMONIUM SULPHATE	COSMOS		1	0	0	0	0	0	0	0	0	0	1	1	0	0	1	0	0	1	0	1	0	0	0	0	0	1	0	0	0	0	0	0	1	0	0	0	0	0	0	0	0	0	0	0	1	0
CMS-27489	2,2'-((4-AMINO-3-NITROPHENYL)IMINO)BISETHANOL HYDROCHLORIDE	COSMOS		1	0	0	0	0	0	0	0	0	0	1	1	0	0	1	0	0	1	0	1	0	0	1	1	0	1	0	0	1	1	0	0	1	0	0	1	1	0	0	0	0	0	0	0	1	0
CMS-27490	2-(1,3-BENZODIOXOL-5-YLAMINO)ETHANOL HYDROCHLORIDE	COSMOS		1	0	0	0	0	0	0	0	0	0	1	1	0	0	1	0	0	1	0	0	1	1	0	0	0	1	0	0	1	1	0	0	0	1	1	0	0	0	0	0	0	0	0	0	1	0
CMS-27591	2-((4-AMINOPHENYL)AZO)-1,3-DIMETHYL-1H-IMIDAZOLIUM CHLORIDE	COSMOS		0	0	0	0	0	0	0	0	0	0	0	0	0	0	0	0	0	1	0	1	0	0	0	0	0	1	0	1	1	0	0	0	1	0	0	1	1	0	0	0	0	0	0	0	1	0
CMS-2787	DIOCTYL SODIUM SULFOSUCCINATE	COSMOS		0	0	0	0	0	0	0	0	0	0	0	0	0	0	0	0	0	0	0	0	0	0	0	0	0	0	0	0	0	0	0	0	0	0	0	0	0	0	0	0	0	0	0	0	0	0
CMS-2844	1-HYDROXYETHYLIDENE-1,1-DIPHOSPHONIC ACID	COSMOS		1	0	0	0	0	0	0	0	0	0	1	0	0	0	1	0	0	0	0	0	0	0	0	0	0	0	0	0	0	0	0	0	0	0	0	0	0	0	0	0	0	0	0	0	0	0
CMS-28451	BISHYDROXYETHYL BISCETYL MALONAMIDE	COSMOS		1	0	0	0	0	0	0	0	0	0	1	1	0	0	1	0	0	0	0	0	0	0	0	0	0	0	0	0	0	1	0	0	0	0	0	0	0	0	0	0	0	0	1	0	1	0
CMS-2893	LEVULOSE	COSMOS		1	0	0	0	0	0	0	0	1	1	1	1	1	0	1	0	0	0	0	0	0	0	0	0	0	0	0	0	0	0	0	0	0	0	0	0	0	0	0	0	0	0	0	0	0	0
CMS-2911	L-GLUTAMINE	COSMOS		0	0	0	0	0	0	0	0	0	0	0	0	0	0	0	0	0	0	0	0	0	0	0	0	0	0	0	0	1	0	0	1	1	0	0	0	0	0	0	0	0	0	0	0	1	0
CMS-29418	4-CHLORORESORCINOL	COSMOS		0	0	0	0	0	1	0	0	0	0	1	0	0	0	1	1	0	0	0	0	0	0	0	0	0	0	0	0	0	0	0	0	0	0	0	0	0	0	0	0	0	0	0	0	0	0
CMS-30029	MALIC ACID	COSMOS		1	0	0	0	0	0	0	0	0	0	1	0	1	0	1	0	0	0	0	0	0	0	0	0	0	0	0	0	0	0	0	0	0	0	0	0	0	0	0	0	0	0	0	0	0	0
CMS-3038	MANNITOL	COSMOS		1	0	0	0	0	0	0	0	1	1	1	1	1	0	1	0	0	0	0	0	0	0	0	0	0	0	0	0	0	0	0	0	0	0	0	0	0	0	0	0	0	0	0	0	0	0
CMS-31182	4,4'-(4,5,6,7-TETRABROMO-3H-2,1-BENZOXATHIOL-3-YLIDENE)BIS(2,6-DIBROMOPHENOL) S,S-DIOXIDE	COSMOS		0	0	0	0	0	1	0	0	0	0	1	0	0	0	1	1	0	0	0	0	0	0	0	0	0	0	0	0	0	0	0	0	0	0	0	0	0	0	0	0	0	0	0	0	0	0
CMS-31755	INVERT SUGAR	COSMOS		1	0	0	0	0	0	0	0	1	1	1	1	1	0	1	0	0	0	0	0	0	0	0	0	0	0	0	0	0	0	0	0	0	0	0	0	0	0	0	0	0	0	0	0	0	0
CMS-329	CHOLINE CHLORIDE	COSMOS		1	0	0	0	0	0	0	0	0	0	1	1	0	0	1	0	0	0	0	0	0	0	0	0	0	0	0	0	0	1	0	0	0	0	0	0	0	0	0	0	0	0	0	0	1	0
CMS-3340	D-SORBITOL	COSMOS		1	0	0	0	0	0	0	0	1	1	1	1	1	0	1	0	0	0	0	0	0	0	0	0	0	0	0	0	0	0	0	0	0	0	0	0	0	0	0	0	0	0	0	0	0	0
CMS-33444	3-(4-METHYLBENZYLIDENE)CAMPHOR	COSMOS		0	0	0	0	0	0	0	0	0	0	0	0	0	0	0	0	0	0	0	0	0	0	0	0	0	0	0	0	0	0	0	0	0	0	0	0	0	0	0	0	0	0	0	0	0	0
CMS-33483	CLIMBAZOLE	COSMOS		0	0	0	0	0	0	0	0	0	0	0	0	0	0	0	0	0	0	0	0	0	0	0	0	0	0	0	0	1	0	0	0	0	0	0	0	0	0	0	0	0	0	0	0	1	0
CMS-336	CITRIC ACID	COSMOS		1	0	0	0	0	0	0	0	0	0	1	0	0	1	1	0	0	0	0	0	0	0	0	0	0	0	0	0	0	0	0	0	0	0	0	0	0	0	0	0	0	0	0	0	0	0
CMS-3380	TARTARIC ACID, L	COSMOS		1	0	0	0	0	0	0	0	1	0	1	0	1	0	1	0	0	0	0	0	0	0	0	0	0	0	0	0	0	0	0	0	0	0	0	0	0	0	0	0	0	0	0	0	0	0
CMS-33944	5-((2-HYDROXYETHYL)AMINO)-2-METHYLPHENOL	COSMOS		1	0	0	0	0	1	0	0	0	0	1	1	0	0	1	1	0	1	0	0	1	1	0	0	0	1	0	0	1	1	0	0	0	1	1	0	0	0	0	0	0	0	0	0	1	0
CMS-34877	N,N-BIS(2-HYDROXYETHYL)ALKYL(C12-C18)AMIDE	COSMOS		1	0	0	0	0	0	0	0	0	0	1	1	0	0	1	0	0	0	0	0	0	0	0	0	0	0	0	0	0	1	0	0	0	0	0	0	0	0	0	0	0	0	0	0	1	0
CMS-3510	BENZETHONIUM CHLORIDE	COSMOS		0	0	0	0	0	0	0	0	0	0	0	0	0	0	0	0	0	0	0	0	0	0	0	0	0	0	0	0	0	0	0	0	0	0	0	0	0	0	0	0	0	0	0	0	0	0
CMS-35183	D-GLUCITOL, 1,3:2,4-BIS-O-((4-METHYLPHENYL)METHYLENE)-	COSMOS		1	0	0	0	0	0	0	0	1	0	1	1	1	0	1	0	0	0	0	0	0	0	0	0	0	0	0	0	0	0	0	0	0	0	0	0	0	0	0	0	0	0	0	0	0	0
CMS-353	COUMARIN--PROHIBITED	COSMOS		0	0	0	0	0	0	0	0	0	0	0	0	0	0	0	0	0	0	0	0	0	0	0	0	0	0	0	0	0	0	0	0	0	0	0	0	0	0	0	0	0	0	0	0	0	0
CMS-3573	BUTYL PHTHALYL BUTYL GLYCOLATE	COSMOS		0	0	0	0	0	0	0	0	0	0	0	0	0	0	0	0	0	0	0	0	0	0	0	0	0	0	0	0	0	0	0	0	0	0	0	0	0	0	0	0	0	0	0	0	0	0
CMS-35941	4-AMINO-2-METHYL-4-((N,N-BIS(BETA-HYDROXYETHYL)AMINO)PHENYL)AZOBENZENE	COSMOS		1	0	0	0	0	0	0	0	0	0	1	1	0	0	1	0	0	1	0	1	0	0	1	1	0	1	0	0	1	1	0	0	1	0	0	1	1	0	0	0	0	0	0	0	1	0
CMS-3598	CYCLOHEXYLAMINE	COSMOS		0	0	0	0	0	0	0	0	0	0	0	0	0	0	0	0	0	0	0	0	0	0	0	0	0	0	0	1	0	0	0	1	1	0	0	0	0	0	0	0	0	0	0	0	1	0
CMS-361	SODIUM CYCLAMATE--PROHIBITED	COSMOS		0	0	0	0	0	0	0	0	0	0	0	0	0	0	0	0	0	0	0	0	0	0	0	0	0	0	0	0	0	0	0	0	0	0	0	0	0	0	0	0	0	0	0	0	0	0
CMS-3625	3,4-XYLENOL	COSMOS		0	0	0	0	0	1	0	0	0	0	1	0	0	0	1	1	0	0	0	0	0	0	0	0	0	0	0	0	0	0	0	0	0	0	0	0	0	0	0	0	0	0	0	0	0	0
CMS-3627	2,6-XYLENOL	COSMOS		0	0	0	0	0	1	0	0	0	0	1	0	0	0	1	1	0	0	0	0	0	0	0	0	0	0	0	0	0	0	0	0	0	0	0	0	0	0	0	0	0	0	0	0	0	0
CMS-3637	ETHYLENE GLYCOL MONOETHYL ETHER	COSMOS		1	0	0	0	0	0	0	0	0	0	1	1	0	0	1	0	0	0	0	0	0	0	0	0	0	0	0	0	0	0	0	0	0	0	0	0	0	0	0	0	0	0	0	0	0	0
CMS-3639	ETHYLENE GLYCOL MONOBUTYL ETHER	COSMOS		1	0	0	0	0	0	0	0	0	0	1	1	0	0	1	0	0	0	0	0	0	0	0	0	0	0	0	0	0	0	0	0	0	0	0	0	0	0	0	0	0	0	0	0	0	0
CMS-364	BETA-CYCLODEXTRIN	COSMOS		1	0	0	0	0	0	0	0	1	0	1	1	1	0	1	0	0	0	0	0	0	0	0	0	0	0	0	0	0	0	0	0	0	0	0	0	0	0	0	0	0	0	0	0	0	0
CMS-365	CYCLOHEXANONE	COSMOS		0	0	0	0	0	0	0	0	0	0	0	0	0	0	0	0	0	0	0	0	0	0	0	0	0	0	0	0	0	0	0	0	0	0	0	0	0	0	0	0	0	0	0	0	0	0
CMS-3681	MALEIC ANHYDRIDE	COSMOS		0	0	0	0	0	0	0	0	0	0	0	0	0	0	0	0	0	0	0	0	0	0	0	0	0	0	0	0	0	0	0	0	0	0	0	0	0	0	0	0	0	0	0	0	0	0
CMS-3690	ETHYLENE GLYCOL MONOMETHYL ETHER	COSMOS		1	0	0	0	0	0	0	0	0	0	1	1	0	0	1	0	0	0	0	0	0	0	0	0	0	0	0	0	0	0	0	0	0	0	0	0	0	0	0	0	0	0	0	0	0	0
CMS-3700	M-CRESOL	COSMOS		0	0	0	0	0	1	0	0	0	0	1	0	0	0	1	1	0	0	0	0	0	0	0	0	0	0	0	0	0	0	0	0	0	0	0	0	0	0	0	0	0	0	0	0	0	0
CMS-373	L-CYSTEINE MONOHYDROCHLORIDE	COSMOS		0	0	0	0	0	0	0	0	0	0	0	0	0	0	0	0	0	0	0	0	0	0	0	0	0	0	0	0	1	0	0	1	1	0	0	0	0	0	0	0	0	0	0	0	1	0
CMS-3806	ACETIC ACID	COSMOS		0	0	0	0	0	0	0	0	0	0	0	0	0	0	0	0	0	0	0	0	0	0	0	0	0	0	0	0	0	0	0	0	0	0	0	0	0	0	0	0	0	0	0	0	0	0
CMS-3811	ACETOIN	COSMOS		1	0	0	0	0	0	0	0	0	0	1	0	1	0	1	0	0	0	0	0	0	0	0	0	0	0	0	0	0	0	0	0	0	0	0	0	0	0	0	0	0	0	0	0	0	0
CMS-3813	2-ACETYLPYRIDINE	COSMOS		0	0	0	0	0	0	0	0	0	0	0	0	0	0	0	0	0	0	0	0	0	0	0	0	0	0	0	0	0	0	0	0	0	0	0	0	0	0	0	0	0	0	0	0	0	0
CMS-3817	C.I. ACID BLACK 1	COSMOS		0	0	0	0	0	1	0	0	0	0	1	0	0	0	1	1	0	1	0	1	0	0	0	0	0	1	0	0	0	0	0	0	1	0	0	0	0	0	0	0	0	0	0	0	1	0
CMS-3822	FD&C RED NO. 40	COSMOS		0	0	0	0	0	1	0	0	0	0	1	0	0	0	1	1	0	0	0	0	0	0	0	0	0	0	0	0	0	0	0	0	0	0	0	0	0	0	0	0	0	0	0	0	0	0
CMS-3855	PICRAMIC ACID	COSMOS		0	0	0	0	0	1	0	0	0	0	1	0	0	0	1	1	0	1	0	1	0	0	0	0	0	1	0	0	0	0	0	0	1	0	0	0	0	0	0	0	0	0	0	0	1	0
CMS-3862	4-AMINO-2-HYDROXYTOLUENE	COSMOS		0	0	0	0	0	1	0	0	0	0	1	0	0	0	1	1	0	1	0	1	0	0	0	0	0	1	0	0	0	0	0	0	1	0	0	0	0	0	0	0	0	0	0	0	1	0
CMS-3866	3-AMINOPHENOL	COSMOS		0	0	0	0	0	1	0	0	0	0	1	0	0	0	1	1	0	1	0	1	0	0	0	0	0	1	0	0	0	0	0	0	1	0	0	0	0	0	0	0	0	0	0	0	1	0
CMS-3867	2-AMINOPHENOL	COSMOS		0	0	0	0	0	1	0	0	0	0	1	0	0	0	1	1	0	1	0	1	0	0	0	0	0	1	0	0	0	0	0	0	1	0	0	0	0	0	0	0	0	0	0	0	1	0
CMS-3868	4-AMINOPHENOL	COSMOS		0	0	0	0	0	1	0	0	0	0	1	0	0	0	1	1	0	1	0	1	0	0	0	0	0	1	0	0	0	0	0	0	1	0	0	0	0	0	0	0	0	0	0	0	1	0
CMS-387	DELTAMETHRIN	COSMOS		0	0	0	0	0	0	0	0	0	0	0	0	0	0	0	0	0	0	0	0	0	0	0	0	0	0	0	0	0	0	0	0	0	0	0	0	0	0	0	0	0	0	0	0	0	0
CMS-38705	ETHYL N2-LAUROYL-L-ARGINATE HYDROCHLORIDE	COSMOS		0	0	0	0	0	0	0	0	0	0	0	0	0	0	0	0	0	0	0	0	0	0	0	0	0	0	0	0	0	0	0	0	0	0	0	0	0	0	0	0	0	0	0	0	0	0
CMS-3890	AZODICARBONAMIDE	COSMOS		0	0	0	0	0	0	0	0	0	0	0	0	0	0	0	0	0	0	0	0	0	0	0	0	0	0	0	0	0	0	0	0	0	0	0	0	0	0	0	0	0	0	0	0	0	0
CMS-3942	2-BROMO-2-NITRO-1,3-PROPANEDIOL	COSMOS		1	0	0	0	0	0	0	0	0	1	1	1	0	0	1	0	0	0	0	0	0	0	0	0	0	0	0	0	0	0	0	0	0	0	0	0	0	0	0	0	0	0	0	0	0	0
CMS-3971	TERT-BUTYL PEROXYBENZOATE	COSMOS		0	0	0	0	0	0	0	0	0	0	0	0	0	0	0	0	0	0	0	0	0	0	0	0	0	0	0	0	0	0	0	0	0	0	0	0	0	0	0	0	0	0	0	0	0	0
CMS-3995	1-(3-CHLOROALLYL)-3,5,7-TRIAZA-1-AZONIAADAMANTANE CHLORIDE	COSMOS		0	0	0	0	0	0	0	0	0	0	0	0	0	0	0	0	0	0	0	0	0	0	0	0	0	0	0	1	0	0	0	0	0	0	0	1	1	0	0	0	0	0	0	0	1	0
CMS-4030	CITRAL	COSMOS		0	0	0	0	0	0	0	0	0	0	0	0	0	0	0	0	0	0	0	0	0	0	0	0	0	0	0	0	0	0	0	0	0	0	0	0	0	0	0	0	0	0	0	0	0	0
CMS-404	2,4-DIAMINOPHENOL DIHYDROCHLORIDE	COSMOS		0	0	0	0	0	1	0	0	0	0	1	0	0	0	1	1	0	1	0	1	0	0	0	0	0	1	0	0	0	0	0	0	1	0	0	0	0	0	0	0	0	0	0	0	1	0
CMS-4060	D&C GREEN NO. 5	COSMOS		0	0	0	0	0	0	0	0	0	0	0	0	0	0	0	0	0	1	0	0	1	0	0	0	0	1	0	0	0	0	0	0	0	0	1	0	0	0	0	0	0	0	0	0	1	0
CMS-4082	1,2-DIBROMO-2,4-DICYANOBUTANE	COSMOS		0	0	0	0	0	0	0	0	0	0	0	0	0	0	0	0	0	0	0	0	0	0	0	0	0	0	0	0	0	0	0	0	0	0	0	0	0	0	0	0	0	0	0	0	0	0
CMS-409	TOLUENE-2,5-DIAMINE SULFATE	COSMOS		0	0	0	0	0	0	0	0	0	0	0	0	0	0	0	0	0	1	0	1	0	0	0	0	0	1	0	0	0	0	0	0	1	0	0	0	0	0	0	0	0	0	0	0	1	0
CMS-4141	DIETHYLENE GLYCOL MONOMETHYL ETHER	COSMOS		1	0	0	0	0	0	0	0	0	0	1	1	0	0	1	0	0	0	0	0	0	0	0	0	0	0	0	0	0	0	0	0	0	0	0	0	0	0	0	0	0	0	0	0	0	0
CMS-4155	DIHYDROXYACETONE (MONOMER)	COSMOS		1	0	0	0	0	0	0	1	0	0	1	0	0	0	1	0	0	0	0	0	0	0	0	0	0	0	0	0	0	0	0	0	0	0	0	0	0	0	0	0	0	0	0	0	0	0
CMS-4162	DIISODECYL PHTHALATE	COSMOS		0	0	0	0	0	0	0	0	0	0	0	0	0	0	0	0	0	0	0	0	0	0	0	0	0	0	0	0	0	0	0	0	0	0	0	0	0	0	0	0	0	0	0	0	0	0
CMS-4173	N,N-DIMETHYL-1,3-PROPANEDIAMINE	COSMOS		0	0	0	0	0	0	0	0	0	0	0	0	0	0	0	0	0	0	0	0	0	0	0	0	0	0	0	0	1	0	0	1	1	0	0	1	1	0	0	0	0	0	1	0	1	0
CMS-4222	DIPROPYLENE GLYCOL	COSMOS		1	0	0	0	0	0	0	0	0	0	1	1	1	0	1	0	0	0	0	0	0	0	0	0	0	0	0	0	0	0	0	0	0	0	0	0	0	0	0	0	0	0	0	0	0	0
CMS-4246	SODIUM DODECYLBENZENESULFONATE	COSMOS		0	0	0	0	0	0	0	0	0	0	0	0	0	0	0	0	0	0	0	0	0	0	0	0	0	0	0	0	0	0	0	0	0	0	0	0	0	0	0	0	0	0	0	0	0	0
CMS-42734	HYDROXYETHYL-2-NITRO-P-TOLUIDINE	COSMOS		1	0	0	0	0	0	0	0	0	0	1	1	0	0	1	0	0	1	0	0	1	1	0	0	0	1	0	0	1	1	0	0	0	1	1	0	0	0	0	0	0	0	0	0	1	0
CMS-4291	OCTOCRYLENE	COSMOS		0	0	0	0	0	0	0	0	0	0	0	0	0	0	0	0	0	0	0	0	0	0	0	0	0	0	0	0	0	0	0	0	0	0	0	0	0	0	0	0	0	0	0	0	0	0
CMS-43204	3-((4-(BIS(2-HYDROXYETHYL)AMINO)-2-NITROPHENYL)AMINO)-1-PROPANOL	COSMOS		1	0	0	0	0	0	0	0	0	0	1	1	0	0	1	0	0	1	0	0	1	1	1	1	0	1	0	0	1	1	0	0	0	1	1	1	1	0	0	0	0	0	0	1	1	0
CMS-43228	HC YELLOW NO. 13	COSMOS		1	0	0	0	0	0	0	0	0	0	1	1	0	0	1	0	0	1	0	0	1	1	0	0	0	1	0	0	1	1	0	0	0	1	1	0	0	0	0	0	0	0	0	0	1	0
CMS-4323	3-(2-FURYL)ACROLEIN	COSMOS		0	0	0	0	0	0	0	0	0	0	0	0	0	0	0	0	0	0	0	0	0	0	0	0	0	0	0	0	0	0	0	0	0	0	0	0	0	0	0	0	0	0	0	0	0	0
CMS-43233	ETHANOL, 2-[[4-[ETHYL(2-HYDROXYETHYL)AMINO]-2-NITROPHENYL]AMINO]-	COSMOS		1	0	0	0	0	0	0	0	0	0	1	1	0	0	1	0	0	1	0	0	1	1	1	1	0	1	0	0	1	1	0	0	0	1	1	1	1	0	0	0	0	0	0	0	1	0
CMS-4324	GLUTARALDEHYDE	COSMOS		0	0	0	0	0	0	0	0	0	0	0	0	0	0	0	0	0	0	0	0	0	0	0	0	0	0	0	0	0	0	0	0	0	0	0	0	0	0	0	0	0	0	0	0	0	0
CMS-4327	GLYCOLIC ACID	COSMOS		1	0	0	0	0	0	0	0	0	0	1	1	0	0	1	0	0	0	0	0	0	0	0	0	0	0	0	0	0	0	0	0	0	0	0	0	0	0	0	0	0	0	0	0	0	0
CMS-4328	GLYOXAL	COSMOS		0	0	0	0	0	0	0	0	0	0	0	0	0	0	0	0	0	0	0	0	0	0	0	0	0	0	0	0	0	0	0	0	0	0	0	0	0	0	0	0	0	0	0	0	0	0
CMS-4336	TRANS, TRANS-2,4-HEXADIENAL	COSMOS		0	0	0	0	0	0	0	0	0	0	0	0	0	0	0	0	0	0	0	0	0	0	0	0	0	0	0	0	0	0	0	0	0	0	0	0	0	0	0	0	0	0	0	0	0	0
CMS-4356	HENNA (DYE)	COSMOS		0	1	0	1	0	0	0	0	0	0	1	0	0	0	1	0	0	0	0	0	0	0	0	0	0	0	0	0	0	0	0	0	0	0	0	0	0	0	0	0	0	0	0	0	0	0
CMS-43601	2,2'-((4-CHLORO-6-NITRO-1,3-PHENYLENE)DIIMINO)BIS(ETHANOL)	COSMOS		1	0	0	0	0	0	0	0	0	0	1	1	0	0	1	0	0	1	0	0	1	1	0	0	0	1	0	0	1	1	0	0	0	1	1	0	0	0	0	0	0	0	0	0	1	0
CMS-43664	5-AMINO-4-CHLORO-O-CRESOL HYDROCHLORIDE	COSMOS		0	0	0	0	0	1	0	0	0	0	1	0	0	0	1	1	0	1	0	1	0	0	0	0	0	1	0	0	0	0	0	0	1	0	0	0	0	0	0	0	0	0	0	0	1	0
CMS-4381	ISOAMYL ALCOHOL	COSMOS		1	0	0	0	0	0	0	0	0	0	1	1	0	0	1	0	0	0	0	0	0	0	0	0	0	0	0	0	0	0	0	0	0	0	0	0	0	0	0	0	0	0	0	0	0	0
CMS-4393	LAUROYL DIETHANOLAMIDE	COSMOS		1	0	0	0	0	0	0	0	0	0	1	1	0	0	1	0	0	0	0	0	0	0	0	0	0	0	0	0	0	1	0	0	0	0	0	0	0	0	0	0	0	0	0	0	1	0
CMS-4409	MALTOL	COSMOS		0	1	0	1	0	0	0	0	0	0	1	0	0	0	1	0	0	0	0	0	0	0	0	0	0	0	0	0	0	0	0	0	0	0	0	0	0	0	0	0	0	0	0	0	0	0
CMS-441	DICHLORODIFLUOROMETHANE	COSMOS		0	0	0	0	0	0	0	0	0	0	0	0	0	0	0	0	0	0	0	0	0	0	0	0	0	0	0	0	0	0	0	0	0	0	0	0	0	0	0	0	0	0	0	0	0	0
CMS-44136	4-AMINO-2-NITRODIPHENYLAMINE-2'-CARBOXYLIC ACID	COSMOS		0	0	0	0	0	0	0	0	0	0	0	0	0	0	0	0	0	1	0	1	1	0	0	0	0	1	0	0	0	0	0	0	1	0	1	0	0	0	0	0	0	0	0	0	1	0
CMS-4436	4-(METHYLAMINO)PHENOL SULFATE	COSMOS		0	0	0	0	0	1	0	0	0	0	1	0	0	0	1	1	0	1	0	0	1	1	0	0	0	1	0	0	1	0	0	0	0	1	1	0	0	0	0	0	0	0	0	0	1	0
CMS-4437	METHYL ANTHRANILATE	COSMOS		0	0	0	0	0	0	0	0	0	0	0	0	0	0	0	0	0	1	0	1	0	0	0	0	0	1	0	0	0	0	0	0	1	0	0	0	0	0	0	0	0	0	0	0	1	0
CMS-4441	2-METHYLRESORCINOL	COSMOS		0	0	0	0	0	1	0	0	0	0	1	0	0	0	1	1	0	0	0	0	0	0	0	0	0	0	0	0	0	0	0	0	0	0	0	0	0	0	0	0	0	0	0	0	0	0
CMS-4464	EUGENYL METHYL ETHER	COSMOS		0	0	0	0	0	0	0	0	0	0	0	0	0	0	0	0	0	0	0	0	0	0	0	0	0	0	0	0	0	0	0	0	0	0	0	0	0	0	0	0	0	0	0	0	0	0
CMS-44734	HYDROXYPROPYL BIS(N-HYDROXYETHYL-P-PHENYLENEDIAMINE) HYDROCHLORIDE	COSMOS		1	0	0	0	0	0	0	0	0	0	1	1	1	0	1	0	0	1	0	1	0	0	1	1	0	1	0	0	1	1	0	0	1	0	0	1	1	0	0	0	0	0	1	0	1	0
CMS-4477	2-METHYL-6-NITROANILINE	COSMOS		0	0	0	0	0	0	0	0	0	0	0	0	0	0	0	0	0	1	0	1	0	0	0	0	0	1	0	0	0	0	0	0	1	0	0	0	0	0	0	0	0	0	0	0	1	0
CMS-4496	METHYL SALICYLATE	COSMOS		0	0	0	0	0	1	0	0	0	0	1	0	0	0	1	1	0	0	0	0	0	0	0	0	0	0	0	0	0	0	0	0	0	0	0	0	0	0	0	0	0	0	0	0	0	0
CMS-4513	MONO(2-ETHYLHEXYL) PHTHALATE	COSMOS		0	0	0	0	0	0	0	0	0	0	0	0	0	0	0	0	0	0	0	0	0	0	0	0	0	0	0	0	0	0	0	0	0	0	0	0	0	0	0	0	0	0	0	0	0	0
CMS-4518	MORPHOLINE	COSMOS		0	0	0	0	0	0	0	0	0	0	0	0	0	0	0	0	0	0	0	0	0	0	0	0	0	0	0	1	0	0	0	0	0	1	1	0	0	0	0	0	0	0	0	0	1	0
CMS-4521	BETA-MYRCENE	COSMOS		0	0	0	0	0	0	0	0	0	0	0	0	0	0	0	0	0	0	0	0	0	0	0	0	0	0	0	0	0	0	0	0	0	0	0	0	0	0	0	0	0	0	0	0	0	0
CMS-4582	OCTHILINONE	COSMOS		0	0	0	0	0	0	0	0	0	0	0	0	0	0	0	0	0	0	0	0	0	0	0	0	0	0	0	0	0	0	0	0	0	0	0	0	0	0	0	0	0	0	0	0	0	0
CMS-4591	OXALIC ACID	COSMOS		0	0	0	0	0	0	0	0	0	0	0	0	0	0	0	0	0	0	0	0	0	0	0	0	0	0	0	0	0	0	0	0	0	0	0	0	0	0	0	0	0	0	0	0	0	0
CMS-4593	DIBENZYL ETHER	COSMOS		0	0	0	0	0	0	0	0	0	0	0	0	0	0	0	0	0	0	0	0	0	0	0	0	0	0	0	0	0	0	0	0	0	0	0	0	0	0	0	0	0	0	0	0	0	0
CMS-46110	2,6-DIHYDROXYETHYLAMINOTOLUENE	COSMOS		1	0	0	0	0	0	0	0	0	0	1	1	0	0	1	0	0	1	0	0	1	1	0	0	0	1	0	0	1	1	0	0	0	1	1	0	0	0	0	0	0	0	0	0	1	0
CMS-4632	N-PHENYL-P-PHENYLENEDIAMINE	COSMOS		0	0	0	0	0	0	0	0	0	0	0	0	0	0	0	0	0	1	0	1	1	0	0	0	0	1	0	0	0	0	0	0	1	0	1	0	0	0	0	0	0	0	0	0	1	0
CMS-46446	4,5-DIAMINO-1-(2-HYDROXYETHYL)PYRAZOLE SULFATE	COSMOS		1	0	0	0	0	0	0	0	0	0	1	1	0	0	1	0	0	1	0	1	0	0	0	0	0	1	0	0	0	1	0	0	1	0	0	0	0	0	0	0	0	0	0	0	1	0
CMS-4647	PIPERONAL	COSMOS		0	0	0	0	0	0	0	0	0	0	0	0	0	0	0	0	0	0	0	0	0	0	0	0	0	0	0	0	0	0	0	0	0	0	0	0	0	0	0	0	0	0	0	0	0	0
CMS-4652	POLYETHYLENE (M W 2,000-21,000)	COSMOS		0	0	0	0	0	0	0	0	0	0	0	0	0	0	0	0	0	0	0	0	0	0	0	0	0	0	0	0	0	0	0	0	0	0	0	0	0	0	0	0	0	0	0	0	0	0
CMS-46638	4-PYRIMIDINOL, 2,5,6-TRIAMINO-, MONOSULFATE	COSMOS		0	0	0	0	0	0	0	0	0	0	0	0	0	0	0	0	0	1	0	1	0	0	0	0	0	1	0	0	0	0	0	0	1	0	0	0	0	0	0	0	0	0	0	0	1	0
CMS-4667	PULEGONE	COSMOS		0	0	0	0	0	0	0	0	0	0	0	0	0	0	0	0	0	0	0	0	0	0	0	0	0	0	0	0	0	0	0	0	0	0	0	0	0	0	0	0	0	0	0	0	0	0
CMS-46977	2-AMINO-3-HYDROXYPYRIDINE	COSMOS		0	0	0	0	0	1	0	0	0	0	1	0	0	0	1	0	0	1	0	1	0	0	0	0	0	1	0	0	0	0	0	0	1	0	0	0	0	0	0	0	0	0	0	0	1	0
CMS-4709	TANNIC ACID	COSMOS		0	0	0	0	0	1	0	0	0	0	1	0	0	0	1	1	0	0	0	0	0	0	0	0	0	0	0	0	0	0	0	0	0	0	0	0	0	0	0	0	0	0	0	0	0	0
CMS-472	DIETHYLENE GLYCOL	COSMOS		1	0	0	0	0	0	0	0	0	0	1	1	0	0	1	0	0	0	0	0	0	0	0	0	0	0	0	0	0	0	0	0	0	0	0	0	0	0	0	0	0	0	0	0	0	0
CMS-4743	THEOBROMINE	COSMOS		0	0	0	0	0	0	0	0	0	0	0	0	0	0	0	0	0	0	0	0	0	0	0	0	0	0	0	0	1	0	0	0	0	0	0	0	0	0	0	0	0	0	0	0	1	0
CMS-4750	THUJONE	COSMOS		0	0	0	0	0	0	0	0	0	0	0	0	0	0	0	0	0	0	0	0	0	0	0	0	0	0	0	0	0	0	0	0	0	0	0	0	0	0	0	0	0	0	0	0	0	0
CMS-4751	(-)-ALPHA,BETA-THUJONE	COSMOS		0	0	0	0	0	0	0	0	0	0	0	0	0	0	0	0	0	0	0	0	0	0	0	0	0	0	0	0	0	0	0	0	0	0	0	0	0	0	0	0	0	0	0	0	0	0
CMS-4780	TRICLOCARBAN	COSMOS		0	0	0	0	0	0	0	0	0	0	0	0	0	0	0	0	0	0	0	0	0	0	0	0	0	0	0	0	0	0	0	0	0	0	0	0	0	0	0	0	0	0	0	0	0	0
CMS-4797	HOMOSALATE	COSMOS		0	0	0	0	0	1	0	0	0	0	1	0	0	0	1	1	0	0	0	0	0	0	0	0	0	0	0	0	0	0	0	0	0	0	0	0	0	0	0	0	0	0	0	0	0	0
CMS-48192	DISPERSE BLACK 9	COSMOS		1	0	0	0	0	0	0	0	0	0	1	1	0	0	1	0	0	1	0	1	0	0	1	1	0	1	0	0	1	1	0	0	1	0	0	1	1	0	0	0	0	0	0	0	1	0
CMS-4841	PHENETHYL ALCOHOL	COSMOS		1	0	0	0	0	0	0	0	0	0	1	1	0	0	1	0	0	0	0	0	0	0	0	0	0	0	0	0	0	0	0	0	0	0	0	0	0	0	0	0	0	0	0	0	0	0
CMS-4844	TRISODIUM CITRATE	COSMOS		1	0	0	0	0	0	0	0	0	0	1	0	0	1	1	0	0	0	0	0	0	0	0	0	0	0	0	0	0	0	0	0	0	0	0	0	0	0	0	0	0	0	0	0	0	0
CMS-4846	SALICYLIC ACID	COSMOS		0	0	0	0	0	1	0	0	0	0	1	0	0	0	1	1	0	0	0	0	0	0	0	0	0	0	0	0	0	0	0	0	0	0	0	0	0	0	0	0	0	0	0	0	0	0
CMS-485	DIHYDROCOUMARIN	COSMOS		0	0	0	0	0	0	0	0	0	0	0	0	0	0	0	0	0	0	0	0	0	0	0	0	0	0	0	0	0	0	0	0	0	0	0	0	0	0	0	0	0	0	0	0	0	0
CMS-48717	QUINOLINIUM, 4-FORMYL-1-METHYL-, 4-METHYLBENZENESULFONATE (1:1)	COSMOS		0	0	0	0	0	0	0	0	0	0	0	0	0	0	0	0	0	0	0	0	0	0	0	0	0	0	0	0	0	0	0	0	0	0	0	0	0	0	0	0	0	0	0	0	0	0
CMS-4878	TRIBUTYL ACETYLCITRATE	COSMOS		0	0	0	0	0	0	0	0	0	0	0	0	0	0	0	0	0	0	0	0	0	0	0	0	0	0	0	0	0	0	0	0	0	0	0	0	0	0	0	0	0	0	0	0	0	0
CMS-48814	BENZENAMINIUM, 3-[2-(4-AMINO-2,5-DIMETHOXYPHENYL)DIAZENYL]-N,N,N-TRIMETHYL-, CHLORIDE (1:1)	COSMOS		0	0	0	0	0	0	0	0	0	0	0	0	0	0	0	0	0	1	0	1	0	0	0	0	0	1	0	0	0	0	0	0	1	0	0	0	0	0	0	0	0	0	0	0	1	0
CMS-49	ALLYL ISOTHIOCYANATE	COSMOS		0	0	0	0	0	0	0	0	0	0	0	0	0	0	0	0	0	0	0	0	0	0	0	0	0	0	0	0	0	0	0	0	0	0	0	0	0	0	0	0	0	0	0	0	0	0
CMS-4909	ERYTHORBIC ACID	COSMOS		1	1	0	1	0	0	0	0	1	0	1	1	1	0	1	0	0	0	0	0	0	0	0	0	0	0	0	0	0	0	0	0	0	0	0	0	0	0	0	0	0	0	0	0	0	0
CMS-4913	GLUCONO-DELTA LACTONE	COSMOS		1	0	0	0	0	0	0	0	1	1	1	1	1	0	1	0	0	0	0	0	0	0	0	0	0	0	0	0	0	0	0	0	0	0	0	0	0	0	0	0	0	0	0	0	0	0
CMS-49150	6-HYDROXYINDOLE	COSMOS		0	0	0	0	0	1	0	0	0	0	1	0	0	0	1	1	0	0	0	0	0	0	0	0	0	0	0	0	0	0	0	0	0	0	0	0	0	0	0	0	0	0	0	0	0	0
CMS-4931	ISOBUTYL ISOBUTYRATE	COSMOS		0	0	0	0	0	0	0	0	0	0	0	0	0	0	0	0	0	0	0	0	0	0	0	0	0	0	0	0	0	0	0	0	0	0	0	0	0	0	0	0	0	0	0	0	0	0
CMS-4964	P-METHYLANISOLE	COSMOS		0	0	0	0	0	0	0	0	0	0	0	0	0	0	0	0	0	0	0	0	0	0	0	0	0	0	0	0	0	0	0	0	0	0	0	0	0	0	0	0	0	0	0	0	0	0
CMS-4966	1,4-CYCLOHEXANEDIMETHANOL	COSMOS		1	0	0	0	0	0	0	0	0	0	1	1	0	0	1	0	0	0	0	0	0	0	0	0	0	0	0	0	0	0	0	0	0	0	0	0	0	0	0	0	0	0	0	0	0	0
CMS-49939	(2-(P-NITROANILINO)ETHYL)UREA	COSMOS		0	0	0	0	0	0	0	0	0	0	0	0	0	0	0	0	0	1	0	0	1	1	0	0	0	1	0	0	1	0	0	0	0	1	1	0	0	0	0	0	1	0	0	0	1	0
CMS-4997	1,3-BUTYLENE GLYCOL	COSMOS		1	0	0	0	0	0	0	0	0	1	1	1	1	0	1	0	0	0	0	0	0	0	0	0	0	0	0	0	0	0	0	0	0	0	0	0	0	0	0	0	0	0	0	0	0	0
CMS-49977	2,2'-METHYLENEBIS(4-AMINOPHENOL) DIHYDROCHLORIDE	COSMOS		0	0	0	0	0	1	0	0	0	0	1	0	0	0	1	1	0	1	0	1	0	0	0	0	0	1	0	0	0	0	0	0	1	0	0	0	0	0	0	0	0	0	0	0	1	0
CMS-50	ALLYL ISOVALERATE	COSMOS		0	0	0	0	0	0	0	0	0	0	0	0	0	0	0	0	0	0	0	0	0	0	0	0	0	0	0	0	0	0	0	0	0	0	0	0	0	0	0	0	0	0	0	0	0	0
CMS-5002	PROPYLENE CARBONATE	COSMOS		0	0	0	0	0	0	0	0	0	0	0	0	0	0	0	0	0	0	0	0	0	0	0	0	0	0	0	0	0	0	0	0	0	0	0	0	0	0	0	0	0	0	0	0	0	0
CMS-50090	4-AMINO-2-NITRODIPHENYLAMINE	COSMOS		0	0	0	0	0	0	0	0	0	0	0	0	0	0	0	0	0	1	0	1	1	0	0	0	0	1	0	0	0	0	0	0	1	0	1	0	0	0	0	0	0	0	0	0	1	0
CMS-50172	4-AMINO-M-CRESOL	COSMOS		0	0	0	0	0	1	0	0	0	0	1	0	0	0	1	1	0	1	0	1	0	0	0	0	0	1	0	0	0	0	0	0	1	0	0	0	0	0	0	0	0	0	0	0	1	0
CMS-50240	1,3,5-TRIAZINE-2,4,6-TRIAMINE, N2,N4-BIS[4-[5-(1,1-DIMETHYLPROPYL)-2-BENZOXAZOLYL]PHENYL]-N6-(2-ETHYLHEXYL)-	COSMOS		0	0	0	0	0	0	0	0	0	0	0	0	0	0	0	0	0	1	0	0	1	1	0	0	0	1	0	0	1	0	0	0	0	1	1	0	0	0	0	0	0	0	0	0	1	0
CMS-5032	POLYOXYETHYLENE 40 MONOSTEARATE	COSMOS		1	0	0	0	0	0	0	0	0	0	1	1	0	0	1	0	0	0	0	0	0	0	0	0	0	0	0	0	0	0	0	0	0	0	0	0	0	0	0	0	0	0	0	0	0	0
CMS-5041	TRIMETHYLSTEARYLAMMONIUM CHLORIDE	COSMOS		0	0	0	0	0	0	0	0	0	0	0	0	0	0	0	0	0	0	0	0	0	0	0	0	0	0	0	0	0	0	0	0	0	0	0	0	0	0	0	0	0	0	0	0	0	0
CMS-50520	DIETHYLAMINO HYDROXYBENZOYL HEXYL BENZOATE	COSMOS		0	0	0	0	0	1	0	0	0	0	1	0	0	0	1	1	0	1	0	0	0	0	1	1	0	1	0	0	1	0	0	0	0	0	0	1	1	0	0	0	0	0	0	0	1	0
CMS-50742	1H-INDOLE-5,6-DIOL	COSMOS		0	0	0	0	0	1	0	0	0	0	1	0	0	0	1	1	0	0	0	0	0	0	0	0	0	0	0	0	0	0	0	0	0	0	0	0	0	0	0	0	0	0	0	0	0	0
CMS-50829	C.I. DISPERSE RED 17	COSMOS		1	0	0	0	0	0	0	0	0	0	1	1	0	0	1	0	0	1	0	0	0	0	1	1	0	1	0	0	1	1	0	0	0	0	0	1	1	0	0	0	0	0	0	0	1	0
CMS-5088	DIETHYLENE GLYCOL DIBENZOATE	COSMOS		0	0	0	0	0	0	0	0	0	0	0	0	0	0	0	0	0	0	0	0	0	0	0	0	0	0	0	0	0	0	0	0	0	0	0	0	0	0	0	0	0	0	0	0	0	0
CMS-50942	C.I. BASIC VIOLET 2	COSMOS		0	0	0	0	0	0	0	0	0	0	0	0	0	0	0	0	0	1	0	1	0	0	0	0	0	1	0	0	0	0	0	0	1	0	0	0	0	0	0	0	0	0	0	0	1	0
CMS-5114	TRIMETHYLOLNITROMETHANE	COSMOS		1	0	0	0	0	0	0	0	0	1	1	1	0	0	1	0	0	0	0	0	0	0	0	0	0	0	0	0	0	0	0	0	0	0	0	0	0	0	0	0	0	0	0	0	0	0
CMS-5115	SUCROSE ACETATE ISOBUTYRATE	COSMOS		0	0	0	0	0	0	0	0	0	0	0	0	0	0	0	0	0	0	0	0	0	0	0	0	0	0	0	0	0	0	0	0	0	0	0	0	0	0	0	0	0	0	0	0	0	0
CMS-5138	EDTA, DISODIUM	COSMOS		0	0	0	0	0	0	0	0	0	0	0	0	0	0	0	0	0	0	0	0	0	0	0	0	0	0	0	0	1	0	0	0	0	0	0	1	1	0	0	0	1	0	0	0	1	0
CMS-5147	ETHYL ACETOACETATE	COSMOS		0	0	0	0	0	0	0	0	0	0	0	0	0	0	0	0	0	0	0	0	0	0	0	0	0	0	0	0	0	0	0	0	0	0	0	0	0	0	0	0	0	0	0	0	0	0
CMS-5199	DODECAMETHYLCYCLOHEXASILOXANE	COSMOS		0	0	0	0	0	0	0	0	0	0	0	0	0	0	0	0	0	0	0	0	0	0	0	0	0	0	0	0	0	0	0	0	0	0	0	0	0	0	0	0	0	0	0	0	0	0
CMS-5200	DECAMETHYLCYCLOPENTASILOXANE	COSMOS		0	0	0	0	0	0	0	0	0	0	0	0	0	0	0	0	0	0	0	0	0	0	0	0	0	0	0	0	0	0	0	0	0	0	0	0	0	0	0	0	0	0	0	0	0	0
CMS-5201	CYCLOMETHICONE	COSMOS		0	0	0	0	0	0	0	0	0	0	0	0	0	0	0	0	0	0	0	0	0	0	0	0	0	0	0	0	0	0	0	0	0	0	0	0	0	0	0	0	0	0	0	0	0	0
CMS-5218	OCTAMETHYLCYCLOTETRASILOXANE	COSMOS		0	0	0	0	0	0	0	0	0	0	0	0	0	0	0	0	0	0	0	0	0	0	0	0	0	0	0	0	0	0	0	0	0	0	0	0	0	0	0	0	0	0	0	0	0	0
CMS-5220	MAGNESIUM STEARATE	COSMOS		0	0	0	0	0	0	0	0	0	0	0	0	0	0	0	0	0	0	0	0	0	0	0	0	0	0	0	0	0	0	0	0	0	0	0	0	0	0	0	0	0	0	0	0	0	0
CMS-52283	HYDROXYANTHROQUINONEAMINOPROPYL METHYL MORPHOLINIUM METHOSULFATE	COSMOS		0	0	0	0	0	1	0	0	0	0	1	0	0	0	1	1	0	1	0	0	1	1	0	0	0	1	0	0	1	0	0	0	0	1	1	0	0	0	0	0	0	0	1	0	1	0
CMS-5351	HEXAHYDROHEXAMETHYL CYCLOPENTABENZOPYRAN	COSMOS		0	0	0	0	0	0	0	0	0	0	0	0	0	0	0	0	0	0	0	0	0	0	0	0	0	0	0	0	0	0	0	0	0	0	0	0	0	0	0	0	0	0	0	0	0	0
CMS-53570	N-(2-HYDROXYETHYL)-2-NITROANILINE	COSMOS		1	0	0	0	0	0	0	0	0	0	1	1	0	0	1	0	0	1	0	0	1	1	0	0	0	1	0	0	1	1	0	0	0	1	1	0	0	0	0	0	0	0	0	0	1	0
CMS-5361	SORBITAN MONOLAURATE	COSMOS		1	0	0	0	0	0	0	0	1	1	1	0	1	0	1	0	0	0	0	0	0	0	0	0	0	0	0	0	0	0	0	0	0	0	0	0	0	0	0	0	0	0	0	0	0	0
CMS-5363	SORBITAN MONOSTEARATE	COSMOS		1	0	0	0	0	0	0	0	1	1	1	0	1	0	1	0	0	0	0	0	0	0	0	0	0	0	0	0	0	0	0	0	0	0	0	0	0	0	0	0	0	0	0	0	0	0
CMS-5404	OCTADECYL 3,5-DI-TERT-BUTYL-4-HYDROXYHYDROCINNAMATE	COSMOS		0	0	0	0	0	1	0	0	0	0	1	0	0	0	1	1	0	0	0	0	0	0	0	0	0	0	0	0	0	0	0	0	0	0	0	0	0	0	0	0	0	0	0	0	0	0
CMS-548	DIPHENHYDRAMINE HYDROCHLORIDE	COSMOS		0	0	0	0	0	0	0	0	0	0	0	0	0	0	0	0	0	0	0	0	0	0	0	0	0	0	0	0	1	0	0	0	0	0	0	1	1	0	0	0	0	0	0	0	1	0
CMS-5482	CALCIUM PROPIONATE	COSMOS		0	0	0	0	0	0	0	0	0	0	0	0	0	0	0	0	0	0	0	0	0	0	0	0	0	0	0	0	0	0	0	0	0	0	0	0	0	0	0	0	0	0	0	0	0	0
CMS-54876	2-NITRO-4'-HYDROXYDIPHENYLAMINE	COSMOS		0	0	0	0	0	1	0	0	0	0	1	0	0	0	1	1	0	1	0	0	1	0	0	0	0	1	0	0	0	0	0	0	0	0	1	0	0	0	0	0	0	0	0	0	1	0
CMS-5539	DI-2-ETHYLHEXYL TEREPHTHALATE	COSMOS		0	0	0	0	0	0	0	0	0	0	0	0	0	0	0	0	0	0	0	0	0	0	0	0	0	0	0	0	0	0	0	0	0	0	0	0	0	0	0	0	0	0	0	0	0	0
CMS-5549	2,2,4-TRIMETHYL-1,3-PENTANEDIOL DIISOBUTYRATE	COSMOS		0	0	0	0	0	0	0	0	0	0	0	0	0	0	0	0	0	0	0	0	0	0	0	0	0	0	0	0	0	0	0	0	0	0	0	0	0	0	0	0	0	0	0	0	0	0
CMS-555	DISODIUM INOSINATE	COSMOS		1	0	0	0	0	0	0	0	1	0	1	0	1	0	1	0	0	1	0	0	0	0	0	0	0	1	0	0	0	0	0	0	0	0	0	0	0	0	0	0	0	0	0	0	0	0
CMS-55875	2,7-NAPHTHALENEDIOL	COSMOS		0	0	0	0	0	1	0	0	0	0	1	0	0	0	1	1	0	0	0	0	0	0	0	0	0	0	0	0	0	0	0	0	0	0	0	0	0	0	0	0	0	0	0	0	0	0
CMS-5620	ACRYLAMIDOMETHYLPROPANESULFONIC ACID	COSMOS		0	0	0	0	0	0	0	0	0	0	0	0	0	0	0	0	0	0	0	0	0	0	0	0	0	0	0	0	0	0	0	0	0	0	0	0	0	0	0	0	0	0	0	0	0	0
CMS-56289	3-METHYLAMINO-4-NITROPHENOXYETHANOL	COSMOS		1	0	0	0	0	0	0	0	0	0	1	1	0	0	1	0	0	1	0	0	1	1	0	0	0	1	0	0	1	0	0	0	0	1	1	0	0	0	0	0	0	0	0	0	1	0
CMS-5629	C.I. FLUORESCENT BRIGHTENER 220	COSMOS		1	0	0	0	0	0	0	0	0	0	1	1	0	0	1	0	0	1	0	0	1	0	1	1	0	1	0	0	1	1	0	0	0	0	1	1	1	0	0	0	0	0	0	0	1	0
CMS-5649	PROPYLENE GLYCOL DIBENZOATE	COSMOS		0	0	0	0	0	0	0	0	0	0	0	0	0	0	0	0	0	0	0	0	0	0	0	0	0	0	0	0	0	0	0	0	0	0	0	0	0	0	0	0	0	0	0	0	0	0
CMS-56661	4-AMINO-3-NITROPHENOL	COSMOS		0	0	0	0	0	1	0	0	0	0	1	0	0	0	1	1	0	1	0	1	0	0	0	0	0	1	0	0	0	0	0	0	1	0	0	0	0	0	0	0	0	0	0	0	1	0
CMS-5680	POTASSIUM SORBATE	COSMOS		0	0	0	0	0	0	0	0	0	0	0	0	0	0	0	0	0	0	0	0	0	0	0	0	0	0	0	0	0	0	0	0	0	0	0	0	0	0	0	0	0	0	0	0	0	0
CMS-56847	3-AMINO-2,4-DICHLOROPHENOL HYDROCHLORIDE	COSMOS		0	0	0	0	0	1	0	0	0	0	1	0	0	0	1	1	0	1	0	1	0	0	0	0	0	1	0	0	0	0	0	0	1	0	0	0	0	0	0	0	0	0	0	0	1	0
CMS-5704	TOLUENE-2,5-DIAMINE	COSMOS		0	0	0	0	0	0	0	0	0	0	0	0	0	0	0	0	0	1	0	1	0	0	0	0	0	1	0	0	0	0	0	0	1	0	0	0	0	0	0	0	0	0	0	0	1	0
CMS-5707	SODIUM STEAROYL-2-LACTYLATE	COSMOS		0	0	0	0	0	0	0	0	0	0	0	0	0	0	0	0	0	0	0	0	0	0	0	0	0	0	0	0	0	0	0	0	0	0	0	0	0	0	0	0	0	0	0	0	0	0
CMS-5752	DODECYL BENZENESULFONIC ACID	COSMOS		0	0	0	0	0	0	0	0	0	0	0	0	0	0	0	0	0	0	0	0	0	0	0	0	0	0	0	0	0	0	0	0	0	0	0	0	0	0	0	0	0	0	0	0	0	0
CMS-57717	3-NITRO-4-HYDROXYETHYLAMINOPHENOL	COSMOS		1	0	0	0	0	1	0	0	0	0	1	1	0	0	1	1	0	1	0	0	1	1	0	0	0	1	0	0	1	1	0	0	0	1	1	0	0	0	0	0	0	0	0	0	1	0
CMS-57936	2,4-DIAMINOPHENOXYETHANOL HYDROCHLORIDE	COSMOS		1	0	0	0	0	0	0	0	0	0	1	1	0	0	1	0	0	1	0	1	0	0	0	0	0	1	0	0	0	0	0	0	1	0	0	0	0	0	0	0	0	0	0	0	1	0
CMS-5797	TRIS(2,4-DI-TERT-BUTYLPHENYL) PHOSPHITE	COSMOS		0	0	0	0	0	0	0	0	0	0	0	0	0	0	0	0	0	0	0	0	0	0	0	0	0	0	0	0	0	0	0	0	0	0	0	0	0	0	0	0	0	0	0	0	0	0
CMS-580	SODIUM ERYTHORBATE	COSMOS		1	1	0	1	0	0	0	0	1	0	1	1	1	0	1	0	0	0	0	0	0	0	0	0	0	0	0	0	0	0	0	0	0	0	0	0	0	0	0	0	0	0	0	0	0	0
CMS-5805	1,2-BIS(3,5-DI-TERT-BUTYL-4-HYDROXYHYDROCINNAMOYL)HYDRAZINE	COSMOS		0	0	0	0	0	1	0	0	0	0	1	0	0	0	1	1	0	0	0	0	0	0	0	0	0	0	0	0	0	0	0	0	0	0	0	0	0	0	0	0	0	0	0	0	0	0
CMS-5817	CETYL ALCOHOL	COSMOS		1	0	0	0	0	0	0	0	0	0	1	1	0	0	1	0	0	0	0	0	0	0	0	0	0	0	0	0	0	0	0	0	0	0	0	0	0	0	0	0	0	0	0	0	0	0
CMS-58298	BASIC YELLOW 87	COSMOS		0	0	0	0	0	0	0	0	0	0	0	0	0	0	0	0	0	0	0	0	0	0	0	0	0	0	0	0	0	0	0	0	0	0	0	0	0	0	0	0	0	0	0	0	0	0
CMS-5856	BIS(2,2,6,6-TETRAMETHYL-4-PIPERIDINYL) SEBACATE	COSMOS		0	0	0	0	0	0	0	0	0	0	0	0	0	0	0	0	0	0	0	0	0	0	0	0	0	0	0	1	0	0	0	0	0	1	1	0	0	0	0	0	0	0	0	0	1	0
CMS-5863	3-IODO-2-PROPYNYL-N-BUTYL CARBAMATE	COSMOS		0	0	0	0	0	0	0	0	0	0	0	0	0	0	0	0	0	0	0	0	0	0	0	0	0	0	0	0	0	0	0	0	0	0	0	0	0	0	0	0	0	0	0	0	0	0
CMS-59221	2-((2-HYDROXYETHYL)AMINO)-5-NITROPHENOL	COSMOS		1	0	0	0	0	1	0	0	0	0	1	1	0	0	1	1	0	1	0	0	1	1	0	0	0	1	0	0	1	1	0	0	0	1	1	0	0	0	0	0	0	0	0	0	1	0
CMS-5933	ALKYL(C12-16)DIMETHYLBENZYLAMMONIUM CHLORIDE	COSMOS		0	0	0	0	0	0	0	0	0	0	0	0	0	0	0	0	0	0	0	0	0	0	0	0	0	0	0	0	0	0	0	0	0	0	0	0	0	0	0	0	0	0	0	0	0	0
CMS-594	ETHYL ACRYLATE	COSMOS		0	0	0	0	0	0	0	0	0	0	0	0	0	0	0	0	0	0	0	0	0	0	0	0	0	0	0	0	0	0	0	0	0	0	0	0	0	0	0	0	0	0	0	0	0	0
CMS-595	ETHYL ALCOHOL	COSMOS		1	0	0	0	0	0	0	0	0	0	1	1	0	0	1	0	0	0	0	0	0	0	0	0	0	0	0	0	0	0	0	0	0	0	0	0	0	0	0	0	0	0	0	0	0	0
CMS-59879	2-((4-(DIMETHYLAMINO)PHENYL)AZO)-1,3-DIMETHYL-1H-IMIDAZOLIUM CHLORIDE	COSMOS		0	0	0	0	0	0	0	0	0	0	0	0	0	0	0	0	0	1	0	0	0	0	1	1	0	1	0	0	1	0	0	0	0	0	0	1	1	0	0	0	0	0	0	0	1	0
CMS-6	ACETAMINOPHEN	COSMOS		0	0	0	0	0	1	0	0	0	0	1	0	0	0	1	1	0	0	0	0	0	0	0	0	0	0	0	0	0	0	0	0	0	0	0	0	0	0	0	0	0	0	0	0	0	0
CMS-603	3-METHYL-3-PHENYL GLYCIDIC ACID ETHYL ESTER	COSMOS		0	0	0	0	0	0	0	0	0	0	0	0	0	0	0	0	0	0	0	0	0	0	0	0	0	0	0	0	0	0	0	0	0	0	0	0	0	0	0	0	0	0	0	0	0	0
CMS-60520	2-((4-AMINO-2-METHYL-5-NITROPHENYL)AMINO)ETHANOL	COSMOS		1	0	0	0	0	0	0	0	0	0	1	1	0	0	1	0	0	1	0	1	1	1	0	0	0	1	0	0	1	1	0	0	1	1	1	0	0	0	0	0	0	0	0	0	1	0
CMS-60587	SODIUM PICRAMATE	COSMOS		0	0	0	0	0	0	0	0	0	0	0	0	0	0	0	0	0	1	0	1	0	0	0	0	0	1	0	0	0	0	0	0	1	0	0	0	0	0	0	0	0	0	0	0	1	0
CMS-60635	1,5-NAPHTHALENEDIOL	COSMOS		0	0	0	0	0	1	0	0	0	0	1	0	0	0	1	1	0	0	0	0	0	0	0	0	0	0	0	0	0	0	0	0	0	0	0	0	0	0	0	0	0	0	0	0	0	0
CMS-60749	6-HYDROXY-3,4-DIMETHYL-2-PYRIDONE	COSMOS		0	0	0	0	0	1	0	0	0	0	1	0	0	0	1	0	0	0	0	0	0	0	0	0	0	0	0	0	0	0	0	0	0	0	0	0	0	0	0	0	0	0	0	0	0	0
CMS-608	ETHYLBENZENE	COSMOS		0	0	0	0	0	0	0	0	0	0	0	0	0	0	0	0	0	0	0	0	0	0	0	0	0	0	0	0	0	0	0	0	0	0	0	0	0	0	0	0	0	0	0	0	0	0
CMS-60876	2-(4-((2-AMINOETHYL)AMINO)-3-NITROPHENOXY)ETHANOL	COSMOS		1	0	0	0	0	0	0	0	0	0	1	1	0	0	1	0	0	1	0	0	1	1	0	0	0	1	0	0	1	0	0	1	1	1	1	0	0	0	0	0	1	0	0	0	1	0
CMS-609	ETHYLENE GLYCOL	COSMOS		1	0	0	0	0	0	0	0	1	0	1	1	0	0	1	0	0	0	0	0	0	0	0	0	0	0	0	0	0	0	0	0	0	0	0	0	0	0	0	0	0	0	0	0	0	0
CMS-6090	ALPHA-AMYLCINNAMALDEHYDE	COSMOS		0	0	0	0	0	0	0	0	0	0	0	0	0	0	0	0	0	0	0	0	0	0	0	0	0	0	0	0	0	0	0	0	0	0	0	0	0	0	0	0	0	0	0	0	0	0
CMS-610	POLYETHYLENE GLYCOL (M W 200-9,500)	COSMOS		1	0	0	0	0	0	0	0	1	0	1	1	0	0	1	0	0	0	0	0	0	0	0	0	0	0	0	0	0	0	0	0	0	0	0	0	0	0	0	0	0	0	0	0	0	0
CMS-6110	ISOVALERIC ACID	COSMOS		0	0	0	0	0	0	0	0	0	0	0	0	0	0	0	0	0	0	0	0	0	0	0	0	0	0	0	0	0	0	0	0	0	0	0	0	0	0	0	0	0	0	0	0	0	0
CMS-6118	DIMETHYL CARBONATE	COSMOS		0	0	0	0	0	0	0	0	0	0	0	0	0	0	0	0	0	0	0	0	0	0	0	0	0	0	0	0	0	0	0	0	0	0	0	0	0	0	0	0	0	0	0	0	0	0
CMS-61413	2,3-PYRIDINEDIAMINE, 6-METHOXY-N2-METHYL-	COSMOS		0	0	0	0	0	0	0	0	0	0	0	0	0	0	0	0	0	1	0	1	1	1	0	0	0	1	0	0	1	0	0	0	1	1	1	0	0	0	0	0	0	0	0	0	1	0
CMS-61596	4-HYDROXYPROPYLAMINO-3-NITROPHENOL	COSMOS		1	0	0	0	0	1	0	0	0	0	1	1	0	0	1	1	0	1	0	0	1	1	0	0	0	1	0	0	1	0	0	0	0	1	1	0	0	0	0	0	0	0	0	1	1	0
CMS-616	DISODIUM ETHYLENEBISDITHIOCARBAMATE	COSMOS		0	0	0	0	0	0	0	0	0	0	0	0	0	0	0	0	0	0	0	0	0	0	0	0	0	0	0	0	0	0	0	0	0	0	0	0	0	0	0	0	1	0	0	0	1	0
CMS-618	2-ETHYL-1-HEXANOL	COSMOS		1	0	0	0	0	0	0	0	0	0	1	1	0	0	1	0	0	0	0	0	0	0	0	0	0	0	0	0	0	0	0	0	0	0	0	0	0	0	0	0	0	0	0	0	0	0
CMS-619	DI(2-ETHYLHEXYL) ADIPATE	COSMOS		0	0	0	0	0	0	0	0	0	0	0	0	0	0	0	0	0	0	0	0	0	0	0	0	0	0	0	0	0	0	0	0	0	0	0	0	0	0	0	0	0	0	0	0	0	0
CMS-620	DI(2-ETHYLHEXYL) PHTHALATE	COSMOS		0	0	0	0	0	0	0	0	0	0	0	0	0	0	0	0	0	0	0	0	0	0	0	0	0	0	0	0	0	0	0	0	0	0	0	0	0	0	0	0	0	0	0	0	0	0
CMS-6207	POLYSORBATE 60	COSMOS		1	0	0	0	0	0	0	0	0	0	1	1	1	0	1	0	0	0	0	0	0	0	0	0	0	0	0	0	0	0	0	0	0	0	0	0	0	0	0	0	0	0	0	0	0	0
CMS-62110	2-HYDROXYETHYL PICRAMIC ACID	COSMOS		1	0	0	0	0	1	0	0	0	0	1	1	0	0	1	1	0	1	0	0	1	1	0	0	0	1	0	0	1	1	0	0	0	1	1	0	0	0	0	0	0	0	0	0	1	0
CMS-62130	9,10-ANTHRACENEDIONE, 1,4-BIS[2,3,-DIHYDROXYPROPYLAMINO]-	COSMOS		1	0	0	0	0	0	0	0	1	0	1	1	1	0	1	0	0	1	0	0	1	1	0	0	0	1	0	0	1	0	0	0	0	1	1	0	0	0	0	0	0	0	0	0	1	0
CMS-632	EUGENOL	COSMOS		0	0	0	0	0	1	0	0	0	0	1	0	0	0	1	1	0	0	0	0	0	0	0	0	0	0	0	0	0	0	0	0	0	0	0	0	0	0	0	0	0	0	0	0	0	0
CMS-63355	FATTY ACIDS(C8-16), 2-ETHYLHEXYL ESTER	COSMOS		0	0	0	0	0	0	0	0	0	0	0	0	0	0	0	0	0	0	0	0	0	0	0	0	0	0	0	0	0	0	0	0	0	0	0	0	0	0	0	0	0	0	0	0	0	0
CMS-6354	DIPENTENE	COSMOS		0	0	0	0	0	0	0	0	0	0	0	0	0	0	0	0	0	0	0	0	0	0	0	0	0	0	0	0	0	0	0	0	0	0	0	0	0	0	0	0	0	0	0	0	0	0
CMS-6358	CALCIUM GLUCONATE	COSMOS		1	0	0	0	0	0	0	0	1	1	1	1	1	0	1	0	0	0	0	0	0	0	0	0	0	0	0	0	0	0	0	0	0	0	0	0	0	0	0	0	0	0	0	0	0	0
CMS-653	FORMALDEHYDE	COSMOS		0	0	0	0	0	0	0	0	0	0	0	0	0	0	0	0	0	0	0	0	0	0	0	0	0	0	0	0	0	0	0	0	0	0	0	0	0	0	0	0	0	0	0	0	0	0
CMS-6569	ACESULFAME POTASSIUM	COSMOS		0	0	0	0	0	0	0	0	0	0	0	0	0	0	0	0	0	0	0	0	0	0	0	0	0	0	0	0	0	0	0	0	0	0	0	0	0	0	0	0	0	0	0	0	0	0
CMS-6585	PYRIDOXINE HYDROCHLORIDE	COSMOS		1	0	0	0	0	1	0	0	0	0	1	1	0	0	1	0	0	0	0	0	0	0	0	0	0	0	0	0	0	0	0	0	0	0	0	0	0	0	0	0	0	0	0	0	0	0
CMS-66	2-AMINO-5-NITROPHENOL	COSMOS		0	0	0	0	0	1	0	0	0	0	1	0	0	0	1	1	0	1	0	1	0	0	0	0	0	1	0	0	0	0	0	0	1	0	0	0	0	0	0	0	0	0	0	0	1	0
CMS-6605	D&C RED NO. 28	COSMOS		0	0	0	0	0	1	0	0	0	0	1	0	0	0	1	1	0	0	0	0	0	0	0	0	0	0	0	0	0	0	0	0	0	0	0	0	0	0	0	0	0	0	0	0	0	0
CMS-6617	DL-ALANINE	COSMOS		0	0	0	0	0	0	0	0	0	0	0	0	0	0	0	0	0	0	0	0	0	0	0	0	0	0	0	0	1	0	0	1	1	0	0	0	0	0	0	0	0	0	0	0	1	0
CMS-663	FURFURAL	COSMOS		0	0	0	0	0	0	0	0	0	0	0	0	0	0	0	0	0	0	0	0	0	0	0	0	0	0	0	0	0	0	0	0	0	0	0	0	0	0	0	0	0	0	0	0	0	0
CMS-666	GALLIC ACID	COSMOS		0	0	0	0	0	1	0	0	0	0	1	0	0	0	1	1	0	0	0	0	0	0	0	0	0	0	0	0	0	0	0	0	0	0	0	0	0	0	0	0	0	0	0	0	0	0
CMS-670	GERANYL ACETATE	COSMOS		0	0	0	0	0	0	0	0	0	0	0	0	0	0	0	0	0	0	0	0	0	0	0	0	0	0	0	0	0	0	0	0	0	0	0	0	0	0	0	0	0	0	0	0	0	0
CMS-6719	CHLOROXYLENOL	COSMOS		0	0	0	0	0	1	0	0	0	0	1	0	0	0	1	1	0	0	0	0	0	0	0	0	0	0	0	0	0	0	0	0	0	0	0	0	0	0	0	0	0	0	0	0	0	0
CMS-6728	CHLORHEXIDINE DIACETATE	COSMOS		0	0	0	0	0	0	0	0	0	0	0	0	0	0	0	0	0	0	0	0	0	0	0	0	0	0	0	0	0	0	0	0	0	0	0	0	0	0	0	0	0	0	0	0	0	0
CMS-6737	2,2-DIBROMO-3-NITRILOPROPIONAMIDE	COSMOS		0	0	0	0	0	0	0	0	0	0	0	0	0	0	0	0	0	0	0	0	0	0	0	0	0	0	0	0	0	0	0	0	0	0	0	0	0	0	0	0	0	0	0	0	0	0
CMS-676	L-GLUTAMIC ACID	COSMOS		0	0	0	0	0	0	0	0	0	0	0	0	0	0	0	0	0	0	0	0	0	0	0	0	0	0	0	0	1	0	0	1	1	0	0	0	0	0	0	0	0	0	0	0	1	0
CMS-6782	TRICLOSAN	COSMOS		0	0	0	0	0	1	0	0	0	0	1	0	0	0	1	1	0	0	0	0	0	0	0	0	0	0	0	0	0	0	0	0	0	0	0	0	0	0	0	0	0	0	0	0	0	0
CMS-679	GLYCERIN	COSMOS		1	0	0	0	0	0	0	0	1	1	1	1	1	0	1	0	0	0	0	0	0	0	0	0	0	0	0	0	0	0	0	0	0	0	0	0	0	0	0	0	0	0	0	0	0	0
CMS-6791	DIMETHYL HYDROXYMETHYL PYRAZOLE	COSMOS		1	0	0	0	0	0	0	0	0	0	1	0	0	0	1	0	0	0	0	0	0	0	0	0	0	0	0	0	0	0	1	0	0	0	0	0	0	0	0	0	0	0	0	0	1	0
CMS-6798	1,2-BENZISOTHIAZOLIN-3-ONE	COSMOS		0	0	0	0	0	0	0	0	0	0	0	0	0	0	0	0	0	0	0	0	0	0	0	0	0	0	0	0	0	0	0	0	0	0	0	0	0	0	0	0	0	0	0	0	0	0
CMS-6811	DIDECYLDIMETHYLAMMONIUM CHLORIDE	COSMOS		0	0	0	0	0	0	0	0	0	0	0	0	0	0	0	0	0	0	0	0	0	0	0	0	0	0	0	0	0	0	0	0	0	0	0	0	0	0	0	0	0	0	0	0	0	0
CMS-6813	4-(DIIODOMETHYLSULFONYL)TOLUENE	COSMOS		0	0	0	0	0	0	0	0	0	0	0	0	0	0	0	0	0	0	0	0	0	0	0	0	0	0	0	0	0	0	0	0	0	0	0	0	0	0	0	0	0	0	0	0	0	0
CMS-6814	DIPROPYL 2,5-PYRIDINEDICARBOXYLATE	COSMOS		0	0	0	0	0	0	0	0	0	0	0	0	0	0	0	0	0	0	0	0	0	0	0	0	0	0	0	0	0	0	0	0	0	0	0	0	0	0	0	0	0	0	0	0	0	0
CMS-683	GLYCINE	COSMOS		0	0	0	0	0	0	0	0	0	0	0	0	0	0	0	0	0	0	0	0	0	0	0	0	0	0	0	0	1	0	0	1	1	0	0	0	0	0	0	0	0	0	0	0	1	0
CMS-6830	N-(2-ETHYLHEXYL)-5-NORBORNENE-2,3-DICARBOXIMIDE	COSMOS		0	0	0	0	0	0	0	0	0	0	0	0	0	0	0	0	0	0	0	0	0	0	0	0	0	0	0	0	0	0	0	0	0	0	0	0	0	0	0	0	0	0	0	0	0	0
CMS-6873	TETRAMETHRIN	COSMOS		0	0	0	0	0	0	0	0	0	0	0	0	0	0	0	0	0	0	0	0	0	0	0	0	0	0	0	0	0	0	0	0	0	0	0	0	0	0	0	0	0	0	0	0	0	0
CMS-689	FD&C GREEN NO. 3	COSMOS		0	0	0	0	0	1	0	0	0	0	1	0	0	0	1	1	0	1	0	0	0	0	1	1	0	1	0	0	1	0	0	0	0	0	0	1	1	0	0	0	0	0	0	0	1	0
CMS-6997	ICARIDIN	COSMOS		1	0	0	0	0	0	0	0	0	0	1	1	0	0	1	0	0	0	0	0	0	0	0	0	0	0	0	0	0	0	0	0	0	0	0	0	0	0	0	0	0	0	0	0	0	0
CMS-6999	GAMMA-NONALACTONE	COSMOS		0	0	0	0	0	0	0	0	0	0	0	0	0	0	0	0	0	0	0	0	0	0	0	0	0	0	0	0	0	0	0	0	0	0	0	0	0	0	0	0	0	0	0	0	0	0
CMS-7013	2-METHYL-4-ISOTHIAZOLIN-3-ONE	COSMOS		0	0	0	0	0	0	0	0	0	0	0	0	0	0	0	0	0	0	0	0	0	0	0	0	0	0	0	0	0	0	0	0	0	0	0	0	0	0	0	0	0	0	0	0	0	0
CMS-7028	5-CHLORO-2-METHYL-4-ISOTHIAZOLIN-3-ONE	COSMOS		0	0	0	0	0	0	0	0	0	0	0	0	0	0	0	0	0	0	0	0	0	0	0	0	0	0	0	0	0	0	0	0	0	0	0	0	0	0	0	0	0	0	0	0	0	0
CMS-7029	5-CHLORO-2-METHYL-4-ISOTHIAZOLIN-3-ONE MIXTURE WITH 2-METHYL-4-ISOTHIAZOLIN-3-ONE	COSMOS		0	0	0	0	0	0	0	0	0	0	0	0	0	0	0	0	0	0	0	0	0	0	0	0	0	0	0	0	0	0	0	0	0	0	0	0	0	0	0	0	0	0	0	0	0	0
CMS-7030	GAMMA-UNDECALACTONE	COSMOS		0	0	0	0	0	0	0	0	0	0	0	0	0	0	0	0	0	0	0	0	0	0	0	0	0	0	0	0	0	0	0	0	0	0	0	0	0	0	0	0	0	0	0	0	0	0
CMS-708	HEXAMETHYLENETETRAMINE	COSMOS		0	0	0	0	0	0	0	0	0	0	0	0	0	0	0	0	0	0	0	0	0	0	0	0	0	0	0	1	0	0	0	0	0	0	0	1	1	0	0	0	0	0	0	0	1	0
CMS-715	HEXYLRESORCINOL	COSMOS		0	0	0	0	0	1	0	0	0	0	1	0	0	0	1	1	0	0	0	0	0	0	0	0	0	0	0	0	0	0	0	0	0	0	0	0	0	0	0	0	0	0	0	0	0	0
CMS-717	HYDRAZINE	COSMOS		0	0	0	0	0	0	0	0	0	0	0	0	0	0	0	0	0	0	0	0	0	0	0	0	0	0	0	0	0	0	0	0	0	0	0	0	0	0	0	0	0	0	0	0	0	0
CMS-72013	BASIC BROWN 17	COSMOS		0	0	0	0	0	1	0	0	0	0	1	0	0	0	1	1	0	1	0	1	0	0	0	0	0	1	0	0	0	0	0	0	1	0	0	0	0	0	0	0	0	0	0	0	1	0
CMS-72047	2-CHLORO-6-ETHYLAMINO-4-NITROPHENOL	COSMOS		0	0	0	0	0	1	0	0	0	0	1	0	0	0	1	1	0	1	0	0	1	1	0	0	0	1	0	0	1	0	0	0	0	1	1	0	0	0	0	0	0	0	0	0	1	0
CMS-72053	HC RED NO. 16	COSMOS		0	0	0	0	0	0	0	0	0	0	0	0	0	0	0	0	0	1	0	1	1	1	0	0	0	1	0	0	1	0	0	0	1	1	1	0	0	0	0	0	0	0	0	0	1	0
CMS-72054	HC BLUE NO. 11	COSMOS		1	0	0	0	0	0	0	0	0	0	1	1	0	0	1	0	0	1	0	0	1	1	1	1	0	1	0	0	1	1	0	0	0	1	1	1	1	0	0	0	0	0	0	0	1	0
CMS-72067	HC ORANGE NO. 3	COSMOS		1	0	0	0	0	0	0	0	1	0	1	1	1	0	1	0	0	1	0	0	1	1	0	0	0	1	0	0	1	1	0	0	0	1	1	0	0	0	0	0	0	0	0	0	1	0
CMS-7285	THYMOL	COSMOS		0	0	0	0	0	1	0	0	0	0	1	0	0	0	1	1	0	0	0	0	0	0	0	0	0	0	0	0	0	0	0	0	0	0	0	0	0	0	0	0	0	0	0	0	0	0
CMS-731	HYDROQUINONE	COSMOS		0	0	0	0	0	1	0	0	0	0	1	0	0	0	1	1	0	0	0	0	0	0	0	0	0	0	0	0	0	0	0	0	0	0	0	0	0	0	0	0	0	0	0	0	0	0
CMS-7312	ALPHA-IONONE	COSMOS		0	0	0	0	0	0	0	0	0	0	0	0	0	0	0	0	0	0	0	0	0	0	0	0	0	0	0	0	0	0	0	0	0	0	0	0	0	0	0	0	0	0	0	0	0	0
CMS-7313	IONONE	COSMOS		0	0	0	0	0	0	0	0	0	0	0	0	0	0	0	0	0	0	0	0	0	0	0	0	0	0	0	0	0	0	0	0	0	0	0	0	0	0	0	0	0	0	0	0	0	0
[truncated: 65 more rows]
[truncated: 218 more columns]

## Sheet: Data_Fig.2
CMS_ID	CAS RN	PC_1	PC_2	PC_3	PC_4	Cramer Class	Data Source	atom:element_metal_group_I_II	bond:C#N_cyano_cyanamide	bond:C#N_nitrile_ab-unsaturated	bond:C#N_nitrile_generic	bond:C#N_nitrile	bond:C(~Z)~C~Q_a-haloalcohol	bond:C(~Z)~C~Q_a-halocarbonyl	bond:C(~Z)~C~Q_a-haloether	bond:C(=O)N_carbamate_dithio	bond:C(=O)N_carbamate_thio_generic	bond:C(=O)N_carbamate	bond:C(=O)N_carboxamide_(NH2)	bond:C(=O)N_carboxamide_(NHR)	bond:C(=O)N_carboxamide_(NR2)	bond:C(=O)N_carboxamide_generic	bond:C(=O)O_acidAnhydride	bond:C(=O)O_carboxylicAcid_alkenyl	bond:C(=O)O_carboxylicAcid_alkyl	bond:C(=O)O_carboxylicAcid_aromatic	bond:C(=O)O_carboxylicAcid_generic	bond:C(=O)O_carboxylicEster_acyclic	bond:C(=O)O_carboxylicEster_aliphatic	bond:C(=O)O_carboxylicEster_alkenyl	bond:C(=O)O_carboxylicEster_alkyl	bond:C(=O)O_carboxylicEster_aromatic	bond:C=N_carboxamidine_generic	bond:C=N_guanidine_generic	bond:C=N_imine_C(connect_H_gt_0)	bond:C=N_imine_N(connect_noZ)	bond:C=O_acyl_hydrazide	bond:C=O_aldehyde_alkyl	bond:C=O_aldehyde_aromatic	bond:C=O_aldehyde_generic	bond:C=O_carbonyl_ab-unsaturated_aliphatic_(michael_acceptors)	bond:C=O_carbonyl_ab-unsaturated_generic	bond:C=O_carbonyl_generic	bond:C=S_carbonyl_thio_generic	bond:CC(=O)C_ketone_aliphatic_acyclic	bond:CC(=O)C_ketone_aliphatic_generic	bond:CC(=O)C_ketone_alkane_cyclic	bond:CC(=O)C_ketone_alkane_cyclic_(C5)	bond:CC(=O)C_ketone_alkane_cyclic_(C6)
[truncated: 1,227 more rows]
[truncated: 288 more columns]

[truncated: 2 more sheets: Data_Fig. 3,  Discussion_organosilicons]
